# Supplementary material for: Anti-Epileptic Drug Target Perturbation and Intracranial Aneurysm Risk: Mendelian Randomization and Colocalization Study
Source: Stroke. 2022 Oct 27;54(1):208–16. doi: 10.1161/STROKEAHA.122.040598 (PMC9794136; doi:10.1161/STROKEAHA.122.040598)
Supplement: Supplementary file 2 [file str-54-208-s002.xlsx]

## Sheet: S1 Drug & Drug target
Supplementary Table S1. Anti-epileptic drug targets identified by DGIdb and Cmap. DGIdb: drug-gene interaction database. CMAP: connectivity map database.
Drug	Drug Target (Drug Gene Interaction database)	Drug Target (CMap, positive connectivity)	Drug Target (CMap, negative connectivity)
Phenytoin	SCN1B, SCN2A, SCN1A, CFHR4, AQP4, SCN5A, SCN3A, UGT2B15, SCN8A, EPHX1, CYP2A6, TRH, POU5F1, MTHFR, CYP1A1, GGT1, UGT1A6, GABRA1, NR1I2, SCN7A, UGT1A9, SCN11A, SCN4A, SCN9A, SCN10A, SLC2A1, CYP2B6, CACNA1C, NTF3, NAT2, TG, HLA-B, CYP2C19, CYP19A1, CYP2C9, VEGFA, CYP2D6, CYP3A5, CYP3A4, CYP1A2, KCNH2, NFE2L2	P2RY12, ZNF273, PTP4A3, DLAT, CNNM2, OPN5, DOK4, KIAA0922, ITPKA, HSD17B8, MLL3, ZNF551, EPHA3, ZNF195, F10, TAL2, GOT2, NKIRAS1, ASPH	CCNE2
Sultiame	CA2	N/A	N/A
Mephenytoin	SCN5A, CYP2B6, SCN7A, SCN8A, SCN2A, SCN1A, SCN3A, SCN11A, SCN4A, SCN9A, SCN10A, NR1I2	ARPC1A, CHEK1, ZNF296, LIPH, SGK3, SLC25A24, MFHAS1, CDK6, ADRBK1, F2RL1, GSK3A, RBP1, GNG5, PDLIM1, FTCD, DIABLO, ZNF317, RET, RFWD2, SLC25A12	IKBKB
Zonisamide	SCN2B, SCN3B, SCN4B, SCN1B, CA8, CA11, CACNA1G, CA13, CA10, CACNA1I, SCN1A, CA5B, SCN2A, SCN3A, SCN11A, CACNA1H, SCN4A, SCN9A, SCN5A, CA12	PPP2R4, DHH, CD46, TGFBR2, CHCHD7, MAS1L, CAV1, GAMT, ADRA2A, GRHL3, MDH1, CANX, ZNF175, PRSS2, MEN1, CCND1, GRP26, GMDS, JAK2, OAS1	TFF2, HMGCR, DYRK2
Topiramate	SCN1A, GRIK1, CACNA1E, AQP4, GABRA1, SCN2A, CA4, CA3, CA2, CA1, GRIK2, SCN7A, SCN8A, SCN3A, SCN11A, SCN4A, SCN9A, GRIK3, SCN10A, GRIK4, CANCA1C, SCN5A, CA7, GRIA2, GRIA1, GRIA3, GRIA4, GABRA4, GABRA6, GABRQ, GABRA5, GABRA2, GABRG3, GABRA3, GABRP, GABRE, GABRD, GABRG1, GABRB1, GABRB3, GABRG2, GABRB2, NR1I2, INSR, CYP2C19	STK17A, SLC39A6, HSP90AB1, P2RX4, SLC29A1, GLUD1, ICAM1, KIF11, TLR9, SMARCA5, FBXL20, CCNA1, CCP110, KIAA0196, MBNL1, CRK, RBBP6, SMC1A, ORMDL3, IL2RB	RFX6, CDKN2B, ZNF180, ADSS, NPC1, LBR, CHAF1B, NME1, ZNF169, ATP5C1
Retigabine	KCNQ3, KCNQ5, KCNQ2, KCNQ4, KCNQ1	N/A	N/A
Trimethadione	CACNA1G, CACNA1I, CACNA1H, CYP3A4	N/A	N/A
Lamotrigine	SCN2A, SCN1A, AQP4, UGT1A4, CACNA1E, PPT, UGT2B7, GABRA1, SCN11A, GRIA1, HNF4A, HLA-DQB1, SCN7A, SCN8A, SCN3A, SCN4A, CHRNA1, SCN9A, HLA-C, SCN10A, SLC22A1, SCN5A, HLA-DRB1, ADORA1, HTR3A, ABCG2, CYP2C19, ADORA2A, CYP2C9, OPRK1, CYP3A4, CYP1A2, HRH1, CYP2D6, ADRB1, ABCB1, ADRA2A, DRD2, ADRA1A, DRD1, HTR2A	SSX3, LIPH, ERH, PTMS, SMARCB1, CYB5A, EXT1, TRAF5, CD2BP2, ERBB4, B2M, CD44, ARHGAP35, CHAF1B, KLF6, PTP4A1, EGFR, AKT3, ZNF599, JAK1	SNCA, LRRC18, PTPRG, PRDM1
Carbamazepine	SCN1A, HSPA1L, HSPA1A, BAG6, EPHX1, SCN5A, SCN2A, RALBP1, PRRC2A, CYP2A6, POU5F1, LTA, CYP2B6, CYP1A1, HNF4A, CHRNA4, FZD8, HLA-DQB1, TNFRSF1B, NR1I2, HLA-B, MTHFR, ABCC2, SCN7A, GGT1, SCN8A, SCN11A, SCN3A, HLA-DRB1, UGT2B7, SCN4A, PRL, SCN9A, HLA-A, CYP3A5, GABRA1, SCN10A, NR1I3, CYP3A4, BQLAP, CYP2C8, CYP2C19, CYP1A2, TNF, CYP2C9, CYP2D6, NR3C1, AR	CHMP6, MAOA, PRR7, RAI14, BCCIP, ZNF418, SFN, GTF2F2, NCF2, ECH1, GK, UGT1A9, ATP5C1, SMARCA4, NRP1, QPCT, ALDH1B1, IRF1, PWP1, GRB10	SACM1L, ZNF217, SOAT1, MYO10, PSPH
Lacosamide	DPYSL2, SCN3A, SCN9A, SCN10A, SCN11A, SCN7A, SCN8A, SCN2A, SCN1A, SCN4A, SCN5A, CYP2C19	N/A	N/A
Phenacemide	SCN1A, SCN7A, SCN8A, SCN2A, SCN11A, SCN3A, SCN4A, SCN9A, SCN10A, SCN5A	N/A	N/A
Ethosuximide	CACNA1G, SCN1A, CACNA1I, CANCA1H, CYP3A4	N/A	N/A
Methylphenobarbital	GRIK2, GABRA1, GRIA2, CHRNA4, GABRA6, GABRA5, GABRA2, GABRA3, GABRA4, CHRNA7, NR1I2, CYP2C19, AR	N/A	N/A
Ethotoin	SCN5A, SCN7A, SCN8A, SCN2A, SCN1A, SCN3A, SCN11A, SCN4A, SCN9A, SCN10A, NR1I2	ADRBK1, COBL, SRSF2, PIAS1, GYG1, ADSL, USP32, IMPA1, CDKN1C, MECOM, ELK1, ZFP112, ZNF195, AURKB, NEU1, PDK2, TP53RK, NEK7, ZNF524, SMAD4	MMP1
Valproic Acid	ABAT, ALDH5A1, HDAC11, HDAC9, HDAC10, HDAC7, HDAC5, HDAC3, HDAC4, HDAC6	DTX2, DTX2, ECH1, HTATSF1, HERC6, RTN2, BUB1, ZNF180, CASK, PLK2, TIMM17B, PWP1, HSF5, GPR113, E2F6, FEN1, ALDH3A2, EPN2, IFIT5, PHF19	MCM3, SCNN1A, BBS9, BOLA1, NF1, HYAL2, TRIM13, STRADB, FAM114A2, CDK11B, MED4, PSMA1, B4GALT1, TMEM127, FTSJ1, LACC1, PPARG, MAP3K14, THRAP14, GADD45A
Oxcarbazepine	SCN1A, SCN2A, SCN5A, SCN11A, UGT2B7, UGT1A10, ABCC2, UGT1A9, SCN7A, SCN8A, UGT1A7, SCN3A, SCN4A, HLA-DRB1, SCN9A, UGT1A8, SCN10A, HLA-B, ABCB1, VDR	PRKRA, SOCS5, ATP5H, LMNA, LMNB2, MYL6B, TXNDC9, PHACTR1, PPP3CC, CTPS, MRGPRX1, ZNF673, ZNF273, NUDT5, TP53RK, GALE, IRS1, BMPR1A, CDK8, HLA-DRB1	RAB31
Eslicarbazepine	P2RX4, SCN11A, SCN5A, SCN7A, SCN8A, SCN2A, SCN3A, SCN1A, SCN4A, SCN9A, SCN10A	N/A	N/A
Clonazepam	GABRA1, GABRA2, GABRA3, GABRA4, NAT2, GABRQ, GABRA5, TSPO, GABRG3, GABRE, GABRP, GABRD, GABRB1, GABRB3, GABRB2, GABRA6, GABRG1, GABRG2, NR1I2, GABRR2, GABRR3, GABRR1, CYP3A4, CYP1A2	N/A	N/A
Rufinamide	SCN9A, SCN7A, SCN8A, SCN2A, SCN11A, SCN3A, SCN1A, SCN4A, SCN10A, SCN5A, GRM5, CBX1	N/A	N/A
Primidone	GRIK2, GABRA1, GRIA2, CHRNA4, GABRA6, GABRA5, GABRA2, GABRA3, GABRA4, CHRNA7, SCN7A, SCN8A, SCN2A, SCN3A, SCN11A, SCN1A, SCN4A, SCN9A, SCN10A, SCN5A, TRPM3, GABRQ, GABRG3, GABRP, GABRE, GABRD, GABRG1, GABRB1, GABRB3, GABRG2, GABRB2, AR	GJA1, LRSAM1, BRD8, SPARC, ELF3, STUB1, NMNAT2, PRDX5, DENND2D, RAVER1, PROKR2, PHACTR1, HIST1H2BD, MTOR, NRAS, MAP7, SLC25A6, GNB5, EDEM1, CXCL2	M6PR
Stiripentol	LDHB, LDHA, GABRA1, GABRG3	AFF4, BHMT, RBMS1, HIBADH, SLC25A46, HBP1, ZNF174, UBE2K, CBS, PARP10, EFNB2, HAT1, QRFPR, ZNF671, ZNF350, UGP2, PSMA8, NAT10, TP53RK, TRIM13	N/A
Perampanel	GRIA1, GRIA2, GRIA3, GRIA4	N/A	N/A
Progabide	GABBR1, GABRA1	N/A	N/A
Paramethadion	CACNA1I, CACNA1G, CACNA1H	N/A	N/A
Mesuximide	CACNA1G, CACNA1I, CACNA1H	N/A	N/A
Metharbital	GRIK2, GABRA1, GRIA2, CHRNA4, GABRA6, GABRA5, GABRA2, GABRA3, GABRA4, CHRNA7, GABRG3, GABRQ, GABRE, GABRP, GABRD, GABRG1, GABRB1, GABRB3, GABRG2, GABRB2	N/A	N/A
Aminobutyric Acid	GABBR1, GATM, GABBR2, EHMT2	N/A	N/A
Phensuximide	CACNA1I, CACNA1G, CACNA1H	NME1, OR5W2, SFMBT1, ARG2, NEK7, MECOM, MMP7, SCP2, USP9X, ACY1, POLR3D, ADSS, IDH3B, M5PR, ZNF174, GSK3B, SBNO1, RASSF1, GPR151, EIF4A2	CTLA4, SLC9A1, HPD, GPX4, SLC25A14, OPA1, ETNK1, CBLB, APEX1, LYPLA1, NAE1, TUBB4B, RAB1B, LGMN, AMBP, ALDH4A1, ABHD2, DLG5, C1S, ASF1A
Tiagabine	SLC6A1, ABAT	RAB5A, CCNB1, UMODL1, LMNB2, ZNF671, AKT3, QPCT, FIGF, ADSL, IRS1, PIAS1, FABP4, IGF1R, GPR160, XRCC6, MAX, DLAT, CASP7, ARHGAP9, LPAR2	N/A
Valpromide	N/A	N/A	N/A
Felbamate	GRIN2B, GRIN3A, GRIN2A, CYP2C19, GRIN1, CYP3A4, GRIN3B, CYP2C9, GRIN2D, GRIN2C, CYP1A2, CYP2D6	LEF1, LGALS1, PPP2R4, ZNF180, DHRS2, CDK2, CFD, HEXB, HRAS, PLXNA1, POLD4, LAGE3, FIGF, SL6A14, COQ3, AKT3, MAOB, DLX2, UMODL1, AMPD2	PSEN2, DDAH2, IL10RB, QRSL1, HSPA14, DUSP14, RBM34, PIK3R3, PSPH, ITFG1
Fosphenytoin	SCN5A, HLA-B	N/A	N/A
Levetiracetam	SV2A, SCN1A, CACNA1B, HLA-A, CA1, HTR3A, ABCB1	HRAS, KIF11, PFDN2, PTP4A1, CDC123, KYNU, NEK9, SPAG7, NMT1, PHTF2, CRABP1, EGFR, DPH2, IGFBP7, ZBTB41, PTMS, PIAS1, C19ORF6, AKT3, MECOM	CYC1, CXCL1, ZNF692, DSG2, HSD17B8, LSM2
Brivaracetam	SV2A, SCN1A, CYP2C19, CYP2C9	N/A	N/A
Phenobarbital	GRIK2, GABRA1, GRIA2, SCN2A, UGT2B15, CHRNA4, UGT1A4, UGT1A10, CHRNA7, CYP1A1, PGD, UGT1A9, CYP2B6, UGT1A6, NR1I2, GRIA1, UGT1A5, GRIA3, FOS, GABRA4, TAT, GABRA6, NR1I3, GSTA1, GABRA5, GABRA2, PRL, PTH, MTHFR, CYP2C19, ABCB1, GRIN1, CYP1A2, BAX, CYP2C9, CYP3A4, CYP2D6	N/A	N/A
Vigabatrin	ABAT, SLC32A1, GABBR1	N/A	N/A
Gabapentin	CACNA2D2, CACNA2D1, CACNA1B, KCNQ5, KCNQ3, CACNA1E, CACNG6, CACNG3, CACNG4, CACNG5, CACNG7, CACNA2D4, CACNG2, CACNA1I, CACNA2D3, ENO2, CACNA1G, ADORA1, CACNB4, CACNA1H, CACNB3, CACNB1, CACNA1A, CACNB2, CACNG1, CACNA1F, CACNA1C, CACNA1D, CACNA1S, ABCB1, NOS1	N/A	N/A
Pregabalin	CACNA1A, CACNA1E, CACNA2D1, CACNG3, CACNG7, CACNG6, CACNG5, CACNG4, CACNA2D4, CACNG2, CACNA1I, CACNA2D3, CACNA1G, CACNB4, CACNB3, CACNA1H, CACNA2D2, CACNB1, CACNB2, CACNG1, CACN1B, CACNA1F, CACNA1C, CACNA1D, CACNA1S	N/A	N/A

## Sheet: S2 Epilepsy
Supplementary Table S2. Mendelian randomization analysis of epilepsy on intracranial aneurysm risk.
MR method	p-value threshold	N	Odds Ratio	Lower CI95	Upper CI95	p-value	Q	Q p-value
Inverse_variance_weighted	5×10-5	160	1.0399	0.938161	1.15267	0.456402	149.183	0.700096
MR_Egger	5×10-5	160	1.1935	0.839837	1.69609	0.325381	148.537	0.693443
Weighted_median	5×10-5	160	1.14712	0.989439	1.32993	0.0688692	-	-
Weighted_mode	5×10-5	160	1.19782	0.765304	1.87477	0.430867	-	-
Simple_mode	5×10-5	160	1.18673	0.774795	1.81769	0.432435	-	-
Inverse_variance_weighted	5×10-8	3	1.30002	0.634006	2.66567	0.473888	3.99608	0.135601
MR_Egger	5×10-8	3	0.458849	0.018873	11.1557	0.715873	2.77481	0.0957582
Weighted_median	5×10-8	3	1.63447	0.859103	3.10964	0.134338	-	-
Weighted_mode	5×10-8	3	1.79661	0.833409	3.873	0.273535	-	-
Simple_mode	5×10-8	3	1.73233	0.71124	4.21936	0.349955	-	-
MR: Mendelian randomization. N: number of SNPs included in the MR analysis. CI95: 95% confidence interval. Q: Cohran's Q-statistic.

## Sheet: S3 eQTL_blood
Supplementary Table S3. Mendelian randomization analysis of eQTL in blood in intracranial aneurysm risk. MR: Mendelian randomization. N: number of SNPs included in the MR analysis. CI95: 95% confidence interval.
Tissue	Gene	p-value threshold	MR method	N	Odds ratio	Lower CI95	Upper CI95	p-value
Blood	ABAT	5×10-5	IVW	12	1.02835	0.908984	1.1634	0.65694
Blood	ABAT	5×10-5	MR Egger	12	0.944943	0.763566	1.16941	0.613843
Blood	ABAT	5×10-5	Simple mode	12	1.02418	0.824422	1.27234	0.833052
Blood	ABAT	5×10-5	Weighted median	12	0.996204	0.858009	1.15666	0.960193
Blood	ABAT	5×10-5	Weighted mode	12	0.987559	0.855503	1.14	0.86738
Blood	ABAT	5×10-8	IVW	8	1.02924	0.88774	1.19329	0.702508
Blood	ABAT	5×10-8	MR Egger	8	0.73576	0.479219	1.12964	0.210257
Blood	ABAT	5×10-8	Simple mode	8	1.00383	0.822943	1.22447	0.971006
Blood	ABAT	5×10-8	Weighted median	8	0.996519	0.857249	1.15841	0.963784
Blood	ABAT	5×10-8	Weighted mode	8	0.986943	0.837504	1.16305	0.879754
Blood	ABCB1	5×10-5	IVW	10	1.06648	0.854941	1.33035	0.568283
Blood	ABCB1	5×10-5	MR Egger	10	0.967244	0.659354	1.41891	0.868963
Blood	ABCB1	5×10-5	Simple mode	10	0.842155	0.547546	1.29528	0.454234
Blood	ABCB1	5×10-5	Weighted median	10	1.07873	0.805466	1.4447	0.611119
Blood	ABCB1	5×10-5	Weighted mode	10	1.03865	0.760308	1.41889	0.817008
Blood	ABCB1	5×10-8	IVW	4	1.02884	0.801138	1.32126	0.823704
Blood	ABCB1	5×10-8	MR Egger	4	1.7842	0.641705	4.96078	0.382682
Blood	ABCB1	5×10-8	Simple mode	4	0.847432	0.567097	1.26635	0.478329
Blood	ABCB1	5×10-8	Weighted median	4	1.08096	0.8001	1.46041	0.612048
Blood	ABCB1	5×10-8	Weighted mode	4	1.13703	0.795782	1.62462	0.531422
Blood	ABCC2	5×10-5	IVW	4	1.13987	0.812938	1.59828	0.447783
Blood	ABCC2	5×10-5	MR Egger	4	1.71741	0.952641	3.09613	0.213893
Blood	ABCC2	5×10-5	Simple mode	4	1.12853	0.589196	2.16157	0.739551
Blood	ABCC2	5×10-5	Weighted median	4	1.24749	0.966477	1.6102	0.0894788
Blood	ABCC2	5×10-5	Weighted mode	4	1.25378	0.960313	1.63693	0.19503
Blood	ABCC2	5×10-8	IVW	2	1.21679	0.904641	1.63664	0.194506
Blood	ABCG2	5×10-5	IVW	7	1.02829	0.887277	1.1917	0.710888
Blood	ABCG2	5×10-5	MR Egger	7	0.903299	0.74534	1.09473	0.34724
Blood	ABCG2	5×10-5	Simple mode	7	0.959932	0.655884	1.40493	0.840291
Blood	ABCG2	5×10-5	Weighted median	7	0.984449	0.852693	1.13656	0.830706
Blood	ABCG2	5×10-5	Weighted mode	7	0.98139	0.857146	1.12364	0.79474
Blood	ABCG2	5×10-8	IVW	4	1.01308	0.876455	1.17099	0.860464
Blood	ABCG2	5×10-8	MR Egger	4	0.898708	0.734684	1.09935	0.408027
Blood	ABCG2	5×10-8	Simple mode	4	1.0055	0.786831	1.28495	0.967769
Blood	ABCG2	5×10-8	Weighted median	4	0.982143	0.8525	1.1315	0.802998
Blood	ABCG2	5×10-8	Weighted mode	4	0.983883	0.851053	1.13744	0.840284
Blood	ACADSB	5×10-5	IVW	3	1.20828	0.768765	1.89908	0.41215
Blood	ACADSB	5×10-5	MR Egger	3	2.01208	0.253163	15.9915	0.62813
Blood	ACADSB	5×10-5	Simple mode	3	1.1263	0.623984	2.03299	0.731156
Blood	ACADSB	5×10-5	Weighted median	3	1.13844	0.690255	1.87764	0.611517
Blood	ACADSB	5×10-5	Weighted mode	3	1.10362	0.622364	1.95703	0.767955
Blood	ACADSB	5×10-8	IVW	2	1.2128	0.706731	2.08125	0.483786
Blood	ADORA1	5×10-5	IVW	7	1.03008	0.933882	1.1362	0.553485
Blood	ADORA1	5×10-5	MR Egger	7	1.05313	0.926921	1.19653	0.462751
Blood	ADORA1	5×10-5	Simple mode	7	0.958488	0.668089	1.37512	0.825558
Blood	ADORA1	5×10-5	Weighted median	7	1.03105	0.931777	1.1409	0.553868
Blood	ADORA1	5×10-5	Weighted mode	7	1.03034	0.936674	1.13338	0.561332
Blood	ADORA1	5×10-8	IVW	4	1.03515	0.937516	1.14295	0.494299
Blood	ADORA1	5×10-8	MR Egger	4	1.02884	0.889828	1.18957	0.738029
Blood	ADORA1	5×10-8	Simple mode	4	0.971462	0.734005	1.28574	0.852509
Blood	ADORA1	5×10-8	Weighted median	4	1.03139	0.935702	1.13685	0.533866
Blood	ADORA1	5×10-8	Weighted mode	4	1.03201	0.928145	1.14749	0.601323
Blood	ADORA2A	5×10-5	IVW	2	1.19104	0.838031	1.69275	0.329669
Blood	ADRA2A	5×10-5	IVW	5	0.668969	0.361092	1.23935	0.201287
Blood	ADRA2A	5×10-5	MR Egger	5	1.92207	0.146051	25.2951	0.653377
Blood	ADRA2A	5×10-5	Simple mode	5	0.790964	0.30969	2.02016	0.649682
Blood	ADRA2A	5×10-5	Weighted median	5	0.81103	0.477653	1.37709	0.438093
Blood	ADRA2A	5×10-5	Weighted mode	5	1.11826	0.599947	2.08436	0.742723
Blood	ADRA2A	5×10-8	IVW	3	0.638821	0.24225	1.68459	0.365028
Blood	ADRA2A	5×10-8	MR Egger	3	23.2964	0.520939	1041.81	0.351426
Blood	ADRA2A	5×10-8	Simple mode	3	0.445504	0.134915	1.4711	0.315834
Blood	ADRA2A	5×10-8	Weighted median	3	0.71251	0.405017	1.25346	0.239536
Blood	ADRA2A	5×10-8	Weighted mode	3	1.03225	0.591359	1.80184	0.921284
Blood	ADRB1	5×10-5	IVW	6	1.35258	1.12846	1.62121	0.00108488
Blood	ADRB1	5×10-5	MR Egger	6	1.51808	0.982534	2.34553	0.133186
Blood	ADRB1	5×10-5	Simple mode	6	1.06282	0.674882	1.67375	0.803088
Blood	ADRB1	5×10-5	Weighted median	6	1.32817	1.09419	1.61218	0.00409895
Blood	ADRB1	5×10-5	Weighted mode	6	1.32458	1.07408	1.63351	0.0466356
Blood	ADRB1	5×10-8	IVW	2	1.34792	1.10918	1.63804	0.00268346
Blood	ADRBK1	5×10-5	IVW	3	1.41935	0.468757	4.29768	0.535547
Blood	ADRBK1	5×10-5	MR Egger	3	0.000135583	1.07336e-07	0.171263	0.247225
Blood	ADRBK1	5×10-5	Simple mode	3	2.48315	0.812034	7.59331	0.251784
Blood	ADRBK1	5×10-5	Weighted median	3	1.65702	0.654931	4.19237	0.286263
Blood	ADRBK1	5×10-5	Weighted mode	3	2.19801	0.746479	6.47205	0.289142
Blood	ADSL	5×10-5	IVW	5	1.05546	0.846643	1.31578	0.631297
Blood	ADSL	5×10-5	MR Egger	5	1.0738	0.747109	1.54335	0.726083
Blood	ADSL	5×10-5	Simple mode	5	0.918629	0.613634	1.37521	0.701266
Blood	ADSL	5×10-5	Weighted median	5	1.07836	0.852289	1.36438	0.5297
Blood	ADSL	5×10-5	Weighted mode	5	1.07133	0.837622	1.37026	0.612342
Blood	ADSL	5×10-8	IVW	2	1.08404	0.857154	1.37099	0.500609
Blood	ADSS	5×10-5	IVW	7	0.989711	0.877032	1.11687	0.866808
Blood	ADSS	5×10-5	MR Egger	7	1.04056	0.875836	1.23626	0.670079
Blood	ADSS	5×10-5	Simple mode	7	1.03355	0.789566	1.35293	0.818174
Blood	ADSS	5×10-5	Weighted median	7	1.01755	0.893778	1.15847	0.792582
Blood	ADSS	5×10-5	Weighted mode	7	1.01349	0.895576	1.14692	0.83891
Blood	ADSS	5×10-8	IVW	4	1.00479	0.888661	1.13608	0.939268
Blood	ADSS	5×10-8	MR Egger	4	1.03207	0.85311	1.24856	0.776123
Blood	ADSS	5×10-8	Simple mode	4	1.04133	0.842351	1.28732	0.733035
Blood	ADSS	5×10-8	Weighted median	4	1.01784	0.895628	1.15673	0.78643
Blood	ADSS	5×10-8	Weighted mode	4	1.01753	0.885007	1.16991	0.822854
Blood	AFF4	5×10-5	IVW	2	0.687616	0.511147	0.925009	0.0133173
Blood	AFF4	5×10-8	IVW	2	0.687616	0.511147	0.925009	0.0133173
Blood	AKT3	5×10-5	IVW	3	0.8014	0.57082	1.12512	0.20091
Blood	AKT3	5×10-5	MR Egger	3	0.823898	0.296664	2.28814	0.773445
Blood	AKT3	5×10-5	Simple mode	3	0.768106	0.480596	1.22762	0.385071
Blood	AKT3	5×10-5	Weighted median	3	0.797565	0.55635	1.14336	0.218352
Blood	AKT3	5×10-5	Weighted mode	3	0.794656	0.546303	1.15591	0.352322
Blood	AKT3	5×10-8	IVW	3	0.8014	0.57082	1.12512	0.20091
Blood	AKT3	5×10-8	MR Egger	3	0.823898	0.296664	2.28814	0.773445
Blood	AKT3	5×10-8	Simple mode	3	0.768106	0.478902	1.23196	0.38794
Blood	AKT3	5×10-8	Weighted median	3	0.797565	0.547732	1.16135	0.238087
Blood	AKT3	5×10-8	Weighted mode	3	0.794656	0.535975	1.17818	0.371108
Blood	ALDH1B1	5×10-5	IVW	6	0.934998	0.683378	1.27926	0.674335
Blood	ALDH1B1	5×10-5	MR Egger	6	0.829214	0.428884	1.60322	0.607374
Blood	ALDH1B1	5×10-5	Simple mode	6	0.864875	0.502957	1.48722	0.62209
Blood	ALDH1B1	5×10-5	Weighted median	6	0.900095	0.627617	1.29087	0.567223
Blood	ALDH1B1	5×10-5	Weighted mode	6	0.893313	0.56814	1.4046	0.645803
Blood	ALDH1B1	5×10-8	IVW	3	0.861102	0.601508	1.23273	0.413951
Blood	ALDH1B1	5×10-8	MR Egger	3	0.995006	0.397039	2.49355	0.993201
Blood	ALDH1B1	5×10-8	Simple mode	3	0.891764	0.547103	1.45355	0.690947
Blood	ALDH1B1	5×10-8	Weighted median	3	0.888324	0.591613	1.33385	0.568004
Blood	ALDH1B1	5×10-8	Weighted mode	3	0.91491	0.576812	1.45118	0.741879
Blood	ALDH3A2	5×10-5	IVW	3	1.04445	0.807714	1.35058	0.740158
Blood	ALDH3A2	5×10-5	MR Egger	3	0.801094	0.341144	1.88118	0.700169
Blood	ALDH3A2	5×10-5	Simple mode	3	0.905326	0.560452	1.46242	0.723741
Blood	ALDH3A2	5×10-5	Weighted median	3	1.02214	0.790093	1.32234	0.867609
Blood	ALDH3A2	5×10-5	Weighted mode	3	0.992195	0.751459	1.31005	0.960951
Blood	ALDH3A2	5×10-8	IVW	2	1.05697	0.740291	1.50911	0.760419
Blood	ALDH5A1	5×10-5	IVW	7	1.05408	0.79674	1.39454	0.712258
Blood	ALDH5A1	5×10-5	MR Egger	7	1.27344	0.695162	2.33278	0.469246
Blood	ALDH5A1	5×10-5	Simple mode	7	0.794276	0.43046	1.46558	0.48896
Blood	ALDH5A1	5×10-5	Weighted median	7	1.05156	0.780981	1.41588	0.740469
Blood	ALDH5A1	5×10-5	Weighted mode	7	1.12775	0.816088	1.55844	0.493745
Blood	ALDH5A1	5×10-8	IVW	2	1.10396	0.758347	1.60708	0.605703
Blood	AR	5×10-5	IVW	2	1.35657	0.88196	2.08658	0.165072
Blood	ARG2	5×10-5	IVW	5	1.21608	0.76262	1.93917	0.411235
Blood	ARG2	5×10-5	MR Egger	5	0.604132	0.13605	2.68266	0.554952
Blood	ARG2	5×10-5	Simple mode	5	1.03055	0.424295	2.50307	0.950193
Blood	ARG2	5×10-5	Weighted median	5	1.15659	0.634429	2.1085	0.634918
Blood	ARG2	5×10-5	Weighted mode	5	0.977181	0.410148	2.32814	0.960936
Blood	ARHGAP35	5×10-5	IVW	3	1.76376	0.901928	3.44912	0.097248
Blood	ARHGAP35	5×10-5	MR Egger	3	1.96464	0.0296363	130.239	0.805387
Blood	ARHGAP35	5×10-5	Simple mode	3	1.54611	0.654024	3.655	0.425478
Blood	ARHGAP35	5×10-5	Weighted median	3	1.63036	0.818388	3.24795	0.164513
Blood	ARHGAP35	5×10-5	Weighted mode	3	1.58556	0.684742	3.67146	0.394501
Blood	ARHGAP9	5×10-5	IVW	7	0.972684	0.842197	1.12339	0.706288
Blood	ARHGAP9	5×10-5	MR Egger	7	0.920321	0.782317	1.08267	0.362454
Blood	ARHGAP9	5×10-5	Simple mode	7	1.32159	0.836084	2.08901	0.277674
Blood	ARHGAP9	5×10-5	Weighted median	7	0.942577	0.804888	1.10382	0.462944
Blood	ARHGAP9	5×10-5	Weighted mode	7	0.90669	0.777491	1.05736	0.258221
Blood	ARHGAP9	5×10-8	IVW	3	0.95074	0.794096	1.13828	0.582367
Blood	ARHGAP9	5×10-8	MR Egger	3	0.917947	0.68605	1.22823	0.667178
Blood	ARHGAP9	5×10-8	Simple mode	3	1.10476	0.749519	1.62838	0.664683
Blood	ARHGAP9	5×10-8	Weighted median	3	0.932827	0.802785	1.08393	0.363983
Blood	ARHGAP9	5×10-8	Weighted mode	3	0.90458	0.767506	1.06613	0.35421
Blood	ASPH	5×10-5	IVW	14	0.997278	0.865632	1.14895	0.969901
Blood	ASPH	5×10-5	MR Egger	14	1.01701	0.834054	1.2401	0.870377
Blood	ASPH	5×10-5	Simple mode	14	1.16063	0.794561	1.69536	0.454773
Blood	ASPH	5×10-5	Weighted median	14	1.02338	0.860972	1.21641	0.793254
Blood	ASPH	5×10-5	Weighted mode	14	1.0273	0.871069	1.21155	0.754059
Blood	ASPH	5×10-8	IVW	7	0.994632	0.834515	1.18547	0.952069
Blood	ASPH	5×10-8	MR Egger	7	0.972285	0.741402	1.27507	0.84699
Blood	ASPH	5×10-8	Simple mode	7	0.985936	0.707582	1.37379	0.936031
Blood	ASPH	5×10-8	Weighted median	7	1.01776	0.852694	1.21478	0.84542
Blood	ASPH	5×10-8	Weighted mode	7	1.02289	0.844849	1.23846	0.824247
Blood	ATP5C1	5×10-5	IVW	2	1.01729	0.740158	1.39818	0.915877
Blood	ATP5H	5×10-5	IVW	2	0.896897	0.699847	1.14943	0.389946
Blood	ATP5H	5×10-8	IVW	2	0.896897	0.699847	1.14943	0.389946
Blood	AURKB	5×10-5	IVW	2	0.958112	0.792228	1.15873	0.659103
Blood	AURKB	5×10-8	IVW	2	0.958112	0.792228	1.15873	0.659103
Blood	BAG6	5×10-5	IVW	8	0.89283	0.688136	1.15841	0.393546
Blood	BAG6	5×10-5	MR Egger	8	1.481	0.787494	2.78525	0.268709
Blood	BAG6	5×10-5	Simple mode	8	0.854109	0.580754	1.25613	0.449301
Blood	BAG6	5×10-5	Weighted median	8	0.961343	0.778148	1.18767	0.71474
Blood	BAG6	5×10-5	Weighted mode	8	1.08672	0.876334	1.34762	0.473448
Blood	BAG6	5×10-8	IVW	5	0.951665	0.718381	1.26071	0.729869
Blood	BAG6	5×10-8	MR Egger	5	1.3926	0.578352	3.3532	0.513652
Blood	BAG6	5×10-8	Simple mode	5	0.919536	0.637505	1.32634	0.676783
Blood	BAG6	5×10-8	Weighted median	5	1.00506	0.816122	1.23773	0.962138
Blood	BAG6	5×10-8	Weighted mode	5	1.08036	0.884483	1.31962	0.491025
Blood	BAX	5×10-5	IVW	8	0.905782	0.756776	1.08413	0.280527
Blood	BAX	5×10-5	MR Egger	8	0.913108	0.692664	1.20371	0.542904
Blood	BAX	5×10-5	Simple mode	8	0.946758	0.564186	1.58875	0.841787
Blood	BAX	5×10-5	Weighted median	8	0.889404	0.731188	1.08186	0.240897
Blood	BAX	5×10-5	Weighted mode	8	0.897339	0.735789	1.09436	0.320278
Blood	BAX	5×10-8	IVW	3	0.890498	0.734137	1.08016	0.239096
Blood	BAX	5×10-8	MR Egger	3	0.919141	0.542466	1.55737	0.806656
Blood	BAX	5×10-8	Simple mode	3	0.986305	0.682685	1.42496	0.948125
Blood	BAX	5×10-8	Weighted median	3	0.897184	0.736935	1.09228	0.279814
Blood	BAX	5×10-8	Weighted mode	3	0.893417	0.728897	1.09507	0.391168
Blood	BCCIP	5×10-5	IVW	3	0.822704	0.63495	1.06598	0.139783
Blood	BCCIP	5×10-5	MR Egger	3	0.758179	0.454244	1.26548	0.481711
Blood	BCCIP	5×10-5	Simple mode	3	0.981537	0.601416	1.60191	0.947347
Blood	BCCIP	5×10-5	Weighted median	3	0.821182	0.623345	1.08181	0.161256
Blood	BCCIP	5×10-5	Weighted mode	3	0.80828	0.614832	1.06259	0.266762
Blood	BMPR1A	5×10-5	IVW	3	0.965032	0.752363	1.23782	0.779291
Blood	BMPR1A	5×10-5	MR Egger	3	1.30993	0.609352	2.81598	0.614889
Blood	BMPR1A	5×10-5	Simple mode	3	0.708537	0.43871	1.14432	0.294254
Blood	BMPR1A	5×10-5	Weighted median	3	0.969446	0.745457	1.26074	0.81693
Blood	BMPR1A	5×10-5	Weighted mode	3	1.06092	0.793784	1.41795	0.728116
Blood	BRD8	5×10-5	IVW	2	0.826298	0.395094	1.72812	0.612263
Blood	CA1	5×10-5	IVW	20	0.952884	0.770094	1.17906	0.656939
Blood	CA1	5×10-5	MR Egger	20	0.596971	0.354423	1.00551	0.0682952
Blood	CA1	5×10-5	Simple mode	20	1.11348	0.696061	1.78121	0.658914
Blood	CA1	5×10-5	Weighted median	20	1.02084	0.784957	1.32761	0.877717
Blood	CA1	5×10-5	Weighted mode	20	1.06049	0.723145	1.55522	0.766929
Blood	CA1	5×10-8	IVW	10	0.900622	0.693273	1.16999	0.433015
Blood	CA1	5×10-8	MR Egger	10	0.352347	0.171757	0.722814	0.0216301
Blood	CA1	5×10-8	MR-PRESSO	9	1.03574	0.862565	1.24369	0.716532
Blood	CA1	5×10-8	Simple mode	10	1.0734	0.675354	1.70605	0.77127
Blood	CA1	5×10-8	Weighted median	10	0.971065	0.730392	1.29104	0.83987
Blood	CA1	5×10-8	Weighted mode	10	1.01051	0.633547	1.61176	0.965954
Blood	CA11	5×10-5	IVW	3	1.13023	0.9089	1.40546	0.270909
Blood	CA11	5×10-5	MR Egger	3	1.00901	0.685674	1.48483	0.971037
Blood	CA11	5×10-5	Simple mode	3	1.06655	0.696027	1.63432	0.795213
Blood	CA11	5×10-5	Weighted median	3	1.09468	0.877886	1.36501	0.421759
Blood	CA11	5×10-5	Weighted mode	3	1.09165	0.877044	1.35877	0.514582
Blood	CA13	5×10-5	IVW	4	1.02428	0.827906	1.26723	0.825174
Blood	CA13	5×10-5	MR Egger	4	1.05225	0.735175	1.50606	0.806868
Blood	CA13	5×10-5	Simple mode	4	1.03854	0.665824	1.6199	0.87818
Blood	CA13	5×10-5	Weighted median	4	1.04454	0.83536	1.3061	0.702307
Blood	CA13	5×10-5	Weighted mode	4	1.05062	0.838673	1.31612	0.69651
Blood	CA13	5×10-8	IVW	3	1.02701	0.821892	1.28332	0.814632
Blood	CA13	5×10-8	MR Egger	3	1.05133	0.596024	1.85446	0.891018
Blood	CA13	5×10-8	Simple mode	3	1.14691	0.791411	1.6621	0.544233
Blood	CA13	5×10-8	Weighted median	3	1.04031	0.837156	1.29277	0.721449
Blood	CA13	5×10-8	Weighted mode	3	1.05603	0.83102	1.34197	0.699265
Blood	CA2	5×10-5	IVW	22	1.07042	0.959826	1.19375	0.221318
Blood	CA2	5×10-5	MR Egger	22	1.07797	0.920153	1.26284	0.363662
Blood	CA2	5×10-5	Simple mode	22	1.11517	0.848247	1.46609	0.443559
Blood	CA2	5×10-5	Weighted median	22	1.10563	0.960777	1.27232	0.16106
Blood	CA2	5×10-5	Weighted mode	22	1.10995	0.970989	1.2688	0.141289
Blood	CA2	5×10-8	IVW	11	1.06696	0.951165	1.19686	0.268812
Blood	CA2	5×10-8	MR Egger	11	1.09215	0.907636	1.31417	0.37489
Blood	CA2	5×10-8	Simple mode	11	1.13442	0.897929	1.43319	0.315223
Blood	CA2	5×10-8	Weighted median	11	1.106	0.954926	1.28097	0.178787
Blood	CA2	5×10-8	Weighted mode	11	1.11162	0.970361	1.27344	0.157974
Blood	CA4	5×10-5	IVW	9	0.896131	0.752191	1.06762	0.219592
Blood	CA4	5×10-5	MR Egger	9	0.836161	0.64735	1.08004	0.212916
Blood	CA4	5×10-5	Simple mode	9	0.880982	0.580487	1.33703	0.568056
Blood	CA4	5×10-5	Weighted median	9	0.8517	0.695601	1.04283	0.120183
Blood	CA4	5×10-5	Weighted mode	9	0.834551	0.675902	1.03044	0.131215
Blood	CA4	5×10-8	IVW	6	0.896852	0.747678	1.07579	0.240834
Blood	CA4	5×10-8	MR Egger	6	0.813153	0.625129	1.05773	0.198012
Blood	CA4	5×10-8	Simple mode	6	0.870479	0.57513	1.3175	0.54081
Blood	CA4	5×10-8	Weighted median	6	0.856537	0.699263	1.04919	0.134622
Blood	CA4	5×10-8	Weighted mode	6	0.834163	0.666735	1.04363	0.173517
Blood	CA6	5×10-5	IVW	6	1.08762	0.96081	1.23116	0.184205
Blood	CA6	5×10-5	MR Egger	6	1.07786	0.903864	1.28535	0.45083
Blood	CA6	5×10-5	Simple mode	6	1.09592	0.884979	1.35715	0.439338
Blood	CA6	5×10-5	Weighted median	6	1.09063	0.955571	1.24479	0.198361
Blood	CA6	5×10-5	Weighted mode	6	1.08896	0.949443	1.24899	0.277436
Blood	CA6	5×10-8	IVW	6	1.08762	0.96081	1.23116	0.184205
Blood	CA6	5×10-8	MR Egger	6	1.07786	0.903864	1.28535	0.45083
Blood	CA6	5×10-8	Simple mode	6	1.09592	0.874973	1.37267	0.461415
Blood	CA6	5×10-8	Weighted median	6	1.09063	0.949987	1.2521	0.218083
Blood	CA6	5×10-8	Weighted mode	6	1.08896	0.947811	1.25114	0.282736
Blood	CA8	5×10-5	IVW	7	1.12757	0.947687	1.34159	0.175726
Blood	CA8	5×10-5	MR Egger	7	1.4393	1.05044	1.97211	0.0727777
Blood	CA8	5×10-5	Simple mode	7	1.03815	0.724997	1.48658	0.844786
Blood	CA8	5×10-5	Weighted median	7	1.17034	0.962813	1.42259	0.11423
Blood	CA8	5×10-5	Weighted mode	7	1.18886	0.971645	1.45464	0.143846
Blood	CA8	5×10-8	IVW	3	1.17701	0.980935	1.41228	0.0796089
Blood	CA8	5×10-8	MR Egger	3	1.43008	0.67031	3.051	0.524685
Blood	CA8	5×10-8	Simple mode	3	1.13486	0.837303	1.53815	0.500488
Blood	CA8	5×10-8	Weighted median	3	1.18637	0.979071	1.43756	0.0811342
Blood	CA8	5×10-8	Weighted mode	3	1.20303	0.970757	1.49088	0.233311
Blood	CACNA1A	5×10-5	IVW	2	0.617074	0.171469	2.22069	0.459969
Blood	CACNA1A	5×10-8	IVW	2	0.617074	0.171469	2.22069	0.459969
Blood	CACNA1D	5×10-5	IVW	3	1.16373	0.73087	1.85295	0.522875
Blood	CACNA1D	5×10-5	MR Egger	3	0.915269	0.155583	5.38439	0.937855
Blood	CACNA1D	5×10-5	Simple mode	3	1.22281	0.647898	2.30786	0.598103
Blood	CACNA1D	5×10-5	Weighted median	3	1.1938	0.708307	2.01207	0.505982
Blood	CACNA1D	5×10-5	Weighted mode	3	1.20437	0.666453	2.17645	0.6007
Blood	CACNA1D	5×10-8	IVW	2	1.23245	0.74972	2.02602	0.409853
Blood	CACNA1E	5×10-5	IVW	15	0.964545	0.799751	1.1633	0.705697
Blood	CACNA1E	5×10-5	MR Egger	15	0.943546	0.657737	1.35355	0.757283
Blood	CACNA1E	5×10-5	Simple mode	15	0.975613	0.646485	1.4723	0.908061
Blood	CACNA1E	5×10-5	Weighted median	15	0.995882	0.786891	1.26038	0.972609
Blood	CACNA1E	5×10-5	Weighted mode	15	0.983424	0.763333	1.26697	0.898947
Blood	CACNA1E	5×10-8	IVW	5	0.947372	0.774877	1.15827	0.598038
Blood	CACNA1E	5×10-8	MR Egger	5	1.07463	0.672973	1.716	0.782784
Blood	CACNA1E	5×10-8	Simple mode	5	1.04683	0.752162	1.45694	0.799539
Blood	CACNA1E	5×10-8	Weighted median	5	0.997951	0.777855	1.28032	0.987125
Blood	CACNA1E	5×10-8	Weighted mode	5	0.99675	0.756094	1.314	0.982685
Blood	CACNA1I	5×10-5	IVW	10	0.995132	0.768451	1.28868	0.970483
Blood	CACNA1I	5×10-5	MR Egger	10	0.609611	0.358256	1.03732	0.105456
Blood	CACNA1I	5×10-5	Simple mode	10	0.869379	0.55548	1.36066	0.555383
Blood	CACNA1I	5×10-5	Weighted median	10	0.89205	0.661468	1.20301	0.454059
Blood	CACNA1I	5×10-5	Weighted mode	10	0.887559	0.662125	1.18975	0.445494
Blood	CACNA1I	5×10-8	IVW	6	0.927136	0.718338	1.19663	0.561147
Blood	CACNA1I	5×10-8	MR Egger	6	0.825323	0.440138	1.5476	0.581737
Blood	CACNA1I	5×10-8	Simple mode	6	0.883353	0.58075	1.34363	0.587297
Blood	CACNA1I	5×10-8	Weighted median	6	0.891611	0.666858	1.19211	0.438829
Blood	CACNA1I	5×10-8	Weighted mode	6	0.899982	0.648072	1.24981	0.556963
Blood	CACNA2D2	5×10-5	IVW	3	1.40735	0.840767	2.35575	0.193564
Blood	CACNA2D2	5×10-5	MR Egger	3	0.794636	0.309969	2.03712	0.71583
Blood	CACNA2D2	5×10-5	Simple mode	3	1.16702	0.559899	2.43248	0.720181
Blood	CACNA2D2	5×10-5	Weighted median	3	1.1811	0.71484	1.95148	0.515896
Blood	CACNA2D2	5×10-5	Weighted mode	3	1.17732	0.691905	2.00328	0.608372
Blood	CACNA2D3	5×10-5	IVW	25	1.17562	0.994211	1.39013	0.0584765
Blood	CACNA2D3	5×10-5	MR Egger	25	0.838423	0.605089	1.16174	0.30056
Blood	CACNA2D3	5×10-5	Simple mode	25	1.00542	0.716013	1.41179	0.975382
Blood	CACNA2D3	5×10-5	Weighted median	25	1.04661	0.863276	1.26887	0.642911
Blood	CACNA2D3	5×10-5	Weighted mode	25	1.03902	0.860159	1.25507	0.694779
Blood	CACNA2D3	5×10-8	IVW	13	1.10012	0.936235	1.29269	0.24629
Blood	CACNA2D3	5×10-8	MR Egger	13	1.02844	0.692953	1.52634	0.891813
Blood	CACNA2D3	5×10-8	Simple mode	13	0.989899	0.719263	1.36237	0.951344
Blood	CACNA2D3	5×10-8	Weighted median	13	1.0465	0.859744	1.27383	0.650389
Blood	CACNA2D3	5×10-8	Weighted mode	13	1.04193	0.863108	1.2578	0.676532
Blood	CACNB2	5×10-5	IVW	4	1.2069	0.96239	1.51354	0.103501
Blood	CACNB2	5×10-5	MR Egger	4	1.19856	0.740164	1.94084	0.538102
Blood	CACNB2	5×10-5	Simple mode	4	1.25941	0.899954	1.76244	0.271209
Blood	CACNB2	5×10-5	Weighted median	4	1.21168	0.947358	1.54975	0.126194
Blood	CACNB2	5×10-5	Weighted mode	4	1.2071	0.922718	1.57912	0.263328
Blood	CACNB2	5×10-8	IVW	3	1.21773	0.963031	1.53979	0.0998957
Blood	CACNB2	5×10-8	MR Egger	3	1.20327	0.742522	1.94992	0.589808
Blood	CACNB2	5×10-8	Simple mode	3	1.27241	0.920834	1.75823	0.281687
Blood	CACNB2	5×10-8	Weighted median	3	1.21697	0.946797	1.56423	0.125239
Blood	CACNB2	5×10-8	Weighted mode	3	1.19797	0.904501	1.58665	0.334807
Blood	CACNB3	5×10-5	IVW	9	1.15563	0.987827	1.35194	0.0707634
Blood	CACNB3	5×10-5	MR Egger	9	1.13278	0.904529	1.41864	0.313458
Blood	CACNB3	5×10-5	Simple mode	9	1.04234	0.686556	1.58251	0.850499
Blood	CACNB3	5×10-5	Weighted median	9	1.13336	0.978911	1.31217	0.0939658
Blood	CACNB3	5×10-5	Weighted mode	9	1.13182	0.98453	1.30114	0.119897
Blood	CACNB3	5×10-8	IVW	4	1.1212	0.974693	1.28972	0.109331
Blood	CACNB3	5×10-8	MR Egger	4	1.17383	0.944544	1.45877	0.285213
Blood	CACNB3	5×10-8	Simple mode	4	1.12775	0.858321	1.48177	0.451533
Blood	CACNB3	5×10-8	Weighted median	4	1.13091	0.982598	1.30161	0.0863004
Blood	CACNB3	5×10-8	Weighted mode	4	1.12775	0.971786	1.30876	0.211548
Blood	CACNB4	5×10-5	IVW	10	1.01316	0.806963	1.27204	0.910347
Blood	CACNB4	5×10-5	MR Egger	10	0.90844	0.539058	1.53094	0.727717
Blood	CACNB4	5×10-5	Simple mode	10	0.918802	0.584614	1.44402	0.722012
Blood	CACNB4	5×10-5	Weighted median	10	0.932291	0.695477	1.24974	0.639123
Blood	CACNB4	5×10-5	Weighted mode	10	0.934201	0.64734	1.34818	0.724493
Blood	CACNB4	5×10-8	IVW	7	0.972793	0.763313	1.23976	0.82358
Blood	CACNB4	5×10-8	MR Egger	7	0.927082	0.494843	1.73688	0.82252
Blood	CACNB4	5×10-8	Simple mode	7	0.943989	0.622245	1.4321	0.795422
Blood	CACNB4	5×10-8	Weighted median	7	0.932204	0.690817	1.25794	0.646122
Blood	CACNB4	5×10-8	Weighted mode	7	0.934555	0.662335	1.31866	0.713296
Blood	CACNG6	5×10-5	IVW	11	1.08553	0.870153	1.35421	0.46703
Blood	CACNG6	5×10-5	MR Egger	11	0.868227	0.531889	1.41725	0.585757
Blood	CACNG6	5×10-5	Simple mode	11	1.13646	0.76163	1.69575	0.54505
Blood	CACNG6	5×10-5	Weighted median	11	1.06171	0.793978	1.41972	0.686289
Blood	CACNG6	5×10-5	Weighted mode	11	1.01188	0.719616	1.42283	0.947211
Blood	CACNG6	5×10-8	IVW	4	1.00822	0.778041	1.3065	0.950626
Blood	CACNG6	5×10-8	MR Egger	4	0.865281	0.185015	4.04676	0.871082
Blood	CACNG6	5×10-8	Simple mode	4	0.9186	0.599093	1.40851	0.723023
Blood	CACNG6	5×10-8	Weighted median	4	0.973115	0.721269	1.3129	0.858443
Blood	CACNG6	5×10-8	Weighted mode	4	0.910048	0.595	1.39191	0.69311
Blood	CANX	5×10-5	IVW	8	0.85819	0.740214	0.99497	0.0426792
Blood	CANX	5×10-5	MR Egger	8	0.997378	0.78538	1.2666	0.983519
Blood	CANX	5×10-5	MR-PRESSO	8	0.85819	0.75941	0.96982	0.044031
Blood	CANX	5×10-5	Simple mode	8	0.863104	0.624748	1.1924	0.401597
Blood	CANX	5×10-5	Weighted median	8	0.877794	0.736206	1.04661	0.146403
Blood	CANX	5×10-5	Weighted mode	8	0.877115	0.730148	1.05366	0.203862
Blood	CANX	5×10-8	IVW	3	0.869178	0.736814	1.02532	0.0962426
Blood	CANX	5×10-8	MR Egger	3	0.952391	0.666056	1.36182	0.833684
Blood	CANX	5×10-8	Simple mode	3	0.898224	0.713716	1.13043	0.456805
Blood	CANX	5×10-8	Weighted median	3	0.87824	0.740208	1.04201	0.136678
Blood	CANX	5×10-8	Weighted mode	3	0.881064	0.726335	1.06875	0.327472
Blood	CASP7	5×10-5	IVW	12	1.03152	0.943284	1.128	0.49641
Blood	CASP7	5×10-5	MR Egger	12	1.05752	0.913952	1.22363	0.469803
Blood	CASP7	5×10-5	Simple mode	12	1.05846	0.848414	1.32052	0.62458
Blood	CASP7	5×10-5	Weighted median	12	1.05203	0.950003	1.16502	0.329783
Blood	CASP7	5×10-5	Weighted mode	12	1.03807	0.939605	1.14686	0.477809
Blood	CASP7	5×10-8	IVW	7	1.03136	0.941838	1.12939	0.505069
Blood	CASP7	5×10-8	MR Egger	7	1.13575	0.938423	1.37457	0.247998
Blood	CASP7	5×10-8	Simple mode	7	1.05668	0.892972	1.25039	0.54466
Blood	CASP7	5×10-8	Weighted median	7	1.03968	0.933159	1.15835	0.480462
Blood	CASP7	5×10-8	Weighted mode	7	1.03978	0.938709	1.15174	0.482896
Blood	CAV1	5×10-5	IVW	3	1.17354	0.709998	1.93973	0.532521
Blood	CAV1	5×10-5	MR Egger	3	0.964748	0.340847	2.73066	0.957025
Blood	CAV1	5×10-5	Simple mode	3	1.03928	0.517768	2.08609	0.923582
Blood	CAV1	5×10-5	Weighted median	3	1.10821	0.633759	1.93785	0.718577
Blood	CAV1	5×10-5	Weighted mode	3	1.08222	0.562291	2.08292	0.835035
Blood	CBS	5×10-5	IVW	15	0.972815	0.88162	1.07344	0.583144
Blood	CBS	5×10-5	MR Egger	15	1.08832	0.955363	1.23977	0.225283
Blood	CBS	5×10-5	Simple mode	15	0.936796	0.783461	1.12014	0.485804
Blood	CBS	5×10-5	Weighted median	15	0.969134	0.871659	1.07751	0.562121
Blood	CBS	5×10-5	Weighted mode	15	0.970742	0.87545	1.07641	0.582135
Blood	CBS	5×10-8	IVW	10	0.985473	0.893032	1.08748	0.770906
Blood	CBS	5×10-8	MR Egger	10	1.11137	0.944763	1.30735	0.238333
Blood	CBS	5×10-8	Simple mode	10	0.973376	0.840779	1.12688	0.726306
Blood	CBS	5×10-8	Weighted median	10	0.970983	0.869467	1.08435	0.601219
Blood	CBS	5×10-8	Weighted mode	10	0.973376	0.874708	1.08317	0.632558
Blood	CBX1	5×10-5	IVW	4	0.844693	0.571879	1.24765	0.396358
Blood	CBX1	5×10-5	MR Egger	4	0.808537	0.341215	1.9159	0.676892
Blood	CBX1	5×10-5	Simple mode	4	0.546131	0.254804	1.17054	0.217754
Blood	CBX1	5×10-5	Weighted median	4	0.848877	0.696243	1.03497	0.105209
Blood	CBX1	5×10-5	Weighted mode	4	0.872604	0.71756	1.06115	0.265514
Blood	CBX1	5×10-8	IVW	2	0.813252	0.500017	1.32271	0.404857
Blood	CCNA1	5×10-5	IVW	7	1.01929	0.88572	1.17301	0.789737
Blood	CCNA1	5×10-5	MR Egger	7	1.02851	0.811808	1.30307	0.825071
Blood	CCNA1	5×10-5	Simple mode	7	1.25244	0.891851	1.75881	0.241527
Blood	CCNA1	5×10-5	Weighted median	7	1.00616	0.886103	1.14248	0.924568
Blood	CCNA1	5×10-5	Weighted mode	7	1.00752	0.893048	1.13667	0.907022
Blood	CCNA1	5×10-8	IVW	2	1.02275	0.85037	1.23008	0.8112
Blood	CCNB1	5×10-5	IVW	2	0.828402	0.596592	1.15028	0.260996
Blood	CCND1	5×10-5	IVW	5	0.891779	0.717518	1.10836	0.301824
Blood	CCND1	5×10-5	MR Egger	5	0.845485	0.553366	1.29181	0.494266
Blood	CCND1	5×10-5	Simple mode	5	0.926794	0.641936	1.33806	0.705695
Blood	CCND1	5×10-5	Weighted median	5	0.891382	0.701111	1.13329	0.347932
Blood	CCND1	5×10-5	Weighted mode	5	0.883862	0.691884	1.12911	0.379038
Blood	CCND1	5×10-8	IVW	3	0.891275	0.712332	1.11517	0.314098
Blood	CCND1	5×10-8	MR Egger	3	0.817098	0.46287	1.44241	0.612636
Blood	CCND1	5×10-8	Simple mode	3	0.949336	0.694402	1.29786	0.775457
Blood	CCND1	5×10-8	Weighted median	3	0.890838	0.707518	1.12166	0.325436
Blood	CCND1	5×10-8	Weighted mode	3	0.869414	0.687785	1.09901	0.362427
Blood	CCP110	5×10-5	IVW	3	1.10659	0.762566	1.60581	0.593943
Blood	CCP110	5×10-5	MR Egger	3	2.66569	0.703562	10.0999	0.385871
Blood	CCP110	5×10-5	Simple mode	3	0.945542	0.47462	1.88372	0.888108
Blood	CCP110	5×10-5	Weighted median	3	1.1579	0.888126	1.50962	0.278663
Blood	CCP110	5×10-5	Weighted mode	3	1.27092	0.954037	1.69305	0.242995
Blood	CCP110	5×10-8	IVW	2	1.12457	0.655189	1.9302	0.670161
Blood	CD2BP2	5×10-5	IVW	4	0.675063	0.341826	1.33316	0.257727
Blood	CD2BP2	5×10-5	MR Egger	4	1.04763	0.127795	8.58818	0.969363
Blood	CD2BP2	5×10-5	Simple mode	4	0.846517	0.412636	1.73662	0.680341
Blood	CD2BP2	5×10-5	Weighted median	4	0.812019	0.499054	1.32125	0.401815
Blood	CD2BP2	5×10-5	Weighted mode	4	0.853645	0.497841	1.46374	0.605481
Blood	CD44	5×10-5	IVW	13	0.905568	0.725059	1.13101	0.38182
Blood	CD44	5×10-5	MR Egger	13	0.755895	0.484148	1.18017	0.243923
Blood	CD44	5×10-5	Simple mode	13	0.727868	0.472132	1.12213	0.175926
Blood	CD44	5×10-5	Weighted median	13	0.845096	0.658269	1.08495	0.186711
Blood	CD44	5×10-5	Weighted mode	13	0.818022	0.641866	1.04252	0.130456
Blood	CD44	5×10-8	IVW	6	0.894202	0.689523	1.15964	0.399116
Blood	CD44	5×10-8	MR Egger	6	0.703186	0.354998	1.39288	0.369729
Blood	CD44	5×10-8	Simple mode	6	0.72537	0.504368	1.04321	0.143852
Blood	CD44	5×10-8	Weighted median	6	0.840934	0.664567	1.06411	0.149137
Blood	CD44	5×10-8	Weighted mode	6	0.829936	0.619069	1.11263	0.267829
Blood	CD46	5×10-5	IVW	7	1.08837	0.676037	1.7522	0.727423
Blood	CD46	5×10-5	MR Egger	7	1.27883	0.216835	7.54213	0.796756
Blood	CD46	5×10-5	Simple mode	7	1.72599	0.742782	4.01066	0.251521
Blood	CD46	5×10-5	Weighted median	7	1.1694	0.714679	1.91344	0.533353
Blood	CD46	5×10-5	Weighted mode	7	1.30536	0.71401	2.38648	0.419926
Blood	CDC123	5×10-5	IVW	7	1.0064	0.88732	1.14146	0.920891
Blood	CDC123	5×10-5	MR Egger	7	1.00684	0.832288	1.21799	0.9468
Blood	CDC123	5×10-5	Simple mode	7	0.992599	0.727631	1.35405	0.964124
Blood	CDC123	5×10-5	Weighted median	7	1.00523	0.87884	1.14979	0.939379
Blood	CDC123	5×10-5	Weighted mode	7	1.00329	0.875422	1.14984	0.963846
Blood	CDC123	5×10-8	IVW	3	0.983367	0.860292	1.12405	0.805791
Blood	CDC123	5×10-8	MR Egger	3	1.07692	0.854002	1.35802	0.64381
Blood	CDC123	5×10-8	Simple mode	3	0.942467	0.704477	1.26086	0.728439
Blood	CDC123	5×10-8	Weighted median	3	0.994403	0.868544	1.1385	0.935205
Blood	CDC123	5×10-8	Weighted mode	3	1.00213	0.874904	1.14785	0.978333
Blood	CDK2	5×10-5	IVW	2	0.815967	0.347497	1.91599	0.64051
Blood	CDK6	5×10-5	IVW	7	1.19334	0.78937	1.80406	0.401866
Blood	CDK6	5×10-5	MR Egger	7	0.749751	0.125039	4.4956	0.76536
Blood	CDK6	5×10-5	Simple mode	7	1.41751	0.569929	3.52558	0.481318
Blood	CDK6	5×10-5	Weighted median	7	1.17708	0.677847	2.04399	0.562569
Blood	CDK6	5×10-5	Weighted mode	7	1.16842	0.479718	2.84587	0.743504
Blood	CDK8	5×10-5	IVW	3	1.16001	0.91077	1.47746	0.229099
Blood	CDK8	5×10-5	MR Egger	3	1.23375	0.800024	1.90261	0.516167
Blood	CDK8	5×10-5	Simple mode	3	1.27545	0.883404	1.84148	0.323699
Blood	CDK8	5×10-5	Weighted median	3	1.19161	0.921099	1.54157	0.182072
Blood	CDK8	5×10-5	Weighted mode	3	1.19971	0.906869	1.58712	0.330305
Blood	CDKN1C	5×10-5	IVW	12	1.04482	0.882458	1.23705	0.610878
Blood	CDKN1C	5×10-5	MR Egger	12	1.24368	0.788224	1.96231	0.370717
Blood	CDKN1C	5×10-5	Simple mode	12	1.11545	0.766363	1.62356	0.579792
Blood	CDKN1C	5×10-5	Weighted median	12	1.10053	0.877275	1.38059	0.407622
Blood	CDKN1C	5×10-5	Weighted mode	12	1.12825	0.875071	1.45469	0.371976
Blood	CDKN1C	5×10-8	IVW	5	1.07704	0.875431	1.32507	0.482783
Blood	CDKN1C	5×10-8	MR Egger	5	1.52716	0.83013	2.80948	0.266618
Blood	CDKN1C	5×10-8	Simple mode	5	0.981467	0.70956	1.35757	0.915458
Blood	CDKN1C	5×10-8	Weighted median	5	1.08903	0.854195	1.38844	0.491285
Blood	CDKN1C	5×10-8	Weighted mode	5	1.12148	0.849078	1.48127	0.464621
Blood	CFD	5×10-5	IVW	9	1.01883	0.924481	1.12281	0.706694
Blood	CFD	5×10-5	MR Egger	9	1.0495	0.920612	1.19644	0.493296
Blood	CFD	5×10-5	Simple mode	9	1.035	0.769112	1.39281	0.826042
Blood	CFD	5×10-5	Weighted median	9	1.03452	0.965693	1.10826	0.333927
Blood	CFD	5×10-5	Weighted mode	9	1.035	0.962295	1.1132	0.381642
Blood	CFD	5×10-8	IVW	6	1.01515	0.911455	1.13065	0.784437
Blood	CFD	5×10-8	MR Egger	6	1.10934	0.980651	1.25491	0.174407
Blood	CFD	5×10-8	Simple mode	6	1.03091	0.788564	1.34773	0.832628
Blood	CFD	5×10-8	Weighted median	6	1.02135	0.95446	1.09293	0.540962
Blood	CFD	5×10-8	Weighted mode	6	1.03493	0.964024	1.11104	0.386616
Blood	CHAF1B	5×10-5	IVW	2	0.976406	0.585857	1.62731	0.927002
Blood	CHCHD7	5×10-5	IVW	6	0.794062	0.570175	1.10586	0.172395
Blood	CHCHD7	5×10-5	MR Egger	6	1.19821	0.710509	2.02067	0.534859
Blood	CHCHD7	5×10-5	Simple mode	6	0.54747	0.242131	1.23786	0.207449
Blood	CHCHD7	5×10-5	Weighted median	6	0.924894	0.625099	1.36847	0.696086
Blood	CHCHD7	5×10-5	Weighted mode	6	1.02374	0.687681	1.52403	0.912482
Blood	CHEK1	5×10-5	IVW	4	0.858959	0.545459	1.35264	0.511681
Blood	CHEK1	5×10-5	MR Egger	4	0.70725	0.293414	1.70477	0.521029
Blood	CHEK1	5×10-5	Simple mode	4	0.737546	0.345902	1.57263	0.488206
Blood	CHEK1	5×10-5	Weighted median	4	0.833625	0.504685	1.37696	0.47727
Blood	CHEK1	5×10-5	Weighted mode	4	0.743981	0.408222	1.3559	0.405408
Blood	CHMP6	5×10-5	IVW	5	1.09468	0.83205	1.44022	0.51805
Blood	CHMP6	5×10-5	MR Egger	5	0.916831	0.699323	1.20199	0.574297
Blood	CHMP6	5×10-5	Simple mode	5	1.17045	0.498052	2.75064	0.736332
Blood	CHMP6	5×10-5	Weighted median	5	1.04577	0.875393	1.2493	0.621844
Blood	CHMP6	5×10-5	Weighted mode	5	1.0377	0.874306	1.23164	0.693787
Blood	CHUK	5×10-5	IVW	5	1.13138	0.814211	1.57211	0.462071
Blood	CHUK	5×10-5	MR Egger	5	0.994257	0.622388	1.58831	0.982287
Blood	CHUK	5×10-5	Simple mode	5	0.860555	0.4268	1.73513	0.696238
Blood	CHUK	5×10-5	Weighted median	5	1.06251	0.747487	1.51029	0.735424
Blood	CHUK	5×10-5	Weighted mode	5	0.923979	0.631447	1.35203	0.704785
Blood	CHUK	5×10-8	IVW	2	1.13269	0.624998	2.05279	0.681285
Blood	CNNM2	5×10-5	IVW	3	4.50359	0.85991	23.5866	0.0748562
Blood	CNNM2	5×10-5	MR Egger	3	47.4759	4.91922	458.195	0.185336
Blood	CNNM2	5×10-5	Simple mode	3	8.63424	3.66216	20.3569	0.0388215
Blood	CNNM2	5×10-5	Weighted median	3	6.19946	2.64396	14.5363	2.71427e-05
Blood	CNNM2	5×10-5	Weighted mode	3	8.10354	3.52243	18.6427	0.0388835
Blood	COBL	5×10-5	IVW	2	0.768483	0.605083	0.976007	0.030841
Blood	COQ3	5×10-5	IVW	2	0.359804	0.0958346	1.35086	0.129915
Blood	CXCL2	5×10-5	IVW	2	0.575329	0.266298	1.24298	0.159557
Blood	CYB5A	5×10-5	IVW	11	1.03267	0.874543	1.21939	0.704598
Blood	CYB5A	5×10-5	MR Egger	11	1.05467	0.799117	1.39195	0.715632
Blood	CYB5A	5×10-5	Simple mode	11	0.981848	0.6707	1.43734	0.926802
Blood	CYB5A	5×10-5	Weighted median	11	1.04271	0.859403	1.26513	0.671555
Blood	CYB5A	5×10-5	Weighted mode	11	1.04057	0.861805	1.25642	0.687956
Blood	CYB5A	5×10-8	IVW	4	1.03583	0.867008	1.23752	0.698172
Blood	CYB5A	5×10-8	MR Egger	4	1.06271	0.695696	1.62333	0.80487
Blood	CYB5A	5×10-8	Simple mode	4	1.04859	0.76849	1.43077	0.78431
Blood	CYB5A	5×10-8	Weighted median	4	1.04276	0.860381	1.2638	0.669463
Blood	CYB5A	5×10-8	Weighted mode	4	1.04492	0.848679	1.28655	0.706661
Blood	CYP2C8	5×10-5	IVW	3	1.33431	0.890805	1.99863	0.161786
Blood	CYP2C8	5×10-5	MR Egger	3	0.258071	0.00984408	6.76558	0.565514
Blood	CYP2C8	5×10-5	Simple mode	3	1.66533	0.852743	3.25224	0.273877
Blood	CYP2C8	5×10-5	Weighted median	3	1.30268	0.857204	1.97968	0.215569
Blood	CYP2C8	5×10-5	Weighted mode	3	1.21453	0.752427	1.96044	0.509687
Blood	CYP2C8	5×10-8	IVW	2	1.26828	0.833893	1.92895	0.266606
Blood	CYP2D6	5×10-5	IVW	5	0.955444	0.823933	1.10795	0.546338
Blood	CYP2D6	5×10-5	MR Egger	5	1.04078	0.750117	1.44408	0.82634
Blood	CYP2D6	5×10-5	Simple mode	5	0.902345	0.697197	1.16786	0.478511
Blood	CYP2D6	5×10-5	Weighted median	5	0.95828	0.821421	1.11794	0.587813
Blood	CYP2D6	5×10-5	Weighted mode	5	0.959787	0.818874	1.12495	0.639055
Blood	CYP2D6	5×10-8	IVW	2	0.958456	0.820637	1.11942	0.592158
Blood	DENND2D	5×10-5	IVW	13	1.07894	0.908154	1.28184	0.387481
Blood	DENND2D	5×10-5	MR Egger	13	1.23822	0.96717	1.58524	0.118127
Blood	DENND2D	5×10-5	MR-PRESSO	12	1.14396	1.00714	1.29936	0.0628227
Blood	DENND2D	5×10-5	Simple mode	13	1.03934	0.653249	1.65362	0.87334
Blood	DENND2D	5×10-5	Weighted median	13	1.20109	1.0128	1.42438	0.0351852
Blood	DENND2D	5×10-5	Weighted mode	13	1.24495	1.05459	1.46969	0.0237579
Blood	DENND2D	5×10-8	IVW	10	1.10123	0.91121	1.33087	0.318365
Blood	DENND2D	5×10-8	MR Egger	10	1.21849	0.888232	1.67155	0.255351
Blood	DENND2D	5×10-8	MR-PRESSO	9	1.17342	1.03787	1.32669	0.0339937
Blood	DENND2D	5×10-8	Simple mode	10	1.02438	0.672969	1.55929	0.912996
Blood	DENND2D	5×10-8	Weighted median	10	1.2118	1.01929	1.44066	0.0295191
Blood	DENND2D	5×10-8	Weighted mode	10	1.25056	1.04873	1.49123	0.034433
Blood	DHFR	5×10-5	IVW	12	0.954362	0.905779	1.00555	0.0797145
Blood	DHFR	5×10-5	MR Egger	12	0.992906	0.90748	1.08637	0.879831
Blood	DHFR	5×10-5	Simple mode	12	0.948695	0.861941	1.04418	0.304777
Blood	DHFR	5×10-5	Weighted median	12	0.964099	0.904014	1.02818	0.265441
Blood	DHFR	5×10-5	Weighted mode	12	0.96143	0.902607	1.02409	0.247574
Blood	DHFR	5×10-8	IVW	9	0.963299	0.913586	1.01572	0.166631
Blood	DHFR	5×10-8	MR Egger	9	0.962715	0.869651	1.06574	0.487624
Blood	DHFR	5×10-8	Simple mode	9	0.952559	0.86829	1.04501	0.33383
Blood	DHFR	5×10-8	Weighted median	9	0.964219	0.906598	1.0255	0.246463
Blood	DHFR	5×10-8	Weighted mode	9	0.96259	0.902125	1.02711	0.282605
Blood	DIABLO	5×10-5	IVW	2	0.877197	0.636069	1.20973	0.424313
Blood	DOK4	5×10-5	IVW	10	1.00402	0.868319	1.16092	0.956845
Blood	DOK4	5×10-5	MR Egger	10	0.909333	0.698695	1.18347	0.499651
Blood	DOK4	5×10-5	Simple mode	10	1.00505	0.735625	1.37315	0.975461
Blood	DOK4	5×10-5	Weighted median	10	0.992307	0.831186	1.18466	0.93192
Blood	DOK4	5×10-5	Weighted mode	10	1.00505	0.84352	1.19751	0.95631
Blood	DOK4	5×10-8	IVW	5	1.00725	0.864302	1.17384	0.926289
Blood	DOK4	5×10-8	MR Egger	5	1.0062	0.709486	1.42702	0.9745
Blood	DOK4	5×10-8	Simple mode	5	0.976893	0.754142	1.26544	0.868068
Blood	DOK4	5×10-8	Weighted median	5	1.00639	0.845342	1.19812	0.942934
Blood	DOK4	5×10-8	Weighted mode	5	0.998133	0.833232	1.19567	0.984791
Blood	DPH2	5×10-5	IVW	2	1.0982	0.675509	1.78537	0.705586
Blood	DPYSL2	5×10-5	IVW	15	1.00922	0.773938	1.31602	0.945988
Blood	DPYSL2	5×10-5	MR Egger	15	1.00381	0.521222	1.93322	0.991094
Blood	DPYSL2	5×10-5	Simple mode	15	0.710685	0.382579	1.32018	0.298015
Blood	DPYSL2	5×10-5	Weighted median	15	0.909307	0.667834	1.23809	0.546011
Blood	DPYSL2	5×10-5	Weighted mode	15	0.799928	0.479872	1.33345	0.406286
Blood	DPYSL2	5×10-8	IVW	8	1.07821	0.753692	1.54245	0.680211
Blood	DPYSL2	5×10-8	MR Egger	8	0.744295	0.282233	1.96283	0.572389
Blood	DPYSL2	5×10-8	Simple mode	8	1.15597	0.595771	2.24292	0.681105
Blood	DPYSL2	5×10-8	Weighted median	8	0.956423	0.657055	1.39219	0.816066
Blood	DPYSL2	5×10-8	Weighted mode	8	0.904874	0.517507	1.5822	0.736184
Blood	DTX2	5×10-5	IVW	12	1.04701	0.942466	1.16315	0.39202
Blood	DTX2	5×10-5	MR Egger	12	1.09326	0.925445	1.29151	0.318993
Blood	DTX2	5×10-5	Simple mode	12	0.850944	0.654815	1.10582	0.252556
Blood	DTX2	5×10-5	Weighted median	12	1.07294	0.939535	1.22529	0.298671
Blood	DTX2	5×10-5	Weighted mode	12	1.10567	0.953686	1.28188	0.209973
Blood	DTX2	5×10-8	IVW	9	1.05085	0.943097	1.17091	0.368876
Blood	DTX2	5×10-8	MR Egger	9	1.09952	0.881759	1.37106	0.427347
Blood	DTX2	5×10-8	Simple mode	9	0.945962	0.717685	1.24685	0.703691
Blood	DTX2	5×10-8	Weighted median	9	1.07591	0.946049	1.22359	0.264904
Blood	DTX2	5×10-8	Weighted mode	9	1.09999	0.953752	1.26865	0.22675
Blood	ECH1	5×10-5	IVW	3	0.98305	0.860233	1.1234	0.801758
Blood	ECH1	5×10-5	MR Egger	3	1.15409	0.783324	1.70034	0.600712
Blood	ECH1	5×10-5	Simple mode	3	1.05269	0.835748	1.32595	0.705314
Blood	ECH1	5×10-5	Weighted median	3	0.99104	0.867379	1.13233	0.894698
Blood	ECH1	5×10-5	Weighted mode	3	0.99269	0.856829	1.15009	0.931077
Blood	EDEM1	5×10-5	IVW	4	1.08576	0.633331	1.86139	0.764805
Blood	EDEM1	5×10-5	MR Egger	4	1.18448	0.384112	3.65257	0.796016
Blood	EDEM1	5×10-5	Simple mode	4	1.9337	0.743928	5.02626	0.268974
Blood	EDEM1	5×10-5	Weighted median	4	1.13144	0.692911	1.84751	0.621574
Blood	EDEM1	5×10-5	Weighted mode	4	1.07928	0.646342	1.8022	0.789562
Blood	EFNB2	5×10-5	IVW	2	1.34199	0.63398	2.84069	0.441992
Blood	EIF4A2	5×10-5	IVW	3	0.96825	0.671545	1.39605	0.862787
Blood	EIF4A2	5×10-5	MR Egger	3	0.720846	0.347821	1.49393	0.540443
Blood	EIF4A2	5×10-5	Simple mode	3	1.3285	0.698965	2.52504	0.477375
Blood	EIF4A2	5×10-5	Weighted median	3	0.97766	0.675683	1.4146	0.904591
Blood	EIF4A2	5×10-5	Weighted mode	3	0.88181	0.593293	1.31063	0.597351
Blood	ELF3	5×10-5	IVW	3	0.996146	0.784659	1.26463	0.974697
Blood	ELF3	5×10-5	MR Egger	3	1.03173	0.540367	1.9699	0.939912
Blood	ELF3	5×10-5	Simple mode	3	0.957536	0.6439	1.42394	0.850162
Blood	ELF3	5×10-5	Weighted median	3	0.968542	0.75868	1.23646	0.79754
Blood	ELF3	5×10-5	Weighted mode	3	0.96786	0.731743	1.28017	0.840188
Blood	ELF3	5×10-8	IVW	2	0.96695	0.755906	1.23691	0.789062
Blood	ENO2	5×10-5	IVW	5	1.53561	0.800977	2.94403	0.196464
Blood	ENO2	5×10-5	MR Egger	5	0.761075	0.0377173	15.3573	0.869991
Blood	ENO2	5×10-5	Simple mode	5	1.07668	0.547715	2.11649	0.840837
Blood	ENO2	5×10-5	Weighted median	5	1.19865	0.698344	2.05737	0.51094
Blood	ENO2	5×10-5	Weighted mode	5	1.11969	0.625489	2.00437	0.722882
Blood	ENO2	5×10-8	IVW	2	1.2148	0.694957	2.1235	0.494685
Blood	EPHX1	5×10-5	IVW	5	0.735043	0.535629	1.0087	0.056602
Blood	EPHX1	5×10-5	MR Egger	5	0.714939	0.248	2.06104	0.578479
Blood	EPHX1	5×10-5	Simple mode	5	0.651559	0.384358	1.10452	0.186854
Blood	EPHX1	5×10-5	Weighted median	5	0.744791	0.51049	1.08663	0.126287
Blood	EPHX1	5×10-5	Weighted mode	5	0.784078	0.490445	1.25351	0.367031
Blood	EPHX1	5×10-8	IVW	3	0.751986	0.5329	1.06114	0.104754
Blood	EPHX1	5×10-8	MR Egger	3	0.595595	0.16165	2.19445	0.57876
Blood	EPHX1	5×10-8	Simple mode	3	0.862515	0.516275	1.44096	0.629081
Blood	EPHX1	5×10-8	Weighted median	3	0.758573	0.514751	1.11789	0.162503
Blood	EPHX1	5×10-8	Weighted mode	3	0.791527	0.481576	1.30097	0.453789
Blood	EPN2	5×10-5	IVW	7	1.08715	0.644857	1.83281	0.753835
Blood	EPN2	5×10-5	MR Egger	7	0.803488	0.208862	3.091	0.763126
Blood	EPN2	5×10-5	Simple mode	7	1.64458	0.6251	4.32676	0.352359
Blood	EPN2	5×10-5	Weighted median	7	0.998315	0.57833	1.7233	0.99517
Blood	EPN2	5×10-5	Weighted mode	7	0.949649	0.450307	2.00271	0.896492
Blood	EPN2	5×10-8	IVW	2	0.91209	0.508367	1.63643	0.75767
Blood	ERH	5×10-5	IVW	3	0.802433	0.472967	1.3614	0.414444
Blood	ERH	5×10-5	MR Egger	3	0.820485	0.183401	3.67061	0.838754
Blood	ERH	5×10-5	Simple mode	3	0.679856	0.321651	1.43697	0.418607
Blood	ERH	5×10-5	Weighted median	3	0.750364	0.409053	1.37646	0.353515
Blood	ERH	5×10-5	Weighted mode	3	0.720253	0.360652	1.43841	0.450605
Blood	EXT1	5×10-5	IVW	10	1.01015	0.861473	1.18449	0.901043
Blood	EXT1	5×10-5	MR Egger	10	1.11492	0.892069	1.39343	0.367006
Blood	EXT1	5×10-5	Simple mode	10	1.038	0.659369	1.63407	0.875564
Blood	EXT1	5×10-5	Weighted median	10	1.02731	0.864162	1.22127	0.760062
Blood	EXT1	5×10-5	Weighted mode	10	1.03297	0.860783	1.2396	0.73536
Blood	EXT1	5×10-8	IVW	3	1.02142	0.860802	1.21201	0.808139
Blood	EXT1	5×10-8	MR Egger	3	1.08331	0.784875	1.49522	0.711635
Blood	EXT1	5×10-8	Simple mode	3	0.906802	0.659537	1.24677	0.60819
Blood	EXT1	5×10-8	Weighted median	3	1.02459	0.856821	1.22521	0.790019
Blood	EXT1	5×10-8	Weighted mode	3	1.03263	0.866704	1.23032	0.75379
Blood	F2RL1	5×10-5	IVW	15	1.09077	1.00776	1.18061	0.0314408
Blood	F2RL1	5×10-5	MR Egger	15	1.15439	1.00807	1.32196	0.0582762
Blood	F2RL1	5×10-5	MR-PRESSO	15	1.09077	1.00776	1.18061	0.0493836
Blood	F2RL1	5×10-5	Simple mode	15	1.04366	0.877138	1.2418	0.637339
Blood	F2RL1	5×10-5	Weighted median	15	1.13691	1.01818	1.26949	0.0225964
Blood	F2RL1	5×10-5	Weighted mode	15	1.10461	1.00313	1.21635	0.0625298
Blood	F2RL1	5×10-8	IVW	9	1.09856	1.01129	1.19335	0.0260186
Blood	F2RL1	5×10-8	MR Egger	9	1.16557	0.930728	1.45967	0.223767
Blood	F2RL1	5×10-8	MR-PRESSO	9	1.09856	1.01129	1.19335	0.0566552
Blood	F2RL1	5×10-8	Simple mode	9	0.988957	0.821033	1.19123	0.90978
Blood	F2RL1	5×10-8	Weighted median	9	1.13671	1.01931	1.26763	0.0212288
Blood	F2RL1	5×10-8	Weighted mode	9	1.11967	0.98162	1.27713	0.130741
Blood	FBXL20	5×10-5	IVW	6	0.952884	0.704032	1.2897	0.754634
Blood	FBXL20	5×10-5	MR Egger	6	1.30839	0.763729	2.24147	0.383171
Blood	FBXL20	5×10-5	Simple mode	6	1.0578	0.637773	1.75446	0.83628
Blood	FBXL20	5×10-5	Weighted median	6	1.05402	0.743708	1.4938	0.767461
Blood	FBXL20	5×10-5	Weighted mode	6	1.05426	0.728425	1.52585	0.790593
Blood	FBXL20	5×10-8	IVW	2	1.05635	0.742817	1.50223	0.760254
Blood	FOS	5×10-5	IVW	8	0.982255	0.739495	1.30471	0.901619
Blood	FOS	5×10-5	MR Egger	8	1.23638	0.525832	2.90707	0.643914
Blood	FOS	5×10-5	Simple mode	8	0.778629	0.423038	1.43312	0.447893
Blood	FOS	5×10-5	Weighted median	8	0.845007	0.587693	1.21498	0.363365
Blood	FOS	5×10-5	Weighted mode	8	0.877355	0.546028	1.40973	0.605441
Blood	FOS	5×10-8	IVW	3	1.01947	0.728202	1.42723	0.910576
Blood	FOS	5×10-8	MR Egger	3	0.934727	0.0378886	23.0601	0.97374
Blood	FOS	5×10-8	Simple mode	3	0.837613	0.451042	1.5555	0.631217
Blood	FOS	5×10-8	Weighted median	3	0.885777	0.592973	1.32316	0.553599
Blood	FOS	5×10-8	Weighted mode	3	0.833474	0.450881	1.54071	0.619941
Blood	FTCD	5×10-5	IVW	2	1.20079	0.911186	1.58245	0.193776
Blood	FTCD	5×10-8	IVW	2	1.20079	0.911186	1.58245	0.193776
Blood	FZD8	5×10-5	IVW	2	1.08896	0.575741	2.05967	0.793248
Blood	GABBR1	5×10-5	IVW	4	1.46963	0.944445	2.28686	0.0878894
Blood	GABBR1	5×10-5	MR Egger	4	0.674498	0.157006	2.89764	0.649367
Blood	GABBR1	5×10-5	Simple mode	4	1.70018	0.846425	3.41508	0.232646
Blood	GABBR1	5×10-5	Weighted median	4	1.48174	0.861113	2.54968	0.155605
Blood	GABBR1	5×10-5	Weighted mode	4	1.35056	0.722667	2.524	0.415714
Blood	GABBR1	5×10-8	IVW	2	1.28543	0.757501	2.18128	0.352046
Blood	GATM	5×10-5	IVW	8	1.02315	0.918279	1.14001	0.678243
Blood	GATM	5×10-5	MR Egger	8	1.11078	0.930296	1.32629	0.289611
Blood	GATM	5×10-5	Simple mode	8	1.01546	0.806094	1.2792	0.900053
Blood	GATM	5×10-5	Weighted median	8	1.02495	0.91118	1.15291	0.681466
Blood	GATM	5×10-5	Weighted mode	8	1.0226	0.91449	1.1435	0.70667
Blood	GATM	5×10-8	IVW	6	1.02962	0.92304	1.1485	0.600584
Blood	GATM	5×10-8	MR Egger	6	1.099	0.903532	1.33675	0.398284
Blood	GATM	5×10-8	Simple mode	6	1.06331	0.859752	1.31506	0.595721
Blood	GATM	5×10-8	Weighted median	6	1.02713	0.912587	1.15605	0.657256
Blood	GATM	5×10-8	Weighted mode	6	1.02113	0.907669	1.14878	0.742041
Blood	GGT1	5×10-5	IVW	4	1.22931	0.797015	1.89608	0.350407
Blood	GGT1	5×10-5	MR Egger	4	0.902144	0.386317	2.10672	0.834048
Blood	GGT1	5×10-5	Simple mode	4	1.3307	0.563641	3.14167	0.560972
Blood	GGT1	5×10-5	Weighted median	4	1.10569	0.846085	1.44495	0.461817
Blood	GGT1	5×10-5	Weighted mode	4	1.07871	0.837661	1.38912	0.598353
Blood	GK	5×10-5	IVW	2	0.63176	0.359387	1.11056	0.110567
Blood	GLUD1	5×10-5	IVW	3	1.18561	0.878036	1.60092	0.266507
Blood	GLUD1	5×10-5	MR Egger	3	1.36582	0.685661	2.72069	0.538188
Blood	GLUD1	5×10-5	Simple mode	3	1.22175	0.792178	1.88426	0.460536
Blood	GLUD1	5×10-5	Weighted median	3	1.22103	0.892964	1.66963	0.210981
Blood	GLUD1	5×10-5	Weighted mode	3	1.2606	0.856134	1.85615	0.361539
Blood	GLUD1	5×10-8	IVW	2	1.18486	0.849519	1.65258	0.317665
Blood	GMDS	5×10-5	IVW	8	0.993649	0.859482	1.14876	0.931395
Blood	GMDS	5×10-5	MR Egger	8	0.981951	0.823763	1.17052	0.845672
Blood	GMDS	5×10-5	Simple mode	8	0.966859	0.722789	1.29335	0.826872
Blood	GMDS	5×10-5	Weighted median	8	0.969537	0.822055	1.14348	0.713276
Blood	GMDS	5×10-5	Weighted mode	8	0.963316	0.819622	1.1322	0.663935
Blood	GMDS	5×10-8	IVW	6	0.984762	0.850021	1.14086	0.837924
Blood	GMDS	5×10-8	MR Egger	6	0.981664	0.821372	1.17324	0.848705
Blood	GMDS	5×10-8	Simple mode	6	0.916871	0.695039	1.2095	0.56601
Blood	GMDS	5×10-8	Weighted median	6	0.969091	0.823247	1.14077	0.705955
Blood	GMDS	5×10-8	Weighted mode	6	0.959317	0.810331	1.1357	0.649952
Blood	GNB5	5×10-5	IVW	11	0.919115	0.763808	1.106	0.371784
Blood	GNB5	5×10-5	MR Egger	11	1.04505	0.821034	1.33018	0.728617
Blood	GNB5	5×10-5	Simple mode	11	0.748631	0.532437	1.05261	0.126863
Blood	GNB5	5×10-5	Weighted median	11	0.927561	0.791826	1.08656	0.351575
Blood	GNB5	5×10-5	Weighted mode	11	0.950833	0.816509	1.10726	0.531069
Blood	GNB5	5×10-8	IVW	5	0.948384	0.813744	1.1053	0.497515
Blood	GNB5	5×10-8	MR Egger	5	0.993927	0.772865	1.27822	0.965128
Blood	GNB5	5×10-8	Simple mode	5	1.05	0.828776	1.33028	0.70674
Blood	GNB5	5×10-8	Weighted median	5	0.960761	0.82301	1.12157	0.612173
Blood	GNB5	5×10-8	Weighted mode	5	0.955459	0.803312	1.13642	0.633787
Blood	GNG5	5×10-5	IVW	7	1.08196	0.913613	1.28132	0.361287
Blood	GNG5	5×10-5	MR Egger	7	1.02375	0.811522	1.29149	0.850799
Blood	GNG5	5×10-5	Simple mode	7	1.47094	1.02139	2.11834	0.0834543
Blood	GNG5	5×10-5	Weighted median	7	1.06423	0.887203	1.27658	0.502447
Blood	GNG5	5×10-5	Weighted mode	7	1.06054	0.882867	1.27398	0.552933
Blood	GNG5	5×10-8	IVW	3	1.06981	0.897333	1.27545	0.451853
Blood	GNG5	5×10-8	MR Egger	3	1.03174	0.723235	1.47184	0.891322
Blood	GNG5	5×10-8	Simple mode	3	1.02658	0.810205	1.30073	0.848205
Blood	GNG5	5×10-8	Weighted median	3	1.05705	0.877641	1.27314	0.558776
Blood	GNG5	5×10-8	Weighted mode	3	1.05642	0.862165	1.29445	0.649397
Blood	GOT2	5×10-5	IVW	7	0.997296	0.844575	1.17763	0.974526
Blood	GOT2	5×10-5	MR Egger	7	0.775586	0.595443	1.01023	0.118187
Blood	GOT2	5×10-5	Simple mode	7	1.08523	0.725516	1.6233	0.704304
Blood	GOT2	5×10-5	Weighted median	7	0.963647	0.811157	1.1448	0.673518
Blood	GOT2	5×10-5	Weighted mode	7	0.949819	0.805235	1.12036	0.563577
Blood	GOT2	5×10-8	IVW	3	0.971481	0.826167	1.14236	0.726336
Blood	GOT2	5×10-8	MR Egger	3	0.790194	0.527743	1.18316	0.457485
Blood	GOT2	5×10-8	Simple mode	3	1.1966	0.874335	1.63764	0.378768
Blood	GOT2	5×10-8	Weighted median	3	0.981454	0.835912	1.15234	0.819185
Blood	GOT2	5×10-8	Weighted mode	3	0.919158	0.770265	1.09683	0.448525
Blood	GPR113	5×10-5	IVW	3	1.45118	0.722267	2.9157	0.295545
Blood	GPR113	5×10-5	MR Egger	3	1.52264	0.154957	14.9618	0.779653
Blood	GPR113	5×10-5	Simple mode	3	1.61186	0.865244	3.00274	0.271483
Blood	GPR113	5×10-5	Weighted median	3	1.67754	1.10899	2.53756	0.0142898
Blood	GPR113	5×10-5	Weighted mode	3	1.70877	1.10958	2.63155	0.135535
Blood	GPR160	5×10-5	IVW	10	0.885774	0.80132	0.979129	0.0176649
Blood	GPR160	5×10-5	MR Egger	10	0.873349	0.737701	1.03394	0.154491
Blood	GPR160	5×10-5	MR-PRESSO	10	0.885774	0.80132	0.979129	0.0417329
Blood	GPR160	5×10-5	Simple mode	10	1.11849	0.897515	1.39386	0.344747
Blood	GPR160	5×10-5	Weighted median	10	0.859077	0.771994	0.955983	0.00534484
Blood	GPR160	5×10-5	Weighted mode	10	0.858749	0.766249	0.962415	0.0278643
Blood	GPR160	5×10-8	IVW	7	0.893745	0.813033	0.982469	0.020005
Blood	GPR160	5×10-8	MR Egger	7	0.803493	0.673474	0.958612	0.059429
Blood	GPR160	5×10-8	MR-PRESSO	7	0.893745	0.814434	0.980779	0.0555706
Blood	GPR160	5×10-8	Simple mode	7	1.16499	0.930061	1.45925	0.23215
Blood	GPR160	5×10-8	Weighted median	7	0.859309	0.773015	0.955237	0.00498264
Blood	GPR160	5×10-8	Weighted mode	7	0.853071	0.762849	0.953963	0.0317288
Blood	GRB10	5×10-5	IVW	7	1.13156	0.918915	1.39341	0.244516
Blood	GRB10	5×10-5	MR Egger	7	1.10496	0.822805	1.48387	0.536382
Blood	GRB10	5×10-5	Simple mode	7	1.14796	0.836771	1.57487	0.425195
Blood	GRB10	5×10-5	Weighted median	7	1.12338	0.887378	1.42215	0.333571
Blood	GRB10	5×10-5	Weighted mode	7	1.1269	0.879175	1.44442	0.381955
Blood	GRB10	5×10-8	IVW	4	1.14123	0.909963	1.43128	0.252873
Blood	GRB10	5×10-8	MR Egger	4	1.09167	0.806571	1.47755	0.627313
Blood	GRB10	5×10-8	Simple mode	4	1.13357	0.799649	1.60694	0.532054
Blood	GRB10	5×10-8	Weighted median	4	1.12178	0.878917	1.43175	0.355923
Blood	GRB10	5×10-8	Weighted mode	4	1.1195	0.855523	1.46493	0.470968
Blood	GRIK1	5×10-5	IVW	3	0.883038	0.657794	1.18541	0.407726
Blood	GRIK1	5×10-5	MR Egger	3	0.656418	0.320321	1.34517	0.455664
Blood	GRIK1	5×10-5	Simple mode	3	0.785379	0.501068	1.23101	0.402565
Blood	GRIK1	5×10-5	Weighted median	3	0.866004	0.646131	1.1607	0.335674
Blood	GRIK1	5×10-5	Weighted mode	3	0.862326	0.622185	1.19515	0.467601
Blood	GRIK1	5×10-8	IVW	2	0.851531	0.628434	1.15383	0.299794
Blood	GRIK3	5×10-5	IVW	2	1.38896	0.906136	2.12906	0.131633
Blood	GRIK3	5×10-8	IVW	2	1.38896	0.906136	2.12906	0.131633
Blood	GRIK4	5×10-5	IVW	5	1.08461	0.947436	1.24165	0.23906
Blood	GRIK4	5×10-5	MR Egger	5	1.07664	0.882252	1.31385	0.519893
Blood	GRIK4	5×10-5	Simple mode	5	1.06437	0.682328	1.66033	0.796934
Blood	GRIK4	5×10-5	Weighted median	5	1.07974	0.966581	1.20615	0.174387
Blood	GRIK4	5×10-5	Weighted mode	5	1.07754	0.961409	1.20769	0.268611
Blood	GRIK4	5×10-8	IVW	4	1.08454	0.927185	1.26859	0.310251
Blood	GRIK4	5×10-8	MR Egger	4	1.07523	0.836133	1.38271	0.628829
Blood	GRIK4	5×10-8	Simple mode	4	0.988879	0.693054	1.41097	0.954709
Blood	GRIK4	5×10-8	Weighted median	4	1.07916	0.963975	1.20812	0.185863
Blood	GRIK4	5×10-8	Weighted mode	4	1.08072	0.965742	1.20939	0.269093
Blood	GRIN3A	5×10-5	IVW	4	0.931835	0.695012	1.24935	0.636994
Blood	GRIN3A	5×10-5	MR Egger	4	0.916752	0.427994	1.96366	0.843797
Blood	GRIN3A	5×10-5	Simple mode	4	0.886809	0.517091	1.52087	0.691988
Blood	GRIN3A	5×10-5	Weighted median	4	0.917182	0.681826	1.23378	0.567725
Blood	GRIN3A	5×10-5	Weighted mode	4	0.914828	0.673685	1.24229	0.608429
Blood	GSK3B	5×10-5	IVW	14	0.898316	0.783938	1.02938	0.122772
Blood	GSK3B	5×10-5	MR Egger	14	0.854872	0.677929	1.078	0.20977
Blood	GSK3B	5×10-5	Simple mode	14	0.942714	0.717996	1.23776	0.678054
Blood	GSK3B	5×10-5	Weighted median	14	0.886003	0.766902	1.0236	0.100321
Blood	GSK3B	5×10-5	Weighted mode	14	0.891145	0.772396	1.02815	0.138234
Blood	GSK3B	5×10-8	IVW	8	0.897233	0.769505	1.04616	0.166348
Blood	GSK3B	5×10-8	MR Egger	8	0.886914	0.667852	1.17783	0.438751
Blood	GSK3B	5×10-8	Simple mode	8	0.922052	0.721192	1.17885	0.53802
Blood	GSK3B	5×10-8	Weighted median	8	0.885985	0.763885	1.0276	0.109578
Blood	GSK3B	5×10-8	Weighted mode	8	0.88917	0.766279	1.03177	0.165576
Blood	GTF2F2	5×10-5	IVW	15	0.981308	0.871369	1.10512	0.755607
Blood	GTF2F2	5×10-5	MR Egger	15	0.943322	0.802479	1.10888	0.491906
Blood	GTF2F2	5×10-5	Simple mode	15	1.05404	0.834535	1.33129	0.665388
Blood	GTF2F2	5×10-5	Weighted median	15	0.988385	0.854662	1.14303	0.874829
Blood	GTF2F2	5×10-5	Weighted mode	15	0.965449	0.828139	1.12553	0.660144
Blood	GTF2F2	5×10-8	IVW	10	0.978658	0.865676	1.10638	0.730324
Blood	GTF2F2	5×10-8	MR Egger	10	0.957582	0.80711	1.13611	0.632595
Blood	GTF2F2	5×10-8	Simple mode	10	1.01834	0.828846	1.25116	0.866482
Blood	GTF2F2	5×10-8	Weighted median	10	0.987906	0.856434	1.13956	0.867372
Blood	GTF2F2	5×10-8	Weighted mode	10	0.962247	0.820728	1.12817	0.646676
Blood	GYG1	5×10-5	IVW	8	1.10217	0.96633	1.25711	0.147161
Blood	GYG1	5×10-5	MR Egger	8	1.09677	0.850756	1.41393	0.502744
Blood	GYG1	5×10-5	Simple mode	8	1.0036	0.747288	1.34783	0.981602
Blood	GYG1	5×10-5	Weighted median	8	1.04115	0.888295	1.2203	0.618645
Blood	GYG1	5×10-5	Weighted mode	8	1.03436	0.868512	1.23187	0.716023
Blood	GYG1	5×10-8	IVW	4	1.12501	0.94252	1.34283	0.192086
Blood	GYG1	5×10-8	MR Egger	4	0.909794	0.592201	1.39771	0.70814
Blood	GYG1	5×10-8	Simple mode	4	1.04874	0.756496	1.45387	0.793816
Blood	GYG1	5×10-8	Weighted median	4	1.0788	0.922352	1.26178	0.342693
Blood	GYG1	5×10-8	Weighted mode	4	1.04166	0.879169	1.23417	0.669346
Blood	HAT1	5×10-5	IVW	7	1.19488	1.02383	1.3945	0.0238945
Blood	HAT1	5×10-5	MR Egger	7	1.12825	0.739295	1.72183	0.599975
Blood	HAT1	5×10-5	MR-PRESSO	7	1.19488	1.07748	1.32507	0.0149653
Blood	HAT1	5×10-5	Simple mode	7	1.10215	0.842327	1.44213	0.504871
Blood	HAT1	5×10-5	Weighted median	7	1.17682	0.995527	1.39112	0.0564584
Blood	HAT1	5×10-5	Weighted mode	7	1.18321	0.980622	1.42766	0.12965
Blood	HAT1	5×10-8	IVW	5	1.20769	1.03097	1.41469	0.0193914
Blood	HAT1	5×10-8	MR Egger	5	1.05725	0.657763	1.69937	0.832936
Blood	HAT1	5×10-8	MR-PRESSO	5	1.20769	1.07283	1.35949	0.0353989
Blood	HAT1	5×10-8	Simple mode	5	1.19241	0.930073	1.52874	0.2374
Blood	HAT1	5×10-8	Weighted median	5	1.17769	0.988315	1.40336	0.0674604
Blood	HAT1	5×10-8	Weighted mode	5	1.18811	0.989787	1.42616	0.138017
Blood	HBP1	5×10-5	IVW	5	0.824437	0.62376	1.08968	0.174926
Blood	HBP1	5×10-5	MR Egger	5	0.678064	0.388708	1.18282	0.264612
Blood	HBP1	5×10-5	MR-PRESSO	4	0.824437	0.722999	0.940106	0.044922
Blood	HBP1	5×10-5	Simple mode	5	1.02055	0.599951	1.73601	0.943784
Blood	HBP1	5×10-5	Weighted median	5	0.81033	0.599486	1.09533	0.171373
Blood	HBP1	5×10-5	Weighted mode	5	0.774833	0.549302	1.09296	0.219746
Blood	HBP1	5×10-8	IVW	3	0.805698	0.59983	1.08222	0.151252
Blood	HBP1	5×10-8	MR Egger	3	0.632678	0.307193	1.30303	0.431567
Blood	HBP1	5×10-8	Simple mode	3	0.73763	0.472183	1.1523	0.312979
Blood	HBP1	5×10-8	Weighted median	3	0.791379	0.583312	1.07366	0.132754
Blood	HBP1	5×10-8	Weighted mode	3	0.771022	0.538582	1.10378	0.291305
Blood	HDAC11	5×10-5	IVW	4	0.899016	0.543276	1.4877	0.67869
Blood	HDAC11	5×10-5	MR Egger	4	0.460024	0.102963	2.05532	0.416279
Blood	HDAC11	5×10-5	Simple mode	4	0.959919	0.442079	2.08435	0.924167
Blood	HDAC11	5×10-5	Weighted median	4	1.04801	0.645261	1.70215	0.849689
Blood	HDAC11	5×10-5	Weighted mode	4	1.15377	0.681581	1.95309	0.631234
Blood	HDAC11	5×10-8	IVW	2	1.1298	0.6964	1.83292	0.621062
Blood	HDAC2	5×10-5	IVW	2	0.942081	0.473454	1.87456	0.865039
Blood	HDAC3	5×10-5	IVW	2	0.761883	0.54439	1.06627	0.112773
Blood	HDAC4	5×10-5	IVW	10	1.00757	0.805153	1.26088	0.947437
Blood	HDAC4	5×10-5	MR Egger	10	1.06371	0.675005	1.67627	0.796825
Blood	HDAC4	5×10-5	Simple mode	10	1.09256	0.707803	1.68645	0.698721
Blood	HDAC4	5×10-5	Weighted median	10	1.10326	0.875896	1.38964	0.40394
Blood	HDAC4	5×10-5	Weighted mode	10	1.084	0.850928	1.38091	0.530069
Blood	HDAC4	5×10-8	IVW	6	1.02874	0.837448	1.26373	0.787195
Blood	HDAC4	5×10-8	MR Egger	6	1.10461	0.701852	1.73849	0.689365
Blood	HDAC4	5×10-8	Simple mode	6	0.76947	0.49107	1.2057	0.304557
Blood	HDAC4	5×10-8	Weighted median	6	1.07884	0.855161	1.36101	0.522098
Blood	HDAC4	5×10-8	Weighted mode	6	1.07782	0.842342	1.37911	0.577235
Blood	HDAC7	5×10-5	IVW	5	1.09158	0.75735	1.5733	0.638487
Blood	HDAC7	5×10-5	MR Egger	5	2.0659	0.627186	6.80487	0.318632
Blood	HDAC7	5×10-5	Simple mode	5	0.773472	0.38657	1.54761	0.508105
Blood	HDAC7	5×10-5	Weighted median	5	1.21833	0.785088	1.89064	0.378423
Blood	HDAC7	5×10-5	Weighted mode	5	1.39412	0.733934	2.64817	0.367499
Blood	HDAC7	5×10-8	IVW	4	1.15717	0.782789	1.71062	0.464162
Blood	HDAC7	5×10-8	MR Egger	4	1.99573	0.382601	10.4102	0.498414
Blood	HDAC7	5×10-8	Simple mode	4	1.38727	0.71419	2.69467	0.405167
Blood	HDAC7	5×10-8	Weighted median	4	1.38501	0.847547	2.26331	0.193645
Blood	HDAC7	5×10-8	Weighted mode	4	1.42741	0.757376	2.6902	0.351474
Blood	HDAC9	5×10-5	IVW	4	0.525307	0.239765	1.15091	0.107668
Blood	HDAC9	5×10-5	MR Egger	4	0.897945	0.051375	15.6945	0.947924
Blood	HDAC9	5×10-5	Simple mode	4	0.765503	0.321899	1.82043	0.588115
Blood	HDAC9	5×10-5	Weighted median	4	0.731292	0.336969	1.58705	0.42858
Blood	HDAC9	5×10-5	Weighted mode	4	0.765503	0.346234	1.69248	0.556332
Blood	HERC6	5×10-5	IVW	8	1.02266	0.770041	1.35816	0.876972
Blood	HERC6	5×10-5	MR Egger	8	0.835172	0.591525	1.17918	0.345564
Blood	HERC6	5×10-5	Simple mode	8	1.0508	0.658862	1.67588	0.84111
Blood	HERC6	5×10-5	Weighted median	8	0.961563	0.772773	1.19647	0.725237
Blood	HERC6	5×10-5	Weighted mode	8	0.96789	0.763579	1.22687	0.795098
Blood	HERC6	5×10-8	IVW	5	0.993794	0.682294	1.44751	0.974115
Blood	HERC6	5×10-8	MR Egger	5	0.810028	0.515453	1.27295	0.428315
Blood	HERC6	5×10-8	Simple mode	5	0.99591	0.670144	1.48003	0.984794
Blood	HERC6	5×10-8	Weighted median	5	0.959863	0.776529	1.18648	0.704828
Blood	HERC6	5×10-8	Weighted mode	5	0.956957	0.759728	1.20539	0.727636
Blood	HEXB	5×10-5	IVW	5	0.949149	0.778315	1.15748	0.60621
Blood	HEXB	5×10-5	MR Egger	5	0.793876	0.623821	1.01029	0.157195
Blood	HEXB	5×10-5	MR-PRESSO	5	0.949149	0.778315	1.15748	0.633391
Blood	HEXB	5×10-5	Simple mode	5	0.976765	0.700939	1.36113	0.896271
Blood	HEXB	5×10-5	Weighted median	5	0.856474	0.73824	0.993643	0.0409397
Blood	HEXB	5×10-5	Weighted mode	5	0.863066	0.748353	0.995363	0.112998
Blood	HEXB	5×10-8	IVW	4	0.930439	0.764768	1.132	0.471104
Blood	HEXB	5×10-8	MR Egger	4	0.793499	0.557465	1.12947	0.327773
Blood	HEXB	5×10-8	Simple mode	4	0.883568	0.648248	1.20431	0.490536
Blood	HEXB	5×10-8	Weighted median	4	0.854481	0.741208	0.985065	0.0302054
Blood	HEXB	5×10-8	Weighted mode	4	0.84142	0.727202	0.973578	0.103108
Blood	HIBADH	5×10-5	IVW	14	0.943018	0.833866	1.06646	0.349881
Blood	HIBADH	5×10-5	MR Egger	14	1.05021	0.874459	1.26129	0.609612
Blood	HIBADH	5×10-5	Simple mode	14	1.02804	0.767032	1.37787	0.856021
Blood	HIBADH	5×10-5	Weighted median	14	0.949569	0.80019	1.12683	0.553466
Blood	HIBADH	5×10-5	Weighted mode	14	0.958847	0.804762	1.14243	0.646021
Blood	HIBADH	5×10-8	IVW	10	0.940973	0.815791	1.08536	0.40353
Blood	HIBADH	5×10-8	MR Egger	10	1.0589	0.863753	1.29814	0.596884
Blood	HIBADH	5×10-8	Simple mode	10	1.02687	0.784763	1.34367	0.851041
Blood	HIBADH	5×10-8	Weighted median	10	0.94962	0.801206	1.12553	0.551045
Blood	HIBADH	5×10-8	Weighted mode	10	0.961303	0.816702	1.13151	0.646439
Blood	HIST1H2BD	5×10-5	IVW	16	1.09613	0.924838	1.29914	0.289735
Blood	HIST1H2BD	5×10-5	MR Egger	16	1.23883	0.920285	1.66764	0.179724
Blood	HIST1H2BD	5×10-5	Simple mode	16	1.38512	0.870195	2.20473	0.189711
Blood	HIST1H2BD	5×10-5	Weighted median	16	1.19568	0.984979	1.45145	0.0707664
Blood	HIST1H2BD	5×10-5	Weighted mode	16	1.21026	0.985351	1.4865	0.0888803
Blood	HIST1H2BD	5×10-8	IVW	7	1.12936	0.948891	1.34415	0.170863
Blood	HIST1H2BD	5×10-8	MR Egger	7	1.14512	0.794758	1.64993	0.499709
Blood	HIST1H2BD	5×10-8	Simple mode	7	1.29505	0.8987	1.8662	0.214765
Blood	HIST1H2BD	5×10-8	Weighted median	7	1.19615	0.97146	1.47281	0.0915578
Blood	HIST1H2BD	5×10-8	Weighted mode	7	1.20125	0.965206	1.49501	0.151545
Blood	HRAS	5×10-5	IVW	6	1.06875	0.901545	1.26695	0.443706
Blood	HRAS	5×10-5	MR Egger	6	0.963648	0.760079	1.22174	0.774984
Blood	HRAS	5×10-5	Simple mode	6	1.29024	0.84616	1.96737	0.289661
Blood	HRAS	5×10-5	Weighted median	6	1.05283	0.892331	1.2422	0.541805
Blood	HRAS	5×10-5	Weighted mode	6	1.03908	0.85885	1.25712	0.709541
Blood	HRAS	5×10-8	IVW	4	1.04553	0.878882	1.24379	0.615215
Blood	HRAS	5×10-8	MR Egger	4	0.996355	0.74823	1.32676	0.982331
Blood	HRAS	5×10-8	Simple mode	4	1.24507	0.85413	1.81495	0.33707
Blood	HRAS	5×10-8	Weighted median	4	1.04422	0.87811	1.24175	0.624478
Blood	HRAS	5×10-8	Weighted mode	4	1.03815	0.868858	1.24044	0.707836
Blood	HRH1	5×10-5	IVW	3	1.92566	0.548393	6.76185	0.306532
Blood	HRH1	5×10-5	MR Egger	3	0.0596274	0.00294106	1.20889	0.317441
Blood	HRH1	5×10-5	Simple mode	3	3.5576	0.86808	14.5799	0.219882
Blood	HRH1	5×10-5	Weighted median	3	2.73032	0.965844	7.71829	0.0581651
Blood	HRH1	5×10-5	Weighted mode	3	3.58848	0.761457	16.9112	0.247584
Blood	HSP90AB1	5×10-5	IVW	4	1.46694	0.731664	2.94114	0.280288
Blood	HSP90AB1	5×10-5	MR Egger	4	0.381419	0.000135367	1074.71	0.834165
Blood	HSP90AB1	5×10-5	Simple mode	4	1.62621	0.533383	4.95807	0.455431
Blood	HSP90AB1	5×10-5	Weighted median	4	1.62111	0.749184	3.5078	0.219922
Blood	HSP90AB1	5×10-5	Weighted mode	4	1.43381	0.50333	4.08445	0.548232
Blood	HSPA1L	5×10-5	IVW	2	0.902716	0.559324	1.45693	0.675163
Blood	HTR3A	5×10-5	IVW	6	1.28989	0.931714	1.78575	0.125074
Blood	HTR3A	5×10-5	MR Egger	6	1.09501	0.558934	2.14524	0.804439
Blood	HTR3A	5×10-5	Simple mode	6	1.53852	0.85332	2.77393	0.211418
Blood	HTR3A	5×10-5	Weighted median	6	1.29023	0.868565	1.91661	0.206918
Blood	HTR3A	5×10-5	Weighted mode	6	1.23643	0.822129	1.85951	0.354816
Blood	HTR3A	5×10-8	IVW	3	1.34843	0.932112	1.95068	0.112553
Blood	HTR3A	5×10-8	MR Egger	3	0.950467	0.404608	2.23275	0.926111
Blood	HTR3A	5×10-8	Simple mode	3	1.70284	0.935997	3.09796	0.22339
Blood	HTR3A	5×10-8	Weighted median	3	1.38144	0.923116	2.0673	0.116174
Blood	HTR3A	5×10-8	Weighted mode	3	1.18719	0.771216	1.82752	0.51722
Blood	ICAM1	5×10-5	IVW	10	0.797963	0.650562	0.978762	0.0303093
Blood	ICAM1	5×10-5	MR Egger	10	0.819879	0.578494	1.16198	0.296735
Blood	ICAM1	5×10-5	MR-PRESSO	10	0.797963	0.662534	0.961076	0.0413368
Blood	ICAM1	5×10-5	Simple mode	10	0.560251	0.333687	0.940647	0.0561184
Blood	ICAM1	5×10-5	Weighted median	10	0.805255	0.631517	1.02679	0.0806748
Blood	ICAM1	5×10-5	Weighted mode	10	0.793665	0.617168	1.02064	0.105254
Blood	ICAM1	5×10-8	IVW	3	0.786523	0.62283	0.993237	0.0436956
Blood	ICAM1	5×10-8	MR Egger	3	0.88176	0.566492	1.37248	0.676261
Blood	ICAM1	5×10-8	Simple mode	3	0.80343	0.55906	1.15462	0.358398
Blood	ICAM1	5×10-8	Weighted median	3	0.805371	0.627748	1.03325	0.0886275
Blood	ICAM1	5×10-8	Weighted mode	3	0.805638	0.62502	1.03845	0.237123
Blood	IDH3B	5×10-5	IVW	5	1.14718	0.845236	1.557	0.378269
Blood	IDH3B	5×10-5	MR Egger	5	2.12143	0.744745	6.04296	0.253815
Blood	IDH3B	5×10-5	Simple mode	5	1.05588	0.556515	2.00332	0.875912
Blood	IDH3B	5×10-5	Weighted median	5	1.17071	0.772723	1.77367	0.457134
Blood	IDH3B	5×10-5	Weighted mode	5	1.50062	0.964841	2.33392	0.14604
Blood	IDH3B	5×10-8	IVW	3	1.14884	0.724371	1.82204	0.555418
Blood	IDH3B	5×10-8	MR Egger	3	2.60587	0.511708	13.2704	0.454767
Blood	IDH3B	5×10-8	Simple mode	3	0.772306	0.384733	1.55031	0.542937
Blood	IDH3B	5×10-8	Weighted median	3	1.13268	0.771737	1.66244	0.524506
Blood	IDH3B	5×10-8	Weighted mode	3	1.53303	0.96882	2.42581	0.209597
Blood	IFIT5	5×10-5	IVW	12	1.00724	0.85707	1.18371	0.930254
Blood	IFIT5	5×10-5	MR Egger	12	0.906639	0.69167	1.18842	0.494035
Blood	IFIT5	5×10-5	Simple mode	12	1.05507	0.746924	1.49034	0.766654
Blood	IFIT5	5×10-5	Weighted median	12	1.0034	0.866436	1.16201	0.963852
Blood	IFIT5	5×10-5	Weighted mode	12	1.02301	0.887924	1.17864	0.758786
Blood	IFIT5	5×10-8	IVW	7	1.04435	0.919244	1.18648	0.505055
Blood	IFIT5	5×10-8	MR Egger	7	0.894124	0.718783	1.11224	0.361086
Blood	IFIT5	5×10-8	Simple mode	7	1.10612	0.805351	1.5192	0.556252
Blood	IFIT5	5×10-8	Weighted median	7	1.01178	0.876808	1.16752	0.872663
Blood	IFIT5	5×10-8	Weighted mode	7	0.985632	0.849185	1.144	0.855298
Blood	IGF1R	5×10-5	IVW	17	1.07487	0.921336	1.25399	0.358554
Blood	IGF1R	5×10-5	MR Egger	17	1.09612	0.838257	1.43332	0.512605
Blood	IGF1R	5×10-5	Simple mode	17	0.865369	0.573615	1.30552	0.500545
Blood	IGF1R	5×10-5	Weighted median	17	1.11312	0.909799	1.36187	0.2977
Blood	IGF1R	5×10-5	Weighted mode	17	1.11249	0.901232	1.37328	0.335889
Blood	IGF1R	5×10-8	IVW	11	1.06289	0.884326	1.27751	0.515708
Blood	IGF1R	5×10-8	MR Egger	11	1.08337	0.774039	1.51633	0.651714
Blood	IGF1R	5×10-8	Simple mode	11	0.821005	0.538943	1.25069	0.380038
Blood	IGF1R	5×10-8	Weighted median	11	1.10923	0.906642	1.3571	0.313688
Blood	IGF1R	5×10-8	Weighted mode	11	1.11253	0.907141	1.36442	0.329934
Blood	IGFBP7	5×10-5	IVW	19	0.934735	0.831155	1.05122	0.260027
Blood	IGFBP7	5×10-5	MR Egger	19	1.12322	0.928069	1.35941	0.249116
Blood	IGFBP7	5×10-5	Simple mode	19	0.758712	0.551227	1.0443	0.107481
Blood	IGFBP7	5×10-5	Weighted median	19	0.988309	0.848079	1.15173	0.880272
Blood	IGFBP7	5×10-5	Weighted mode	19	0.995438	0.856689	1.15666	0.953045
Blood	IGFBP7	5×10-8	IVW	9	0.961256	0.848171	1.08942	0.536043
Blood	IGFBP7	5×10-8	MR Egger	9	1.1672	0.884636	1.54002	0.310477
Blood	IGFBP7	5×10-8	Simple mode	9	0.778678	0.580589	1.04435	0.133417
Blood	IGFBP7	5×10-8	Weighted median	9	0.991254	0.855066	1.14913	0.907252
Blood	IGFBP7	5×10-8	Weighted mode	9	0.998479	0.851357	1.17102	0.985522
Blood	IL2RB	5×10-5	IVW	13	0.965274	0.744341	1.25178	0.789835
Blood	IL2RB	5×10-5	MR Egger	13	0.732444	0.260848	2.05665	0.5664
Blood	IL2RB	5×10-5	Simple mode	13	0.697581	0.382554	1.27203	0.26279
Blood	IL2RB	5×10-5	Weighted median	13	0.82787	0.58887	1.16387	0.277094
Blood	IL2RB	5×10-5	Weighted mode	13	0.769995	0.493226	1.20207	0.272494
Blood	IL2RB	5×10-8	IVW	5	0.814955	0.588364	1.12881	0.218303
Blood	IL2RB	5×10-8	MR Egger	5	0.887254	0.0913336	8.61917	0.924372
Blood	IL2RB	5×10-8	Simple mode	5	0.762028	0.452147	1.28429	0.365194
Blood	IL2RB	5×10-8	Weighted median	5	0.796968	0.533126	1.19139	0.26859
Blood	IL2RB	5×10-8	Weighted mode	5	0.764253	0.465539	1.25464	0.347677
Blood	IMPA1	5×10-5	IVW	11	1.05804	0.942679	1.18752	0.33814
Blood	IMPA1	5×10-5	MR Egger	11	0.944324	0.788035	1.13161	0.550259
Blood	IMPA1	5×10-5	Simple mode	11	1.1195	0.876633	1.42964	0.386899
Blood	IMPA1	5×10-5	Weighted median	11	1.10875	0.965186	1.27366	0.144524
Blood	IMPA1	5×10-5	Weighted mode	11	1.06537	0.929721	1.22081	0.383578
Blood	IMPA1	5×10-8	IVW	8	1.04422	0.919818	1.18544	0.503781
Blood	IMPA1	5×10-8	MR Egger	8	0.947019	0.680109	1.31868	0.758175
Blood	IMPA1	5×10-8	Simple mode	8	1.03555	0.835525	1.28345	0.759049
Blood	IMPA1	5×10-8	Weighted median	8	1.09834	0.952098	1.26704	0.19821
Blood	IMPA1	5×10-8	Weighted mode	8	1.0732	0.939981	1.2253	0.33089
Blood	INSR	5×10-5	IVW	4	0.885081	0.574618	1.36328	0.579647
Blood	INSR	5×10-5	MR Egger	4	0.765319	0.249714	2.34553	0.685788
Blood	INSR	5×10-5	Simple mode	4	1.12239	0.542102	2.32385	0.776184
Blood	INSR	5×10-5	Weighted median	4	0.966373	0.593221	1.57425	0.890726
Blood	INSR	5×10-5	Weighted mode	4	0.984767	0.572857	1.69286	0.959204
Blood	INSR	5×10-8	IVW	2	0.761529	0.381616	1.51966	0.439625
Blood	IRF1	5×10-5	IVW	9	0.55869	0.363548	0.858578	0.00791839
Blood	IRF1	5×10-5	MR Egger	9	0.149223	0.0435855	0.510893	0.0191265
Blood	IRF1	5×10-5	MR-PRESSO	7	0.63289	0.52038	0.769726	0.00376769
Blood	IRF1	5×10-5	Simple mode	9	0.582038	0.316766	1.06946	0.119381
Blood	IRF1	5×10-5	Weighted median	9	0.560429	0.365126	0.860196	0.00807543
Blood	IRF1	5×10-5	Weighted mode	9	0.577859	0.306488	1.08951	0.128512
Blood	IRF1	5×10-8	IVW	3	0.429713	0.247682	0.745526	0.00265872
Blood	IRF1	5×10-8	MR Egger	3	0.0615775	0.00691324	0.548482	0.242388
Blood	IRF1	5×10-8	Simple mode	3	0.627586	0.307412	1.28123	0.329117
Blood	IRF1	5×10-8	Weighted median	3	0.462607	0.28243	0.757729	0.00219889
Blood	IRF1	5×10-8	Weighted mode	3	0.570182	0.276162	1.17723	0.268128
Blood	IRS1	5×10-5	IVW	6	1.09407	0.941349	1.27157	0.241177
Blood	IRS1	5×10-5	MR Egger	6	1.04814	0.833087	1.3187	0.708728
Blood	IRS1	5×10-5	Simple mode	6	1.13031	0.874004	1.46177	0.393376
Blood	IRS1	5×10-5	Weighted median	6	1.08461	0.919472	1.27941	0.335157
Blood	IRS1	5×10-5	Weighted mode	6	1.0797	0.916417	1.27209	0.401369
Blood	IRS1	5×10-8	IVW	4	1.09605	0.940789	1.27693	0.239272
Blood	IRS1	5×10-8	MR Egger	4	1.01549	0.772028	1.33573	0.922504
Blood	IRS1	5×10-8	Simple mode	4	1.1151	0.880048	1.41294	0.433524
Blood	IRS1	5×10-8	Weighted median	4	1.08416	0.924937	1.27079	0.31871
Blood	IRS1	5×10-8	Weighted mode	4	1.06469	0.897629	1.26285	0.523635
Blood	ITPKA	5×10-5	IVW	2	1.04041	0.663207	1.63215	0.863095
Blood	JAK1	5×10-5	IVW	3	1.19791	0.692108	2.07335	0.51882
Blood	JAK1	5×10-5	MR Egger	3	1.38114	0.181437	10.5135	0.807578
Blood	JAK1	5×10-5	Simple mode	3	1.27443	0.578921	2.80552	0.608143
Blood	JAK1	5×10-5	Weighted median	3	1.21618	0.679891	2.1755	0.509486
Blood	JAK1	5×10-5	Weighted mode	3	1.24476	0.585791	2.64502	0.626545
Blood	JAK2	5×10-5	IVW	12	1.01376	0.853853	1.20362	0.875985
Blood	JAK2	5×10-5	MR Egger	12	1.00938	0.764807	1.33217	0.948703
Blood	JAK2	5×10-5	Simple mode	12	0.847801	0.557153	1.29007	0.457025
Blood	JAK2	5×10-5	Weighted median	12	1.05366	0.870996	1.27463	0.590512
Blood	JAK2	5×10-5	Weighted mode	12	1.01304	0.827388	1.24035	0.902445
Blood	JAK2	5×10-8	IVW	3	1.01192	0.837563	1.22257	0.90228
Blood	JAK2	5×10-8	MR Egger	3	1.21506	0.806347	1.83092	0.522697
Blood	JAK2	5×10-8	Simple mode	3	0.922752	0.667173	1.27624	0.67508
Blood	JAK2	5×10-8	Weighted median	3	1.0199	0.835668	1.24476	0.846271
Blood	JAK2	5×10-8	Weighted mode	3	1.04393	0.847802	1.28543	0.724744
Blood	KCNH2	5×10-5	IVW	8	1.08759	0.886489	1.33431	0.420858
Blood	KCNH2	5×10-5	MR Egger	8	1.26872	0.791793	2.03292	0.360643
Blood	KCNH2	5×10-5	Simple mode	8	1.10214	0.783483	1.5504	0.593868
Blood	KCNH2	5×10-5	Weighted median	8	1.15661	0.908899	1.47183	0.236735
Blood	KCNH2	5×10-5	Weighted mode	8	1.14559	0.889759	1.47498	0.326846
Blood	KCNH2	5×10-8	IVW	5	1.11888	0.903199	1.38606	0.303898
Blood	KCNH2	5×10-8	MR Egger	5	1.24494	0.668079	2.31992	0.539838
Blood	KCNH2	5×10-8	Simple mode	5	1.14729	0.83356	1.57911	0.446666
Blood	KCNH2	5×10-8	Weighted median	5	1.16391	0.908503	1.49111	0.229817
Blood	KCNH2	5×10-8	Weighted mode	5	1.15315	0.868675	1.53078	0.379991
Blood	KCNQ1	5×10-5	IVW	3	0.710513	0.424848	1.18826	0.192715
Blood	KCNQ1	5×10-5	MR Egger	3	0.711598	0.0938344	5.39644	0.797561
Blood	KCNQ1	5×10-5	Simple mode	3	0.684647	0.341897	1.371	0.396869
Blood	KCNQ1	5×10-5	Weighted median	3	0.700911	0.396404	1.23933	0.221669
Blood	KCNQ1	5×10-5	Weighted mode	3	0.696739	0.395354	1.22787	0.337761
Blood	KCNQ4	5×10-5	IVW	2	1.46755	0.533544	4.03663	0.457436
Blood	KCNQ4	5×10-8	IVW	2	1.46755	0.533544	4.03663	0.457436
Blood	KCNQ5	5×10-5	IVW	9	0.995086	0.836928	1.18313	0.955518
Blood	KCNQ5	5×10-5	MR Egger	9	1.08264	0.767338	1.52751	0.66486
Blood	KCNQ5	5×10-5	Simple mode	9	1.03471	0.758031	1.41239	0.835175
Blood	KCNQ5	5×10-5	Weighted median	9	1.06805	0.856005	1.33263	0.559845
Blood	KCNQ5	5×10-5	Weighted mode	9	1.06834	0.848165	1.34568	0.589871
Blood	KCNQ5	5×10-8	IVW	5	0.995211	0.792814	1.24928	0.966992
Blood	KCNQ5	5×10-8	MR Egger	5	0.934963	0.311653	2.8049	0.912087
Blood	KCNQ5	5×10-8	Simple mode	5	1.00304	0.755297	1.33204	0.984281
Blood	KCNQ5	5×10-8	Weighted median	5	1.04952	0.831177	1.32523	0.684619
Blood	KCNQ5	5×10-8	Weighted mode	5	1.06269	0.85638	1.31871	0.610243
Blood	KIAA0196	5×10-5	IVW	6	0.876503	0.626694	1.22589	0.441234
Blood	KIAA0196	5×10-5	MR Egger	6	0.936861	0.542439	1.61808	0.826526
Blood	KIAA0196	5×10-5	Simple mode	6	0.789055	0.409688	1.51971	0.510304
Blood	KIAA0196	5×10-5	Weighted median	6	0.87212	0.585351	1.29938	0.501189
Blood	KIAA0196	5×10-5	Weighted mode	6	0.855072	0.531892	1.37462	0.546515
Blood	KIAA0196	5×10-8	IVW	2	0.984932	0.656309	1.4781	0.941564
Blood	KIAA0922	5×10-5	IVW	7	1.11682	0.911931	1.36775	0.285306
Blood	KIAA0922	5×10-5	MR Egger	7	1.13069	0.877736	1.45654	0.385437
Blood	KIAA0922	5×10-5	Simple mode	7	1.19923	0.746713	1.92597	0.480704
Blood	KIAA0922	5×10-5	Weighted median	7	1.10445	0.877826	1.38958	0.396502
Blood	KIAA0922	5×10-5	Weighted mode	7	1.10471	0.88371	1.38098	0.415505
Blood	KIAA0922	5×10-8	IVW	3	1.12121	0.901338	1.39471	0.304291
Blood	KIAA0922	5×10-8	MR Egger	3	1.06177	0.810208	1.39143	0.739093
Blood	KIAA0922	5×10-8	Simple mode	3	1.13743	0.785231	1.6476	0.566078
Blood	KIAA0922	5×10-8	Weighted median	3	1.10539	0.881582	1.38602	0.385356
Blood	KIAA0922	5×10-8	Weighted mode	3	1.09882	0.865582	1.39491	0.519823
Blood	KIF11	5×10-5	IVW	2	1.49656	0.911925	2.456	0.110666
Blood	KLF6	5×10-5	IVW	7	0.881866	0.575154	1.35214	0.564269
Blood	KLF6	5×10-5	MR Egger	7	0.982379	0.217596	4.43514	0.982451
Blood	KLF6	5×10-5	Simple mode	7	1.17209	0.517204	2.65622	0.716731
Blood	KLF6	5×10-5	Weighted median	7	1.07217	0.681381	1.68709	0.763187
Blood	KLF6	5×10-5	Weighted mode	7	1.2237	0.695398	2.15334	0.510068
Blood	KLF6	5×10-8	IVW	3	0.827561	0.39194	1.74735	0.619633
Blood	KLF6	5×10-8	MR Egger	3	80.2157	3.03805	2117.99	0.231689
Blood	KLF6	5×10-8	Simple mode	3	0.869909	0.340374	2.22326	0.798383
Blood	KLF6	5×10-8	Weighted median	3	0.919785	0.564698	1.49815	0.736919
Blood	KLF6	5×10-8	Weighted mode	3	1.12245	0.69588	1.8105	0.68247
Blood	KYNU	5×10-5	IVW	13	0.969157	0.868867	1.08102	0.574034
Blood	KYNU	5×10-5	MR Egger	13	0.920405	0.807805	1.0487	0.238723
Blood	KYNU	5×10-5	Simple mode	13	1.32924	0.994419	1.7768	0.0786393
Blood	KYNU	5×10-5	Weighted median	13	0.992687	0.872778	1.12907	0.911018
Blood	KYNU	5×10-5	Weighted mode	13	0.979226	0.867487	1.10536	0.740025
Blood	KYNU	5×10-8	IVW	8	0.962614	0.859867	1.07764	0.508205
Blood	KYNU	5×10-8	MR Egger	8	0.910111	0.794171	1.04298	0.224279
Blood	KYNU	5×10-8	Simple mode	8	1.11365	0.899574	1.37867	0.355923
Blood	KYNU	5×10-8	Weighted median	8	0.990649	0.870427	1.12748	0.886826
Blood	KYNU	5×10-8	Weighted mode	8	0.981313	0.865116	1.11312	0.777742
Blood	LDHA	5×10-5	IVW	3	1.08716	0.860096	1.37416	0.484478
Blood	LDHA	5×10-5	MR Egger	3	0.98861	0.66305	1.47402	0.964254
Blood	LDHA	5×10-5	Simple mode	3	1.3247	0.792036	2.21559	0.396087
Blood	LDHA	5×10-5	Weighted median	3	1.08196	0.857926	1.36449	0.505754
Blood	LDHA	5×10-5	Weighted mode	3	1.06602	0.840497	1.35206	0.650704
Blood	LDHB	5×10-5	IVW	3	0.84743	0.595145	1.20666	0.358549
Blood	LDHB	5×10-5	MR Egger	3	1.16616	0.171195	7.94372	0.900843
Blood	LDHB	5×10-5	Simple mode	3	0.756305	0.454026	1.25983	0.395626
Blood	LDHB	5×10-5	Weighted median	3	0.82692	0.546382	1.2515	0.368711
Blood	LDHB	5×10-5	Weighted mode	3	0.777879	0.471985	1.28202	0.428317
Blood	LDHB	5×10-8	IVW	2	0.890654	0.596799	1.3292	0.570792
Blood	LEF1	5×10-5	IVW	20	0.970063	0.724901	1.29814	0.837972
Blood	LEF1	5×10-5	MR Egger	20	0.720487	0.204702	2.53589	0.615827
Blood	LEF1	5×10-5	Simple mode	20	0.706221	0.403754	1.23528	0.237651
Blood	LEF1	5×10-5	Weighted median	20	0.784681	0.564463	1.09081	0.149081
Blood	LEF1	5×10-5	Weighted mode	20	0.68921	0.404028	1.17569	0.18789
Blood	LEF1	5×10-8	IVW	7	1.1095	0.579404	2.12459	0.753905
Blood	LEF1	5×10-8	MR Egger	7	0.674283	0.0186589	24.3668	0.838021
Blood	LEF1	5×10-8	Simple mode	7	0.626029	0.342	1.14594	0.179722
Blood	LEF1	5×10-8	Weighted median	7	0.70129	0.432759	1.13645	0.149675
Blood	LEF1	5×10-8	Weighted mode	7	0.638248	0.361785	1.12597	0.172037
Blood	LGALS1	5×10-5	IVW	15	1.08215	0.926746	1.26361	0.318206
Blood	LGALS1	5×10-5	MR Egger	15	1.09321	0.878993	1.35963	0.437595
Blood	LGALS1	5×10-5	Simple mode	15	0.996772	0.705826	1.40765	0.985612
Blood	LGALS1	5×10-5	Weighted median	15	1.08227	0.887912	1.31917	0.433716
Blood	LGALS1	5×10-5	Weighted mode	15	1.08848	0.890693	1.33018	0.421216
Blood	LGALS1	5×10-8	IVW	7	1.07572	0.874489	1.32325	0.489725
Blood	LGALS1	5×10-8	MR Egger	7	1.07154	0.778301	1.47527	0.689482
Blood	LGALS1	5×10-8	Simple mode	7	1.11449	0.800878	1.5509	0.544037
Blood	LGALS1	5×10-8	Weighted median	7	1.08408	0.881789	1.33279	0.44358
Blood	LGALS1	5×10-8	Weighted mode	7	1.09604	0.897419	1.33861	0.403302
Blood	LIPH	5×10-5	IVW	5	1.38594	0.967272	1.98581	0.0752958
Blood	LIPH	5×10-5	MR Egger	5	1.48418	0.766574	2.87356	0.326008
Blood	LIPH	5×10-5	Simple mode	5	1.62615	0.879092	3.00806	0.196223
Blood	LIPH	5×10-5	Weighted median	5	1.33036	0.848528	2.08579	0.213457
Blood	LIPH	5×10-5	Weighted mode	5	1.20877	0.705836	2.07006	0.527699
Blood	LIPH	5×10-8	IVW	4	1.3509	0.925712	1.97139	0.118829
Blood	LIPH	5×10-8	MR Egger	4	1.58949	0.795907	3.17435	0.319561
Blood	LIPH	5×10-8	Simple mode	4	1.16498	0.599863	2.2625	0.682641
Blood	LIPH	5×10-8	Weighted median	4	1.28377	0.802119	2.05462	0.297851
Blood	LIPH	5×10-8	Weighted mode	4	1.18334	0.637417	2.19683	0.630795
Blood	LMNA	5×10-5	IVW	19	0.971096	0.840491	1.122	0.690628
Blood	LMNA	5×10-5	MR Egger	19	1.06536	0.872095	1.30145	0.543527
Blood	LMNA	5×10-5	Simple mode	19	0.815386	0.591018	1.12493	0.229806
Blood	LMNA	5×10-5	Weighted median	19	1.01718	0.857042	1.20725	0.845433
Blood	LMNA	5×10-5	Weighted mode	19	1.02341	0.866178	1.20919	0.788761
Blood	LMNA	5×10-8	IVW	9	0.993859	0.85555	1.15453	0.935779
Blood	LMNA	5×10-8	MR Egger	9	1.04283	0.836418	1.30017	0.72044
Blood	LMNA	5×10-8	Simple mode	9	0.807528	0.583911	1.11678	0.232325
Blood	LMNA	5×10-8	Weighted median	9	1.02019	0.862154	1.20721	0.815901
Blood	LMNA	5×10-8	Weighted mode	9	1.01519	0.860901	1.19712	0.862236
Blood	LMNB2	5×10-5	IVW	3	1.02682	0.678312	1.5544	0.900421
Blood	LMNB2	5×10-5	MR Egger	3	0.891895	0.253707	3.13542	0.88763
Blood	LMNB2	5×10-5	Simple mode	3	0.853311	0.478101	1.52298	0.645182
Blood	LMNB2	5×10-5	Weighted median	3	0.967045	0.691673	1.35205	0.844622
Blood	LMNB2	5×10-5	Weighted mode	3	0.919191	0.628109	1.34517	0.706794
Blood	LPAR2	5×10-5	IVW	17	1.02399	0.932565	1.12439	0.619261
Blood	LPAR2	5×10-5	MR Egger	17	0.959716	0.856449	1.07543	0.48985
Blood	LPAR2	5×10-5	Simple mode	17	0.906113	0.682585	1.20284	0.504898
Blood	LPAR2	5×10-5	Weighted median	17	0.988148	0.853678	1.1438	0.873073
Blood	LPAR2	5×10-5	Weighted mode	17	1.01433	0.907108	1.13422	0.806099
Blood	LPAR2	5×10-8	IVW	11	1.01399	0.912307	1.12701	0.796652
Blood	LPAR2	5×10-8	MR Egger	11	0.956845	0.830555	1.10234	0.556408
Blood	LPAR2	5×10-8	Simple mode	11	0.839832	0.64829	1.08797	0.215725
Blood	LPAR2	5×10-8	Weighted median	11	1.00942	0.87979	1.15815	0.893625
Blood	LPAR2	5×10-8	Weighted mode	11	1.02096	0.89783	1.16097	0.758281
Blood	LRSAM1	5×10-5	IVW	3	1.17315	0.823543	1.67116	0.37638
Blood	LRSAM1	5×10-5	MR Egger	3	1.14318	0.646933	2.02009	0.725174
Blood	LRSAM1	5×10-5	Simple mode	3	1.08153	0.607069	1.92683	0.815135
Blood	LRSAM1	5×10-5	Weighted median	3	1.16364	0.808718	1.67433	0.414286
Blood	LRSAM1	5×10-5	Weighted mode	3	1.15998	0.79245	1.69797	0.524992
Blood	LTA	5×10-5	IVW	2	1.09995	0.775433	1.56027	0.59328
Blood	MAOA	5×10-5	IVW	2	0.925543	0.274556	3.12006	0.900686
Blood	MAOB	5×10-5	IVW	2	1.03936	0.88099	1.2262	0.647156
Blood	MAOB	5×10-8	IVW	2	1.03936	0.88099	1.2262	0.647156
Blood	MAP7	5×10-5	IVW	14	1.19268	0.923865	1.53972	0.176288
Blood	MAP7	5×10-5	MR Egger	14	1.67043	0.910515	3.06458	0.123369
Blood	MAP7	5×10-5	Simple mode	14	1.03981	0.469335	2.30368	0.924846
Blood	MAP7	5×10-5	Weighted median	14	1.10163	0.757504	1.60208	0.612485
Blood	MAP7	5×10-5	Weighted mode	14	1.88669	0.843623	4.2194	0.146118
Blood	MAP7	5×10-8	IVW	4	1.32268	0.771185	2.26856	0.309618
Blood	MAP7	5×10-8	MR Egger	4	1.70749	0.54214	5.37782	0.45718
Blood	MAP7	5×10-8	Simple mode	4	1.89663	0.711664	5.05466	0.290593
Blood	MAP7	5×10-8	Weighted median	4	1.28156	0.810277	2.02696	0.288876
Blood	MAP7	5×10-8	Weighted mode	4	1.93289	0.901851	4.14268	0.188764
Blood	MAX	5×10-5	IVW	15	0.987624	0.838603	1.16313	0.881374
Blood	MAX	5×10-5	MR Egger	15	0.91498	0.684132	1.22372	0.559484
Blood	MAX	5×10-5	Simple mode	15	1.28592	0.842872	1.96185	0.262767
Blood	MAX	5×10-5	Weighted median	15	1.01105	0.8328	1.22746	0.911562
Blood	MAX	5×10-5	Weighted mode	15	0.972508	0.80305	1.17772	0.779531
Blood	MAX	5×10-8	IVW	7	0.987486	0.817008	1.19354	0.896376
Blood	MAX	5×10-8	MR Egger	7	0.747547	0.499183	1.11948	0.216997
Blood	MAX	5×10-8	Simple mode	7	1.21714	0.83809	1.76762	0.341782
Blood	MAX	5×10-8	Weighted median	7	0.986926	0.822843	1.18373	0.887189
Blood	MAX	5×10-8	Weighted mode	7	0.975394	0.805801	1.18068	0.806759
Blood	MBNL1	5×10-5	IVW	9	1.05775	0.941667	1.18815	0.343817
Blood	MBNL1	5×10-5	MR Egger	9	1.01627	0.862305	1.19773	0.852753
Blood	MBNL1	5×10-5	Simple mode	9	1.05993	0.836669	1.34277	0.642504
Blood	MBNL1	5×10-5	Weighted median	9	1.06278	0.92941	1.21529	0.373471
Blood	MBNL1	5×10-5	Weighted mode	9	1.06464	0.929389	1.21958	0.392591
Blood	MBNL1	5×10-8	IVW	7	1.04833	0.932042	1.17914	0.431369
Blood	MBNL1	5×10-8	MR Egger	7	1.04913	0.870703	1.26412	0.635512
Blood	MBNL1	5×10-8	Simple mode	7	1.06968	0.849411	1.34707	0.587714
Blood	MBNL1	5×10-8	Weighted median	7	1.06208	0.928828	1.21445	0.37855
Blood	MBNL1	5×10-8	Weighted mode	7	1.06596	0.935456	1.21467	0.374761
Blood	MDH1	5×10-5	IVW	2	0.758754	0.58537	0.983495	0.0370028
Blood	MECOM	5×10-5	IVW	2	0.686642	0.41159	1.1455	0.149937
Blood	MEN1	5×10-5	IVW	4	1.01644	0.760449	1.35862	0.912269
Blood	MEN1	5×10-5	MR Egger	4	1.07443	0.702231	1.64391	0.772193
Blood	MEN1	5×10-5	Simple mode	4	1.03869	0.656206	1.64413	0.881584
Blood	MEN1	5×10-5	Weighted median	4	1.03334	0.763502	1.39855	0.83178
Blood	MEN1	5×10-5	Weighted mode	4	1.04623	0.747794	1.46378	0.80903
Blood	MEN1	5×10-8	IVW	2	1.03107	0.754964	1.40815	0.847424
Blood	MFHAS1	5×10-5	IVW	4	0.716755	0.349632	1.46937	0.363209
Blood	MFHAS1	5×10-5	MR Egger	4	19.8552	0.121983	3231.82	0.369015
Blood	MFHAS1	5×10-5	Simple mode	4	0.548024	0.17813	1.68602	0.371254
Blood	MFHAS1	5×10-5	Weighted median	4	0.629869	0.30871	1.28514	0.203912
Blood	MFHAS1	5×10-5	Weighted mode	4	0.579927	0.199174	1.68855	0.391316
Blood	MTHFR	5×10-5	IVW	9	1.00102	0.929449	1.0781	0.978499
Blood	MTHFR	5×10-5	MR Egger	9	1.03498	0.927024	1.1555	0.560051
Blood	MTHFR	5×10-5	Simple mode	9	1.02579	0.900682	1.16828	0.711184
Blood	MTHFR	5×10-5	Weighted median	9	0.995261	0.909845	1.0887	0.917363
Blood	MTHFR	5×10-5	Weighted mode	9	1.00519	0.928231	1.08852	0.901844
Blood	MTHFR	5×10-8	IVW	6	1.00468	0.932467	1.08249	0.902312
Blood	MTHFR	5×10-8	MR Egger	6	1.00969	0.891723	1.14327	0.886411
Blood	MTHFR	5×10-8	Simple mode	6	0.995391	0.894466	1.1077	0.935786
Blood	MTHFR	5×10-8	Weighted median	6	0.995737	0.912996	1.08598	0.923107
Blood	MTHFR	5×10-8	Weighted mode	6	0.98171	0.89447	1.07746	0.713463
Blood	MTOR	5×10-5	IVW	4	1.00151	0.809509	1.23906	0.988892
Blood	MTOR	5×10-5	MR Egger	4	1.03608	0.733439	1.46359	0.859232
Blood	MTOR	5×10-5	Simple mode	4	0.971657	0.654843	1.44175	0.895492
Blood	MTOR	5×10-5	Weighted median	4	1.01017	0.816437	1.24986	0.925817
Blood	MTOR	5×10-5	Weighted mode	4	1.01414	0.79822	1.28848	0.915723
Blood	MTOR	5×10-8	IVW	2	1.00725	0.807798	1.25594	0.948857
Blood	MYL6B	5×10-5	IVW	2	0.859717	0.503255	1.46867	0.580106
Blood	MYL6B	5×10-8	IVW	2	0.859717	0.503255	1.46867	0.580106
Blood	NAT10	5×10-5	IVW	3	1.09108	0.895167	1.32988	0.387988
Blood	NAT10	5×10-5	MR Egger	3	1.23795	0.946091	1.61984	0.363637
Blood	NAT10	5×10-5	Simple mode	3	1.04224	0.70725	1.53589	0.853716
Blood	NAT10	5×10-5	Weighted median	3	1.1093	0.907747	1.35559	0.310632
Blood	NAT10	5×10-5	Weighted mode	3	1.11839	0.903996	1.38363	0.411102
Blood	NAT10	5×10-8	IVW	2	1.11309	0.911133	1.35982	0.294225
Blood	NCF2	5×10-5	IVW	9	0.942226	0.70467	1.25987	0.688057
Blood	NCF2	5×10-5	MR Egger	9	1.29322	0.779044	2.14675	0.353152
Blood	NCF2	5×10-5	Simple mode	9	0.671574	0.334738	1.34736	0.294917
Blood	NCF2	5×10-5	Weighted median	9	1.04137	0.79317	1.36725	0.770402
Blood	NCF2	5×10-5	Weighted mode	9	1.07112	0.783731	1.46391	0.677789
Blood	NCF2	5×10-8	IVW	2	1.12441	0.848329	1.49034	0.414659
Blood	NFE2L2	5×10-5	IVW	4	1.19524	0.639441	2.23412	0.576273
Blood	NFE2L2	5×10-5	MR Egger	4	3.8222	1.12361	13.002	0.164938
Blood	NFE2L2	5×10-5	Simple mode	4	0.812054	0.291297	2.26378	0.717254
Blood	NFE2L2	5×10-5	Weighted median	4	1.12235	0.636624	1.97869	0.689886
Blood	NFE2L2	5×10-5	Weighted mode	4	0.926037	0.419614	2.04365	0.86125
Blood	NFE2L2	5×10-8	IVW	3	1.31424	0.643874	2.68254	0.452875
Blood	NFE2L2	5×10-8	MR Egger	3	4.02807	0.636056	25.5093	0.378383
Blood	NFE2L2	5×10-8	Simple mode	3	1.69405	0.641437	4.47404	0.398852
Blood	NFE2L2	5×10-8	Weighted median	3	1.25683	0.689648	2.29049	0.455345
Blood	NFE2L2	5×10-8	Weighted mode	3	1.04889	0.421929	2.60748	0.927545
Blood	NKIRAS1	5×10-5	IVW	4	0.961247	0.683762	1.35134	0.82009
Blood	NKIRAS1	5×10-5	MR Egger	4	1.03526	0.504107	2.12606	0.93341
Blood	NKIRAS1	5×10-5	Simple mode	4	0.912617	0.500348	1.66458	0.785012
Blood	NKIRAS1	5×10-5	Weighted median	4	0.927792	0.637545	1.35018	0.695399
Blood	NKIRAS1	5×10-5	Weighted mode	4	0.905392	0.600967	1.36403	0.667024
Blood	NKIRAS1	5×10-8	IVW	2	0.97395	0.662356	1.43213	0.89326
Blood	NME1	5×10-5	IVW	11	0.990631	0.892397	1.09968	0.85976
Blood	NME1	5×10-5	MR Egger	11	1.04581	0.8993	1.2162	0.57504
Blood	NME1	5×10-5	Simple mode	11	0.998013	0.81214	1.22643	0.985283
Blood	NME1	5×10-5	Weighted median	11	1.00346	0.886271	1.13613	0.956583
Blood	NME1	5×10-5	Weighted mode	11	1.00265	0.89653	1.12132	0.963971
Blood	NME1	5×10-8	IVW	6	1.01008	0.907354	1.12443	0.854637
Blood	NME1	5×10-8	MR Egger	6	1.0217	0.789943	1.32145	0.878017
Blood	NME1	5×10-8	Simple mode	6	1.00801	0.843451	1.20467	0.933522
Blood	NME1	5×10-8	Weighted median	6	1.00396	0.887756	1.13538	0.94974
Blood	NME1	5×10-8	Weighted mode	6	1.00276	0.886917	1.13374	0.966556
Blood	NR1I3	5×10-5	IVW	2	0.864145	0.433854	1.72119	0.677887
Blood	NR3C1	5×10-5	IVW	2	1.47098	0.741657	2.91749	0.269338
Blood	NRAS	5×10-5	IVW	2	1.3647	0.279734	6.65776	0.700583
Blood	NRP1	5×10-5	IVW	19	1.04145	0.937368	1.15709	0.449636
Blood	NRP1	5×10-5	MR Egger	19	0.967265	0.834844	1.12069	0.663291
Blood	NRP1	5×10-5	Simple mode	19	1.07209	0.847577	1.35606	0.568716
Blood	NRP1	5×10-5	Weighted median	19	1.01727	0.892901	1.15897	0.796883
Blood	NRP1	5×10-5	Weighted mode	19	1.01715	0.90481	1.14344	0.779046
Blood	NRP1	5×10-8	IVW	7	1.00618	0.899387	1.12566	0.914254
Blood	NRP1	5×10-8	MR Egger	7	1.01656	0.825595	1.2517	0.883086
Blood	NRP1	5×10-8	Simple mode	7	1.01301	0.850577	1.20646	0.8895
Blood	NRP1	5×10-8	Weighted median	7	1.00965	0.888013	1.14796	0.883394
Blood	NRP1	5×10-8	Weighted mode	7	1.01301	0.88849	1.15498	0.853223
Blood	NUDT5	5×10-5	IVW	9	0.985384	0.886417	1.0954	0.78512
Blood	NUDT5	5×10-5	MR Egger	9	0.913947	0.786832	1.0616	0.277407
Blood	NUDT5	5×10-5	Simple mode	9	0.980967	0.769671	1.25027	0.880456
Blood	NUDT5	5×10-5	Weighted median	9	0.955532	0.848899	1.07556	0.451174
Blood	NUDT5	5×10-5	Weighted mode	9	0.956745	0.850253	1.07657	0.483638
Blood	NUDT5	5×10-8	IVW	2	0.95447	0.853966	1.0668	0.411712
Blood	OAS1	5×10-5	IVW	19	1.01903	0.930414	1.11609	0.684621
Blood	OAS1	5×10-5	MR Egger	19	0.959033	0.856877	1.07337	0.476574
Blood	OAS1	5×10-5	Simple mode	19	0.974361	0.796597	1.19179	0.803342
Blood	OAS1	5×10-5	Weighted median	19	1.00384	0.924075	1.0905	0.927637
Blood	OAS1	5×10-5	Weighted mode	19	1.00657	0.932356	1.08669	0.868824
Blood	OAS1	5×10-8	IVW	10	1.00433	0.915544	1.10172	0.927167
Blood	OAS1	5×10-8	MR Egger	10	0.982005	0.851568	1.13242	0.809088
Blood	OAS1	5×10-8	Simple mode	10	0.970739	0.819269	1.15021	0.73939
Blood	OAS1	5×10-8	Weighted median	10	1.003	0.924635	1.088	0.942531
Blood	OAS1	5×10-8	Weighted mode	10	1.00547	0.931019	1.08587	0.892539
Blood	OGDH	5×10-5	IVW	4	1.32802	0.920522	1.91592	0.129235
Blood	OGDH	5×10-5	MR Egger	4	1.32228	0.572823	3.05231	0.579977
Blood	OGDH	5×10-5	Simple mode	4	1.84445	0.853152	3.98757	0.217505
Blood	OGDH	5×10-5	Weighted median	4	1.36121	0.91991	2.01421	0.122965
Blood	OGDH	5×10-5	Weighted mode	4	1.36924	0.887191	2.11322	0.250851
Blood	ORMDL3	5×10-5	IVW	13	0.985527	0.925019	1.04999	0.652008
Blood	ORMDL3	5×10-5	MR Egger	13	0.954368	0.869255	1.04781	0.348154
Blood	ORMDL3	5×10-5	Simple mode	13	0.986672	0.861268	1.13034	0.849833
Blood	ORMDL3	5×10-5	Weighted median	13	0.973317	0.904438	1.04744	0.470149
Blood	ORMDL3	5×10-5	Weighted mode	13	0.976801	0.914184	1.04371	0.50065
Blood	ORMDL3	5×10-8	IVW	11	0.985652	0.92493	1.05036	0.655968
Blood	ORMDL3	5×10-8	MR Egger	11	0.957118	0.871019	1.05173	0.385885
Blood	ORMDL3	5×10-8	Simple mode	11	0.995494	0.872526	1.13579	0.947799
Blood	ORMDL3	5×10-8	Weighted median	11	0.973319	0.904735	1.0471	0.468194
Blood	ORMDL3	5×10-8	Weighted mode	11	0.974892	0.913236	1.04071	0.463159
Blood	P2RX4	5×10-5	IVW	13	0.984406	0.899592	1.07722	0.732421
Blood	P2RX4	5×10-5	MR Egger	13	0.942303	0.832366	1.06676	0.367921
Blood	P2RX4	5×10-5	Simple mode	13	1.0948	0.868002	1.38087	0.459193
Blood	P2RX4	5×10-5	Weighted median	13	0.980941	0.887003	1.08483	0.707903
Blood	P2RX4	5×10-5	Weighted mode	13	0.985659	0.893105	1.08781	0.778919
Blood	P2RX4	5×10-8	IVW	9	0.972545	0.889503	1.06334	0.540967
Blood	P2RX4	5×10-8	MR Egger	9	0.998453	0.862107	1.15636	0.984088
Blood	P2RX4	5×10-8	Simple mode	9	1.04127	0.837473	1.29466	0.725338
Blood	P2RX4	5×10-8	Weighted median	9	0.979208	0.882519	1.08649	0.692018
Blood	P2RX4	5×10-8	Weighted mode	9	0.983679	0.89134	1.08558	0.751908
Blood	P2RY12	5×10-5	IVW	15	0.993974	0.812104	1.21657	0.953249
Blood	P2RY12	5×10-5	MR Egger	15	0.947302	0.627023	1.43118	0.801089
Blood	P2RY12	5×10-5	Simple mode	15	1.01987	0.739826	1.40591	0.906099
Blood	P2RY12	5×10-5	Weighted median	15	1.01278	0.82321	1.24601	0.904396
Blood	P2RY12	5×10-5	Weighted mode	15	1.01138	0.838156	1.22042	0.907663
Blood	P2RY12	5×10-8	IVW	11	0.97246	0.829401	1.14019	0.730858
Blood	P2RY12	5×10-8	MR Egger	11	1.1422	0.808067	1.6145	0.470671
Blood	P2RY12	5×10-8	Simple mode	11	1.03209	0.768762	1.38562	0.837747
Blood	P2RY12	5×10-8	Weighted median	11	1.01031	0.827798	1.23307	0.919615
Blood	P2RY12	5×10-8	Weighted mode	11	1.01191	0.833007	1.22922	0.907453
Blood	PARP10	5×10-5	IVW	2	0.995028	0.80257	1.23364	0.963747
Blood	PDK2	5×10-5	IVW	6	0.930678	0.63288	1.3686	0.715006
Blood	PDK2	5×10-5	MR Egger	6	1.32991	0.714356	2.47588	0.419401
Blood	PDK2	5×10-5	Simple mode	6	1.18377	0.723149	1.93779	0.532011
Blood	PDK2	5×10-5	Weighted median	6	1.02363	0.79209	1.32285	0.858336
Blood	PDK2	5×10-5	Weighted mode	6	1.03791	0.788819	1.36567	0.801029
Blood	PDK2	5×10-8	IVW	3	1.03195	0.806346	1.32067	0.802692
Blood	PDK2	5×10-8	MR Egger	3	0.935348	0.554085	1.57896	0.843928
Blood	PDK2	5×10-8	Simple mode	3	1.15906	0.791519	1.69728	0.527327
Blood	PDK2	5×10-8	Weighted median	3	1.02845	0.804354	1.31497	0.822989
Blood	PDK2	5×10-8	Weighted mode	3	1.00715	0.779634	1.30106	0.96147
Blood	PDLIM1	5×10-5	IVW	21	0.998844	0.876586	1.13815	0.986145
Blood	PDLIM1	5×10-5	MR Egger	21	0.910596	0.73338	1.13064	0.406925
Blood	PDLIM1	5×10-5	Simple mode	21	0.967454	0.708193	1.32163	0.837418
Blood	PDLIM1	5×10-5	Weighted median	21	1.034	0.869472	1.22966	0.705342
Blood	PDLIM1	5×10-5	Weighted mode	21	0.991723	0.849766	1.1574	0.91707
Blood	PDLIM1	5×10-8	IVW	10	0.974404	0.824401	1.1517	0.761114
Blood	PDLIM1	5×10-8	MR Egger	10	0.954583	0.685192	1.32989	0.790465
Blood	PDLIM1	5×10-8	Simple mode	10	0.94319	0.708553	1.25553	0.697939
Blood	PDLIM1	5×10-8	Weighted median	10	1.03334	0.864479	1.23518	0.718668
Blood	PDLIM1	5×10-8	Weighted mode	10	1.00854	0.852267	1.19346	0.923347
Blood	PGD	5×10-5	IVW	8	1.13056	0.888099	1.43921	0.319059
Blood	PGD	5×10-5	MR Egger	8	1.04154	0.38562	2.81316	0.938617
Blood	PGD	5×10-5	Simple mode	8	1.11493	0.724769	1.71513	0.635693
Blood	PGD	5×10-5	Weighted median	8	1.07654	0.793181	1.46112	0.636045
Blood	PGD	5×10-5	Weighted mode	8	1.07824	0.737998	1.57535	0.708537
Blood	PGD	5×10-8	IVW	2	1.13807	0.772144	1.67741	0.513453
Blood	PHACTR1	5×10-5	IVW	9	1.01317	0.934933	1.09795	0.749652
Blood	PHACTR1	5×10-5	MR Egger	9	1.00683	0.891826	1.13667	0.915489
Blood	PHACTR1	5×10-5	Simple mode	9	1.04133	0.841011	1.28937	0.719874
Blood	PHACTR1	5×10-5	Weighted median	9	0.992647	0.886486	1.11152	0.898241
Blood	PHACTR1	5×10-5	Weighted mode	9	1.01229	0.927691	1.10461	0.790735
Blood	PHACTR1	5×10-8	IVW	7	1.01382	0.93486	1.09944	0.740114
Blood	PHACTR1	5×10-8	MR Egger	7	0.998185	0.862552	1.15514	0.98149
Blood	PHACTR1	5×10-8	Simple mode	7	1.00235	0.820012	1.22524	0.982429
Blood	PHACTR1	5×10-8	Weighted median	7	0.992673	0.891755	1.10501	0.893057
Blood	PHACTR1	5×10-8	Weighted mode	7	1.01344	0.921561	1.11447	0.79234
Blood	PHF19	5×10-5	IVW	9	0.953144	0.81398	1.1161	0.551204
Blood	PHF19	5×10-5	MR Egger	9	0.746713	0.5449	1.02327	0.112077
Blood	PHF19	5×10-5	Simple mode	9	1.11759	0.714041	1.74922	0.639721
Blood	PHF19	5×10-5	Weighted median	9	0.903087	0.759767	1.07344	0.247611
Blood	PHF19	5×10-5	Weighted mode	9	0.900177	0.747635	1.08384	0.299198
Blood	PHF19	5×10-8	IVW	6	0.938184	0.786326	1.11937	0.47876
Blood	PHF19	5×10-8	MR Egger	6	0.732231	0.51754	1.03598	0.153158
Blood	PHF19	5×10-8	Simple mode	6	1.05692	0.648069	1.72371	0.833212
Blood	PHF19	5×10-8	Weighted median	6	0.911151	0.76428	1.08625	0.299491
Blood	PHF19	5×10-8	Weighted mode	6	0.895714	0.73716	1.08837	0.318279
Blood	PHTF2	5×10-5	IVW	3	1.20628	0.751095	1.93733	0.43782
Blood	PHTF2	5×10-5	MR Egger	3	0.921312	0.392451	2.16286	0.881554
Blood	PHTF2	5×10-5	Simple mode	3	1.10838	0.556056	2.20932	0.797535
Blood	PHTF2	5×10-5	Weighted median	3	1.11016	0.650511	1.89459	0.701565
Blood	PHTF2	5×10-5	Weighted mode	3	1.07506	0.62042	1.86284	0.820503
Blood	PHTF2	5×10-8	IVW	2	1.21463	0.726859	2.02973	0.457956
Blood	PIAS1	5×10-5	IVW	5	1.00782	0.861922	1.17842	0.922217
Blood	PIAS1	5×10-5	MR Egger	5	0.955316	0.706356	1.29202	0.786011
Blood	PIAS1	5×10-5	Simple mode	5	0.987496	0.692642	1.40787	0.947899
Blood	PIAS1	5×10-5	Weighted median	5	0.979864	0.829544	1.15742	0.810793
Blood	PIAS1	5×10-5	Weighted mode	5	0.979335	0.831473	1.15349	0.814865
Blood	PIAS1	5×10-8	IVW	3	0.964476	0.818326	1.13673	0.666162
Blood	PIAS1	5×10-8	MR Egger	3	1.07103	0.780481	1.46973	0.744174
Blood	PIAS1	5×10-8	Simple mode	3	0.963526	0.729598	1.27246	0.817933
Blood	PIAS1	5×10-8	Weighted median	3	0.976213	0.822566	1.15856	0.782907
Blood	PIAS1	5×10-8	Weighted mode	3	0.978677	0.830412	1.15341	0.821095
Blood	PLXNA1	5×10-5	IVW	4	1.30014	0.671486	2.51736	0.436216
Blood	PLXNA1	5×10-5	MR Egger	4	0.494375	0.176624	1.38377	0.311798
Blood	PLXNA1	5×10-5	Simple mode	4	1.33422	0.492971	3.61104	0.609991
Blood	PLXNA1	5×10-5	Weighted median	4	1.16714	0.615088	2.21468	0.636262
Blood	PLXNA1	5×10-5	Weighted mode	4	1.03003	0.530768	1.99892	0.935812
Blood	PLXNA1	5×10-8	IVW	2	0.955527	0.550797	1.65766	0.871422
Blood	POLD4	5×10-5	IVW	4	0.820615	0.566102	1.18955	0.296639
Blood	POLD4	5×10-5	MR Egger	4	0.852195	0.349915	2.07547	0.758354
Blood	POLD4	5×10-5	Simple mode	4	1.10469	0.53107	2.2979	0.807163
Blood	POLD4	5×10-5	Weighted median	4	0.888587	0.56036	1.40907	0.615558
Blood	POLD4	5×10-5	Weighted mode	4	0.67851	0.386221	1.192	0.270098
Blood	POLD4	5×10-8	IVW	2	0.850325	0.47982	1.50692	0.578639
Blood	PPARA	5×10-5	IVW	4	1.90867	1.07468	3.38987	0.0273999
Blood	PPARA	5×10-5	MR Egger	4	0.38862	0.0342	4.41595	0.525549
Blood	PPARA	5×10-5	Simple mode	4	1.33029	0.515877	3.4304	0.596384
Blood	PPARA	5×10-5	Weighted median	4	1.5758	0.805699	3.08198	0.18393
Blood	PPARA	5×10-5	Weighted mode	4	1.34695	0.58601	3.096	0.533549
Blood	PPARG	5×10-5	IVW	8	0.846641	0.732392	0.978713	0.0243899
Blood	PPARG	5×10-5	MR Egger	8	1.02234	0.817056	1.2792	0.853179
Blood	PPARG	5×10-5	MR-PRESSO	8	0.846641	0.741101	0.967211	0.0440565
Blood	PPARG	5×10-5	Simple mode	8	0.599898	0.411169	0.875253	0.0328781
Blood	PPARG	5×10-5	Weighted median	8	0.89822	0.766171	1.05303	0.185799
Blood	PPARG	5×10-5	Weighted mode	8	0.904828	0.766307	1.06839	0.276655
Blood	PPARG	5×10-8	IVW	4	0.869131	0.748456	1.00926	0.0658967
Blood	PPARG	5×10-8	MR Egger	4	1.03789	0.785218	1.37187	0.818321
Blood	PPARG	5×10-8	Simple mode	4	0.857427	0.621018	1.18383	0.418929
Blood	PPARG	5×10-8	Weighted median	4	0.901319	0.767645	1.05827	0.204617
Blood	PPARG	5×10-8	Weighted mode	4	0.911473	0.77331	1.07432	0.349735
Blood	PPP2R4	5×10-5	IVW	11	1.0382	0.943368	1.14256	0.443029
Blood	PPP2R4	5×10-5	MR Egger	11	1.02224	0.90048	1.16047	0.74167
Blood	PPP2R4	5×10-5	Simple mode	11	0.951567	0.641736	1.41098	0.8099
Blood	PPP2R4	5×10-5	Weighted median	11	1.03166	0.934865	1.13849	0.535172
Blood	PPP2R4	5×10-5	Weighted mode	11	1.02989	0.930456	1.13995	0.582223
Blood	PPP2R4	5×10-8	IVW	5	1.03385	0.939538	1.13763	0.495161
Blood	PPP2R4	5×10-8	MR Egger	5	1.02201	0.894478	1.16773	0.769856
Blood	PPP2R4	5×10-8	Simple mode	5	1.04796	0.742265	1.47956	0.803225
Blood	PPP2R4	5×10-8	Weighted median	5	1.03169	0.93404	1.13955	0.53857
Blood	PPP2R4	5×10-8	Weighted mode	5	1.03405	0.936821	1.14137	0.542662
Blood	PPP3CC	5×10-5	IVW	3	1.55157	1.07414	2.24122	0.0192224
Blood	PPP3CC	5×10-5	MR Egger	3	1.36125	0.698043	2.65457	0.531699
Blood	PPP3CC	5×10-5	Simple mode	3	1.64076	0.935365	2.87812	0.226316
Blood	PPP3CC	5×10-5	Weighted median	3	1.53076	1.03531	2.26331	0.0328473
Blood	PPP3CC	5×10-5	Weighted mode	3	1.48895	1.02281	2.16753	0.173325
Blood	PPP3CC	5×10-8	IVW	2	1.50412	1.01451	2.23	0.0421819
Blood	PRDX5	5×10-5	IVW	15	0.966441	0.852141	1.09607	0.595041
Blood	PRDX5	5×10-5	MR Egger	15	0.917201	0.769148	1.09375	0.353469
Blood	PRDX5	5×10-5	Simple mode	15	1.12106	0.839722	1.49666	0.451162
Blood	PRDX5	5×10-5	Weighted median	15	0.915403	0.820283	1.02155	0.11432
Blood	PRDX5	5×10-5	Weighted mode	15	0.934138	0.838291	1.04094	0.237697
Blood	PRDX5	5×10-8	IVW	12	0.967103	0.838835	1.11498	0.644969
Blood	PRDX5	5×10-8	MR Egger	12	0.902715	0.735802	1.10749	0.349634
Blood	PRDX5	5×10-8	Simple mode	12	1.15165	0.84639	1.56701	0.388105
Blood	PRDX5	5×10-8	Weighted median	12	0.930895	0.832823	1.04052	0.207399
Blood	PRDX5	5×10-8	Weighted mode	12	0.933964	0.845077	1.0322	0.207621
Blood	PRKRA	5×10-5	IVW	4	0.975663	0.755052	1.26073	0.850568
Blood	PRKRA	5×10-5	MR Egger	4	0.87125	0.62131	1.22174	0.508102
Blood	PRKRA	5×10-5	Simple mode	4	0.920412	0.556968	1.52102	0.767487
Blood	PRKRA	5×10-5	Weighted median	4	0.955609	0.726291	1.25733	0.745683
Blood	PRKRA	5×10-5	Weighted mode	4	0.920412	0.704142	1.20311	0.586776
Blood	PRKRA	5×10-8	IVW	2	0.961845	0.732075	1.26373	0.779998
Blood	PRL	5×10-5	IVW	2	1.1294	0.496829	2.56738	0.77148
Blood	PRR7	5×10-5	IVW	2	1.04445	0.590652	1.84692	0.881116
Blood	PRR7	5×10-8	IVW	2	1.04445	0.590652	1.84692	0.881116
Blood	PTMS	5×10-5	IVW	15	0.807662	0.61214	1.06564	0.130923
Blood	PTMS	5×10-5	MR Egger	15	1.04356	0.565722	1.92502	0.893518
Blood	PTMS	5×10-5	Simple mode	15	1.00626	0.665933	1.5205	0.97679
Blood	PTMS	5×10-5	Weighted median	15	0.841608	0.653595	1.08371	0.181282
Blood	PTMS	5×10-5	Weighted mode	15	0.867874	0.685758	1.09836	0.257937
Blood	PTMS	5×10-8	IVW	8	0.89155	0.705514	1.12664	0.336365
Blood	PTMS	5×10-8	MR Egger	8	0.594153	0.32724	1.07877	0.137962
Blood	PTMS	5×10-8	Simple mode	8	0.851468	0.516783	1.4029	0.547991
Blood	PTMS	5×10-8	Weighted median	8	0.840596	0.657953	1.07394	0.164746
Blood	PTMS	5×10-8	Weighted mode	8	0.830428	0.617347	1.11706	0.259035
Blood	PTP4A1	5×10-5	IVW	4	0.81984	0.640303	1.04972	0.115202
Blood	PTP4A1	5×10-5	MR Egger	4	0.768569	0.545077	1.0837	0.272051
Blood	PTP4A1	5×10-5	MR-PRESSO	5	0.81984	0.751868	0.893957	0.0205075
Blood	PTP4A1	5×10-5	Simple mode	4	0.818153	0.527886	1.26803	0.435461
Blood	PTP4A1	5×10-5	Weighted median	4	0.804492	0.612355	1.05692	0.118186
Blood	PTP4A1	5×10-5	Weighted mode	4	0.802088	0.610353	1.05405	0.211733
Blood	PTP4A1	5×10-8	IVW	3	0.818564	0.634871	1.05541	0.122566
Blood	PTP4A1	5×10-8	MR Egger	3	0.762548	0.537492	1.08184	0.370609
Blood	PTP4A1	5×10-8	Simple mode	3	0.808769	0.565128	1.15745	0.365645
Blood	PTP4A1	5×10-8	Weighted median	3	0.803317	0.618378	1.04357	0.100891
Blood	PTP4A1	5×10-8	Weighted mode	3	0.801299	0.607341	1.0572	0.257708
Blood	PTP4A3	5×10-5	IVW	22	1.08205	0.940086	1.24546	0.27178
Blood	PTP4A3	5×10-5	MR Egger	22	1.03302	0.845904	1.26152	0.753323
Blood	PTP4A3	5×10-5	Simple mode	22	1.16032	0.771055	1.7461	0.483628
Blood	PTP4A3	5×10-5	Weighted median	22	1.15816	0.944133	1.42071	0.158972
Blood	PTP4A3	5×10-5	Weighted mode	22	1.10493	0.894414	1.36499	0.36534
Blood	PTP4A3	5×10-8	IVW	7	1.02921	0.875635	1.20971	0.726958
Blood	PTP4A3	5×10-8	MR Egger	7	1.09382	0.871828	1.37234	0.473462
Blood	PTP4A3	5×10-8	Simple mode	7	0.861522	0.574988	1.29085	0.497167
Blood	PTP4A3	5×10-8	Weighted median	7	1.04612	0.834631	1.31121	0.69557
Blood	PTP4A3	5×10-8	Weighted mode	7	1.19342	0.955699	1.49026	0.169736
Blood	PWP1	5×10-5	IVW	11	0.908502	0.812736	1.01555	0.0913231
Blood	PWP1	5×10-5	MR Egger	11	0.902189	0.751565	1.083	0.298048
Blood	PWP1	5×10-5	MR-PRESSO	11	0.908502	0.81749	1.00965	0.105129
Blood	PWP1	5×10-5	Simple mode	11	0.940735	0.746054	1.18622	0.616776
Blood	PWP1	5×10-5	Weighted median	11	0.86971	0.759134	0.996393	0.0442118
Blood	PWP1	5×10-5	Weighted mode	11	0.88143	0.770729	1.00803	0.0951032
Blood	PWP1	5×10-8	IVW	9	0.894223	0.798965	1.00084	0.0517224
Blood	PWP1	5×10-8	MR Egger	9	0.911779	0.741109	1.12175	0.411377
Blood	PWP1	5×10-8	MR-PRESSO	9	0.894223	0.82397	0.970465	0.0280057
Blood	PWP1	5×10-8	Simple mode	9	0.920798	0.736181	1.15171	0.490413
Blood	PWP1	5×10-8	Weighted median	9	0.869482	0.759687	0.995145	0.0422889
Blood	PWP1	5×10-8	Weighted mode	9	0.875287	0.761279	1.00637	0.0982791
Blood	QPCT	5×10-5	IVW	23	1.02634	0.843544	1.24875	0.795012
Blood	QPCT	5×10-5	MR Egger	23	1.0983	0.708946	1.70149	0.678869
Blood	QPCT	5×10-5	Simple mode	23	0.971939	0.65871	1.43412	0.887278
Blood	QPCT	5×10-5	Weighted median	23	0.94983	0.748457	1.20538	0.671995
Blood	QPCT	5×10-5	Weighted mode	23	1.00798	0.785139	1.29406	0.950854
Blood	QPCT	5×10-8	IVW	7	1.04997	0.859916	1.28204	0.632183
Blood	QPCT	5×10-8	MR Egger	7	1.00359	0.618264	1.62908	0.988979
Blood	QPCT	5×10-8	Simple mode	7	1.22244	0.813119	1.83781	0.371577
Blood	QPCT	5×10-8	Weighted median	7	0.988189	0.779643	1.25252	0.92174
Blood	QPCT	5×10-8	Weighted mode	7	0.976103	0.744504	1.27975	0.866811
Blood	RAB5A	5×10-5	IVW	10	1.02311	0.847026	1.2358	0.812585
Blood	RAB5A	5×10-5	MR Egger	10	1.15224	0.781435	1.69901	0.494803
Blood	RAB5A	5×10-5	Simple mode	10	1.0085	0.700604	1.45171	0.964673
Blood	RAB5A	5×10-5	Weighted median	10	1.08923	0.886726	1.33797	0.415406
Blood	RAB5A	5×10-5	Weighted mode	10	1.08158	0.883392	1.32423	0.467033
Blood	RAB5A	5×10-8	IVW	3	1.04221	0.75564	1.43747	0.801017
Blood	RAB5A	5×10-8	MR Egger	3	1.85716	0.487487	7.07514	0.530974
Blood	RAB5A	5×10-8	Simple mode	3	1.08677	0.841175	1.40407	0.589497
Blood	RAB5A	5×10-8	Weighted median	3	1.09357	0.889657	1.34423	0.395568
Blood	RAB5A	5×10-8	Weighted mode	3	1.0955	0.894773	1.34127	0.470251
Blood	RAI14	5×10-5	IVW	5	1.03267	0.771597	1.38209	0.828817
Blood	RAI14	5×10-5	MR Egger	5	1.26376	0.768602	2.07791	0.424232
Blood	RAI14	5×10-5	Simple mode	5	0.911617	0.567556	1.46425	0.721388
Blood	RAI14	5×10-5	Weighted median	5	1.10769	0.892114	1.37535	0.354357
Blood	RAI14	5×10-5	Weighted mode	5	1.09371	0.877006	1.36397	0.471067
Blood	RAI14	5×10-8	IVW	4	1.01059	0.745605	1.36976	0.945846
Blood	RAI14	5×10-8	MR Egger	4	1.50741	1.06124	2.14115	0.148968
Blood	RAI14	5×10-8	Simple mode	4	1.06531	0.754005	1.50514	0.743533
Blood	RAI14	5×10-8	Weighted median	4	1.10571	0.897183	1.3627	0.345968
Blood	RAI14	5×10-8	Weighted mode	4	1.10783	0.888482	1.38133	0.430069
Blood	RALBP1	5×10-5	IVW	19	1.03123	0.952649	1.11628	0.447013
Blood	RALBP1	5×10-5	MR Egger	19	1.06619	0.961176	1.18267	0.242288
Blood	RALBP1	5×10-5	Simple mode	19	1.00188	0.824599	1.21727	0.985151
Blood	RALBP1	5×10-5	Weighted median	19	1.04746	0.950165	1.15473	0.351191
Blood	RALBP1	5×10-5	Weighted mode	19	1.04039	0.94807	1.14169	0.414576
Blood	RALBP1	5×10-8	IVW	10	1.03507	0.954365	1.12261	0.405249
Blood	RALBP1	5×10-8	MR Egger	10	1.06077	0.930606	1.20914	0.402862
Blood	RALBP1	5×10-8	Simple mode	10	1.03456	0.864768	1.23769	0.718868
Blood	RALBP1	5×10-8	Weighted median	10	1.04791	0.946202	1.16055	0.368968
Blood	RALBP1	5×10-8	Weighted mode	10	1.05434	0.961031	1.15671	0.292019
Blood	RASSF1	5×10-5	IVW	2	1.42889	0.741139	2.75485	0.28661
Blood	RAVER1	5×10-5	IVW	2	0.832333	0.352542	1.96509	0.675422
Blood	RBBP6	5×10-5	IVW	5	1.10353	0.809834	1.50374	0.532635
Blood	RBBP6	5×10-5	MR Egger	5	0.75318	0.467753	1.21278	0.327794
Blood	RBBP6	5×10-5	Simple mode	5	0.906753	0.503247	1.63379	0.760875
Blood	RBBP6	5×10-5	Weighted median	5	0.997761	0.728919	1.36576	0.988836
Blood	RBBP6	5×10-5	Weighted mode	5	0.984446	0.726925	1.3332	0.924175
Blood	RBBP6	5×10-8	IVW	3	1.08269	0.729218	1.60751	0.693571
Blood	RBBP6	5×10-8	MR Egger	3	0.742288	0.442978	1.24384	0.460766
Blood	RBBP6	5×10-8	Simple mode	3	0.943047	0.570763	1.55816	0.840233
Blood	RBBP6	5×10-8	Weighted median	3	1.00046	0.734098	1.36346	0.997688
Blood	RBBP6	5×10-8	Weighted mode	3	0.990572	0.72152	1.35995	0.958613
Blood	RET	5×10-5	IVW	4	0.97146	0.707818	1.3333	0.857744
Blood	RET	5×10-5	MR Egger	4	0.494906	0.143206	1.71034	0.381984
Blood	RET	5×10-5	Simple mode	4	1.24293	0.705005	2.1913	0.506814
Blood	RET	5×10-5	Weighted median	4	0.938537	0.650783	1.35353	0.734189
Blood	RET	5×10-5	Weighted mode	4	0.879445	0.603904	1.2807	0.550885
Blood	RET	5×10-8	IVW	3	0.937115	0.673893	1.30315	0.699445
Blood	RET	5×10-8	MR Egger	3	0.517922	0.116797	2.29665	0.545702
Blood	RET	5×10-8	Simple mode	3	1.06243	0.625671	1.80409	0.843435
Blood	RET	5×10-8	Weighted median	3	0.919849	0.660548	1.28094	0.620953
Blood	RET	5×10-8	Weighted mode	3	0.874412	0.605181	1.26342	0.548941
Blood	RFWD2	5×10-5	IVW	4	1.04981	0.785409	1.40321	0.742661
Blood	RFWD2	5×10-5	MR Egger	4	0.955768	0.611903	1.49287	0.860768
Blood	RFWD2	5×10-5	Simple mode	4	1.0101	0.590197	1.72874	0.973065
Blood	RFWD2	5×10-5	Weighted median	4	1.01417	0.743294	1.38377	0.92926
Blood	RFWD2	5×10-5	Weighted mode	4	0.99947	0.722024	1.38353	0.997649
Blood	RTN2	5×10-5	IVW	9	0.9488	0.742506	1.21241	0.674358
Blood	RTN2	5×10-5	MR Egger	9	0.91137	0.601539	1.38078	0.674698
Blood	RTN2	5×10-5	Simple mode	9	1.19696	0.771551	1.85694	0.445481
Blood	RTN2	5×10-5	Weighted median	9	0.955849	0.745994	1.22474	0.721059
Blood	RTN2	5×10-5	Weighted mode	9	0.942914	0.738487	1.20393	0.649906
Blood	RTN2	5×10-8	IVW	4	0.956345	0.767946	1.19096	0.690069
Blood	RTN2	5×10-8	MR Egger	4	0.791571	0.50988	1.22889	0.406984
Blood	RTN2	5×10-8	Simple mode	4	1.13177	0.724927	1.76693	0.623891
Blood	RTN2	5×10-8	Weighted median	4	0.9491	0.747226	1.20551	0.668538
Blood	RTN2	5×10-8	Weighted mode	4	0.892282	0.676992	1.17604	0.477715
Blood	SBNO1	5×10-5	IVW	5	1.05913	0.739413	1.51709	0.754023
Blood	SBNO1	5×10-5	MR Egger	5	1.09953	0.540241	2.23783	0.81049
Blood	SBNO1	5×10-5	Simple mode	5	1.03065	0.642217	1.65404	0.90647
Blood	SBNO1	5×10-5	Weighted median	5	1.04196	0.684762	1.58548	0.847812
Blood	SBNO1	5×10-5	Weighted mode	5	1.01264	0.615122	1.66704	0.962989
Blood	SBNO1	5×10-8	IVW	3	1.07912	0.727758	1.60013	0.704779
Blood	SBNO1	5×10-8	MR Egger	3	0.838956	0.134385	5.23754	0.881744
Blood	SBNO1	5×10-8	Simple mode	3	1.01128	0.614723	1.66365	0.968794
Blood	SBNO1	5×10-8	Weighted median	3	1.05349	0.669457	1.65783	0.82177
Blood	SBNO1	5×10-8	Weighted mode	3	1.00799	0.596084	1.70454	0.979002
Blood	SCN1B	5×10-5	IVW	2	1.75433	0.738187	4.16926	0.203131
Blood	SCN2B	5×10-5	IVW	2	1.01139	0.57986	1.76407	0.968162
Blood	SCN2B	5×10-8	IVW	2	1.01139	0.57986	1.76407	0.968162
Blood	SCN3A	5×10-5	IVW	3	0.694822	0.42804	1.12788	0.140719
Blood	SCN3A	5×10-5	MR Egger	3	0.455492	0.0306271	6.77416	0.669727
Blood	SCN3A	5×10-5	Simple mode	3	0.75113	0.374837	1.50518	0.504401
Blood	SCN3A	5×10-5	Weighted median	3	0.740278	0.433167	1.26513	0.271382
Blood	SCN3A	5×10-5	Weighted mode	3	0.776694	0.405044	1.48935	0.526245
Blood	SCN3A	5×10-8	IVW	2	0.690182	0.403273	1.18121	0.176207
Blood	SCN4A	5×10-5	IVW	2	0.895778	0.368166	2.1795	0.808304
Blood	SCN4B	5×10-5	IVW	3	0.614906	0.350791	1.07788	0.0894849
Blood	SCN4B	5×10-5	MR Egger	3	0.0682764	0.000832284	5.60106	0.443921
Blood	SCN4B	5×10-5	Simple mode	3	0.503976	0.217629	1.16708	0.250861
Blood	SCN4B	5×10-5	Weighted median	3	0.507805	0.262269	0.983213	0.0444079
Blood	SCN4B	5×10-5	Weighted mode	3	0.50118	0.223511	1.1238	0.235594
Blood	SCN5A	5×10-5	IVW	2	0.893972	0.627757	1.27308	0.534339
Blood	SCN5A	5×10-8	IVW	2	0.893972	0.627757	1.27308	0.534339
Blood	SCN8A	5×10-5	IVW	2	1.14862	0.824052	1.60102	0.413469
Blood	SCN9A	5×10-5	IVW	11	0.86865	0.749695	1.00648	0.0609234
Blood	SCN9A	5×10-5	MR Egger	11	0.730389	0.590677	0.903147	0.0175824
Blood	SCN9A	5×10-5	MR-PRESSO	11	0.86865	0.749695	1.00648	0.0904039
Blood	SCN9A	5×10-5	Simple mode	11	0.846722	0.650727	1.10175	0.243765
Blood	SCN9A	5×10-5	Weighted median	11	0.835157	0.731345	0.953704	0.0078153
Blood	SCN9A	5×10-5	Weighted mode	11	0.831774	0.72909	0.94892	0.0208359
Blood	SCN9A	5×10-8	IVW	7	0.874111	0.726894	1.05114	0.152742
Blood	SCN9A	5×10-8	MR Egger	7	0.645311	0.519707	0.801271	0.0106779
Blood	SCN9A	5×10-8	MR-PRESSO	6	0.843132	0.778911	0.912649	0.00831789
Blood	SCN9A	5×10-8	Simple mode	7	0.880691	0.713196	1.08752	0.282499
Blood	SCN9A	5×10-8	Weighted median	7	0.836372	0.736789	0.949414	0.00573479
Blood	SCN9A	5×10-8	Weighted mode	7	0.830805	0.736153	0.937627	0.0238972
Blood	SCP2	5×10-5	IVW	8	1.05504	0.933642	1.19221	0.390323
Blood	SCP2	5×10-5	MR Egger	8	1.05209	0.850455	1.30152	0.656471
Blood	SCP2	5×10-5	Simple mode	8	1.06056	0.854812	1.31584	0.609636
Blood	SCP2	5×10-5	Weighted median	8	1.04908	0.912237	1.20646	0.501621
Blood	SCP2	5×10-5	Weighted mode	8	1.05209	0.907527	1.21969	0.522324
Blood	SCP2	5×10-8	IVW	6	1.06294	0.939164	1.20304	0.333861
Blood	SCP2	5×10-8	MR Egger	6	1.03045	0.826462	1.28479	0.803011
Blood	SCP2	5×10-8	Simple mode	6	1.05648	0.865536	1.28954	0.612266
Blood	SCP2	5×10-8	Weighted median	6	1.04907	0.901611	1.22065	0.535339
Blood	SCP2	5×10-8	Weighted mode	6	1.03833	0.881769	1.22269	0.670818
Blood	SFMBT1	5×10-5	IVW	5	0.817194	0.642325	1.03967	0.100317
Blood	SFMBT1	5×10-5	MR Egger	5	0.793954	0.502475	1.25452	0.395775
Blood	SFMBT1	5×10-5	MR-PRESSO	5	0.817194	0.73515	0.908395	0.0201241
Blood	SFMBT1	5×10-5	Simple mode	5	0.841462	0.563271	1.25705	0.446737
Blood	SFMBT1	5×10-5	Weighted median	5	0.788922	0.598351	1.04019	0.0928232
Blood	SFMBT1	5×10-5	Weighted mode	5	0.763658	0.550273	1.05979	0.182108
Blood	SFMBT1	5×10-8	IVW	5	0.817194	0.642325	1.03967	0.100317
Blood	SFMBT1	5×10-8	MR Egger	5	0.793954	0.502475	1.25452	0.395775
Blood	SFMBT1	5×10-8	MR-PRESSO	5	0.817194	0.73515	0.908395	0.0201241
Blood	SFMBT1	5×10-8	Simple mode	5	0.841462	0.554237	1.27754	0.463241
Blood	SFMBT1	5×10-8	Weighted median	5	0.788922	0.604579	1.02947	0.0807975
Blood	SFMBT1	5×10-8	Weighted mode	5	0.763658	0.560516	1.04042	0.162658
Blood	SFN	5×10-5	IVW	2	0.621943	0.273675	1.41341	0.256843
Blood	SGK3	5×10-5	IVW	6	0.948089	0.541757	1.65918	0.851896
Blood	SGK3	5×10-5	MR Egger	6	0.771282	0.284935	2.08776	0.636158
Blood	SGK3	5×10-5	Simple mode	6	1.06435	0.408735	2.77157	0.90335
Blood	SGK3	5×10-5	Weighted median	6	0.985175	0.567743	1.70952	0.957639
Blood	SGK3	5×10-5	Weighted mode	6	0.98944	0.503834	1.94308	0.976598
Blood	SLC22A1	5×10-5	IVW	12	1.07393	0.9228	1.24981	0.356675
Blood	SLC22A1	5×10-5	MR Egger	12	0.9803	0.786621	1.22166	0.862908
Blood	SLC22A1	5×10-5	Simple mode	12	0.901829	0.633976	1.28285	0.577067
Blood	SLC22A1	5×10-5	Weighted median	12	1.02126	0.849177	1.22822	0.823159
Blood	SLC22A1	5×10-5	Weighted mode	12	1.02836	0.849045	1.24553	0.780175
Blood	SLC22A1	5×10-8	IVW	6	1.04096	0.887187	1.22138	0.622575
Blood	SLC22A1	5×10-8	MR Egger	6	1.04234	0.801934	1.35482	0.772043
Blood	SLC22A1	5×10-8	Simple mode	6	0.989374	0.73647	1.32913	0.946206
Blood	SLC22A1	5×10-8	Weighted median	6	1.02093	0.85517	1.21881	0.818774
Blood	SLC22A1	5×10-8	Weighted mode	6	1.03227	0.843166	1.26378	0.770787
Blood	SLC25A12	5×10-5	IVW	5	0.981748	0.800436	1.20413	0.859644
Blood	SLC25A12	5×10-5	MR Egger	5	0.80221	0.542238	1.18682	0.350615
Blood	SLC25A12	5×10-5	Simple mode	5	1.18417	0.778967	1.80014	0.473173
Blood	SLC25A12	5×10-5	Weighted median	5	0.962315	0.778745	1.18916	0.722058
Blood	SLC25A12	5×10-5	Weighted mode	5	0.936454	0.748608	1.17144	0.596222
Blood	SLC25A12	5×10-8	IVW	2	0.946129	0.762885	1.17339	0.614132
Blood	SLC25A24	5×10-5	IVW	14	1.0015	0.898464	1.11636	0.978354
Blood	SLC25A24	5×10-5	MR Egger	14	0.804446	0.652665	0.991526	0.0640166
Blood	SLC25A24	5×10-5	Simple mode	14	1.03521	0.81218	1.31948	0.784257
Blood	SLC25A24	5×10-5	Weighted median	14	1.04731	0.916486	1.19682	0.497123
Blood	SLC25A24	5×10-5	Weighted mode	14	1.01521	0.904691	1.13923	0.801408
Blood	SLC25A24	5×10-8	IVW	9	0.993025	0.871191	1.1319	0.916523
Blood	SLC25A24	5×10-8	MR Egger	9	0.771073	0.546929	1.08708	0.181498
Blood	SLC25A24	5×10-8	Simple mode	9	1.05569	0.826135	1.34904	0.676282
Blood	SLC25A24	5×10-8	Weighted median	9	1.03509	0.904767	1.18418	0.615454
Blood	SLC25A24	5×10-8	Weighted mode	9	1.05569	0.928534	1.20027	0.431849
Blood	SLC25A46	5×10-5	IVW	6	0.930678	0.760479	1.13897	0.485674
Blood	SLC25A46	5×10-5	MR Egger	6	0.981926	0.745893	1.29265	0.90282
Blood	SLC25A46	5×10-5	Simple mode	6	0.898644	0.584728	1.38109	0.646581
Blood	SLC25A46	5×10-5	Weighted median	6	0.948431	0.765201	1.17554	0.6288
Blood	SLC25A46	5×10-5	Weighted mode	6	0.954446	0.767404	1.18708	0.692629
Blood	SLC25A46	5×10-8	IVW	3	0.939745	0.759943	1.16209	0.566255
Blood	SLC25A46	5×10-8	MR Egger	3	1.06846	0.593305	1.92415	0.861758
Blood	SLC25A46	5×10-8	Simple mode	3	0.803307	0.540354	1.19422	0.392134
Blood	SLC25A46	5×10-8	Weighted median	3	0.939532	0.760251	1.16109	0.563676
Blood	SLC25A46	5×10-8	Weighted mode	3	0.956244	0.76357	1.19753	0.734314
Blood	SLC29A1	5×10-5	IVW	13	1.21117	0.932881	1.57248	0.150326
Blood	SLC29A1	5×10-5	MR Egger	13	0.80645	0.468488	1.38821	0.45395
Blood	SLC29A1	5×10-5	Simple mode	13	1.16817	0.649806	2.10004	0.612904
Blood	SLC29A1	5×10-5	Weighted median	13	1.06155	0.748568	1.5054	0.737511
Blood	SLC29A1	5×10-5	Weighted mode	13	1.04538	0.706292	1.54727	0.828161
Blood	SLC2A1	5×10-5	IVW	8	1.19328	0.872873	1.63129	0.267999
Blood	SLC2A1	5×10-5	MR Egger	8	0.748294	0.250607	2.23435	0.621991
Blood	SLC2A1	5×10-5	Simple mode	8	0.986481	0.521657	1.86549	0.96777
Blood	SLC2A1	5×10-5	Weighted median	8	1.04478	0.691105	1.57944	0.835424
Blood	SLC2A1	5×10-5	Weighted mode	8	1.00264	0.601637	1.67092	0.99221
Blood	SLC2A1	5×10-8	IVW	4	1.041	0.722929	1.49901	0.828993
Blood	SLC2A1	5×10-8	MR Egger	4	1.10137	0.220877	5.49184	0.916998
Blood	SLC2A1	5×10-8	Simple mode	4	0.980556	0.53195	1.80748	0.95378
Blood	SLC2A1	5×10-8	Weighted median	4	1.0254	0.66457	1.58215	0.909745
Blood	SLC2A1	5×10-8	Weighted mode	4	1.00606	0.58443	1.73186	0.983983
Blood	SLC39A6	5×10-5	IVW	2	0.753046	0.359032	1.57947	0.452949
Blood	SMAD4	5×10-5	IVW	2	1.03769	0.811389	1.32711	0.76817
Blood	SMAD4	5×10-8	IVW	2	1.03769	0.811389	1.32711	0.76817
Blood	SMARCA4	5×10-5	IVW	4	1.06545	0.743727	1.52633	0.729612
Blood	SMARCA4	5×10-5	MR Egger	4	0.93621	0.401279	2.18424	0.892788
Blood	SMARCA4	5×10-5	Simple mode	4	1.16825	0.62825	2.17241	0.656878
Blood	SMARCA4	5×10-5	Weighted median	4	1.06129	0.800271	1.40744	0.679604
Blood	SMARCA4	5×10-5	Weighted mode	4	1.06066	0.787082	1.42932	0.724637
Blood	SMARCB1	5×10-5	IVW	7	1.07193	0.948186	1.21181	0.267068
Blood	SMARCB1	5×10-5	MR Egger	7	1.05238	0.892035	1.24154	0.571389
Blood	SMARCB1	5×10-5	Simple mode	7	1.03414	0.793024	1.34856	0.812517
Blood	SMARCB1	5×10-5	Weighted median	7	1.07277	0.94004	1.22424	0.297224
Blood	SMARCB1	5×10-5	Weighted mode	7	1.07509	0.936715	1.23391	0.342729
Blood	SMARCB1	5×10-8	IVW	5	1.07101	0.946354	1.21208	0.277205
Blood	SMARCB1	5×10-8	MR Egger	5	1.09826	0.903654	1.33476	0.415738
Blood	SMARCB1	5×10-8	Simple mode	5	1.02906	0.802457	1.31966	0.832459
Blood	SMARCB1	5×10-8	Weighted median	5	1.07266	0.939644	1.2245	0.299102
Blood	SMARCB1	5×10-8	Weighted mode	5	1.07559	0.938858	1.23224	0.352769
Blood	SOCS5	5×10-5	IVW	2	1.02219	0.671324	1.55644	0.918506
Blood	SPAG7	5×10-5	IVW	10	0.998191	0.890021	1.11951	0.975313
Blood	SPAG7	5×10-5	MR Egger	10	0.89765	0.779446	1.03378	0.172297
Blood	SPAG7	5×10-5	Simple mode	10	0.955651	0.762452	1.19781	0.702991
Blood	SPAG7	5×10-5	Weighted median	10	0.976658	0.878765	1.08546	0.661169
Blood	SPAG7	5×10-5	Weighted mode	10	0.974391	0.881244	1.07738	0.624987
Blood	SPAG7	5×10-8	IVW	9	0.989203	0.900818	1.08626	0.820164
Blood	SPAG7	5×10-8	MR Egger	9	0.941059	0.810039	1.09327	0.453153
Blood	SPAG7	5×10-8	Simple mode	9	0.919166	0.747006	1.131	0.448688
Blood	SPAG7	5×10-8	Weighted median	9	0.976335	0.878849	1.08463	0.655427
Blood	SPAG7	5×10-8	Weighted mode	9	0.971125	0.881117	1.07033	0.571203
Blood	SPARC	5×10-5	IVW	22	1.0204	0.92883	1.12099	0.673827
Blood	SPARC	5×10-5	MR Egger	22	1.10198	0.945768	1.284	0.227487
Blood	SPARC	5×10-5	Simple mode	22	0.947275	0.726843	1.23456	0.692615
Blood	SPARC	5×10-5	Weighted median	22	1.06004	0.928197	1.21061	0.389554
Blood	SPARC	5×10-5	Weighted mode	22	1.05765	0.940627	1.18923	0.359462
Blood	SPARC	5×10-8	IVW	12	1.02245	0.919804	1.13656	0.680808
Blood	SPARC	5×10-8	MR Egger	12	1.15537	0.948475	1.40739	0.181944
Blood	SPARC	5×10-8	Simple mode	12	0.844874	0.659417	1.08249	0.209439
Blood	SPARC	5×10-8	Weighted median	12	1.04981	0.917219	1.20156	0.480426
Blood	SPARC	5×10-8	Weighted mode	12	1.07635	0.947401	1.22285	0.282477
Blood	STK17A	5×10-5	IVW	2	1.0048	0.573691	1.75987	0.986643
Blood	SV2A	5×10-5	IVW	4	1.24211	0.790354	1.95208	0.347229
Blood	SV2A	5×10-5	MR Egger	4	0.886732	0.482623	1.62921	0.735845
Blood	SV2A	5×10-5	Simple mode	4	1.2754	0.623137	2.61043	0.553225
Blood	SV2A	5×10-5	Weighted median	4	1.09966	0.784586	1.54126	0.581266
Blood	SV2A	5×10-5	Weighted mode	4	0.987327	0.676923	1.44007	0.951363
Blood	SV2A	5×10-8	IVW	2	1.1911	0.49318	2.87669	0.697478
Blood	TG	5×10-5	IVW	4	1.03577	0.829193	1.29382	0.756791
Blood	TG	5×10-5	MR Egger	4	0.915466	0.607351	1.37989	0.714132
Blood	TG	5×10-5	Simple mode	4	0.981999	0.710796	1.35668	0.91924
Blood	TG	5×10-5	Weighted median	4	1.0356	0.872146	1.22969	0.689801
Blood	TG	5×10-5	Weighted mode	4	1.03145	0.86744	1.22646	0.749165
Blood	TG	5×10-8	IVW	3	1.01481	0.855742	1.20344	0.865804
Blood	TG	5×10-8	MR Egger	3	1.0481	0.660054	1.66428	0.874868
Blood	TG	5×10-8	Simple mode	3	1.05454	0.786777	1.41343	0.756316
Blood	TG	5×10-8	Weighted median	3	1.03497	0.873331	1.22653	0.691563
Blood	TG	5×10-8	Weighted mode	3	1.03588	0.867757	1.23657	0.734064
Blood	TGFBR2	5×10-5	IVW	11	1.04327	0.898364	1.21155	0.57876
Blood	TGFBR2	5×10-5	MR Egger	11	1.03976	0.85783	1.26027	0.70039
Blood	TGFBR2	5×10-5	Simple mode	11	0.91433	0.545691	1.532	0.740809
Blood	TGFBR2	5×10-5	Weighted median	11	1.04495	0.891101	1.22536	0.588433
Blood	TGFBR2	5×10-5	Weighted mode	11	1.04069	0.887357	1.22051	0.634411
Blood	TLR9	5×10-5	IVW	3	0.955897	0.526635	1.73505	0.882109
Blood	TLR9	5×10-5	MR Egger	3	1.0505	0.0572708	19.269	0.978877
Blood	TLR9	5×10-5	Simple mode	3	0.774897	0.326303	1.84021	0.621713
Blood	TLR9	5×10-5	Weighted median	3	0.778734	0.373826	1.62222	0.504188
Blood	TLR9	5×10-5	Weighted mode	3	0.773517	0.334033	1.79123	0.609751
Blood	TNFRSF1B	5×10-5	IVW	8	0.855677	0.67203	1.08951	0.206048
Blood	TNFRSF1B	5×10-5	MR Egger	8	0.872779	0.555174	1.37208	0.577015
Blood	TNFRSF1B	5×10-5	Simple mode	8	0.665033	0.384633	1.14985	0.187615
Blood	TNFRSF1B	5×10-5	Weighted median	8	0.897147	0.681655	1.18076	0.43868
Blood	TNFRSF1B	5×10-5	Weighted mode	8	0.890197	0.664621	1.19234	0.460879
Blood	TNFRSF1B	5×10-8	IVW	3	0.876586	0.672713	1.14224	0.329419
Blood	TNFRSF1B	5×10-8	MR Egger	3	0.990836	0.600751	1.63421	0.977052
Blood	TNFRSF1B	5×10-8	Simple mode	3	0.887617	0.585142	1.34645	0.6314
Blood	TNFRSF1B	5×10-8	Weighted median	3	0.898418	0.686529	1.1757	0.435074
Blood	TNFRSF1B	5×10-8	Weighted mode	3	0.901673	0.669889	1.21365	0.565247
Blood	TP53RK	5×10-5	IVW	3	1.10415	0.693222	1.75868	0.67654
Blood	TP53RK	5×10-5	MR Egger	3	0.652827	0.255505	1.668	0.536651
Blood	TP53RK	5×10-5	Simple mode	3	1.0271	0.791711	1.33247	0.859058
Blood	TP53RK	5×10-5	Weighted median	3	1.02112	0.808745	1.28925	0.860573
Blood	TP53RK	5×10-5	Weighted mode	3	1.01672	0.802237	1.28854	0.903473
Blood	TP53RK	5×10-8	IVW	3	1.10415	0.693222	1.75868	0.67654
Blood	TP53RK	5×10-8	MR Egger	3	0.652827	0.255505	1.668	0.536651
Blood	TP53RK	5×10-8	Simple mode	3	1.0271	0.774471	1.36213	0.869856
Blood	TP53RK	5×10-8	Weighted median	3	1.02112	0.803556	1.29758	0.864282
Blood	TP53RK	5×10-8	Weighted mode	3	1.01672	0.802407	1.28827	0.903388
Blood	TRAF5	5×10-5	IVW	8	0.918093	0.741076	1.13739	0.434232
Blood	TRAF5	5×10-5	MR Egger	8	0.763379	0.496592	1.17349	0.264475
Blood	TRAF5	5×10-5	Simple mode	8	0.78549	0.496188	1.24347	0.33718
Blood	TRAF5	5×10-5	Weighted median	8	0.88494	0.679883	1.15184	0.36341
Blood	TRAF5	5×10-5	Weighted mode	8	0.863187	0.65748	1.13325	0.324636
Blood	TRAF5	5×10-8	IVW	6	0.922526	0.739179	1.15135	0.475644
Blood	TRAF5	5×10-8	MR Egger	6	0.764786	0.494082	1.18381	0.295302
Blood	TRAF5	5×10-8	Simple mode	6	1.30633	0.772468	2.20914	0.364586
Blood	TRAF5	5×10-8	Weighted median	6	0.899655	0.700008	1.15624	0.408807
Blood	TRAF5	5×10-8	Weighted mode	6	0.86918	0.665063	1.13594	0.351666
Blood	TRIM13	5×10-5	IVW	5	1.03714	0.788633	1.36394	0.79416
Blood	TRIM13	5×10-5	MR Egger	5	1.36237	0.868546	2.13697	0.270873
Blood	TRIM13	5×10-5	Simple mode	5	1.03226	0.67198	1.58571	0.891738
Blood	TRIM13	5×10-5	Weighted median	5	1.09903	0.776021	1.55648	0.594849
Blood	TRIM13	5×10-5	Weighted mode	5	1.13027	0.768443	1.66246	0.567615
Blood	TRIM13	5×10-8	IVW	3	1.11953	0.847108	1.47956	0.427396
Blood	TRIM13	5×10-8	MR Egger	3	1.95062	0.544435	6.98878	0.491773
Blood	TRIM13	5×10-8	Simple mode	3	1.11897	0.711129	1.76072	0.67498
Blood	TRIM13	5×10-8	Weighted median	3	1.13814	0.818124	1.58333	0.442364
Blood	TRIM13	5×10-8	Weighted mode	3	1.25735	0.801824	1.97167	0.423522
Blood	TSPO	5×10-5	IVW	8	0.977355	0.846493	1.12845	0.754801
Blood	TSPO	5×10-5	MR Egger	8	0.918943	0.741366	1.13905	0.469647
Blood	TSPO	5×10-5	Simple mode	8	1.00363	0.699934	1.4391	0.98482
Blood	TSPO	5×10-5	Weighted median	8	0.977329	0.831253	1.14908	0.781295
Blood	TSPO	5×10-5	Weighted mode	8	0.978581	0.82142	1.16581	0.81542
Blood	TSPO	5×10-8	IVW	5	0.980755	0.844084	1.13955	0.799646
Blood	TSPO	5×10-8	MR Egger	5	0.880206	0.691476	1.12045	0.376251
Blood	TSPO	5×10-8	Simple mode	5	0.866384	0.60473	1.24125	0.477986
Blood	TSPO	5×10-8	Weighted median	5	0.974437	0.828958	1.14545	0.753593
Blood	TSPO	5×10-8	Weighted mode	5	0.974822	0.82841	1.14711	0.774091
Blood	TXNDC9	5×10-5	IVW	2	0.458426	0.0274788	7.64789	0.587007
Blood	UBE2K	5×10-5	IVW	4	0.98729	0.791855	1.23096	0.909509
Blood	UBE2K	5×10-5	MR Egger	4	0.89951	0.593859	1.36248	0.666711
Blood	UBE2K	5×10-5	Simple mode	4	0.964133	0.650416	1.42917	0.867273
Blood	UBE2K	5×10-5	Weighted median	4	0.975634	0.779023	1.22187	0.829892
Blood	UBE2K	5×10-5	Weighted mode	4	0.974688	0.774973	1.22587	0.840592
Blood	UBE2K	5×10-8	IVW	2	0.975632	0.775911	1.22676	0.832805
Blood	UGP2	5×10-5	IVW	4	1.17085	0.90011	1.52302	0.239751
Blood	UGP2	5×10-5	MR Egger	4	1.22686	0.867069	1.73596	0.367591
Blood	UGP2	5×10-5	Simple mode	4	1.24802	0.863417	1.80395	0.323489
Blood	UGP2	5×10-5	Weighted median	4	1.18582	0.884812	1.58922	0.253943
Blood	UGP2	5×10-5	Weighted mode	4	1.19168	0.89528	1.58621	0.315634
Blood	UGP2	5×10-8	IVW	2	1.18712	0.901747	1.56282	0.221418
Blood	UMODL1	5×10-5	IVW	3	1.37346	0.964957	1.95489	0.0780802
Blood	UMODL1	5×10-5	MR Egger	3	1.26095	0.563673	2.82077	0.672867
Blood	UMODL1	5×10-5	Simple mode	3	1.36088	0.883426	2.09637	0.297046
Blood	UMODL1	5×10-5	Weighted median	3	1.36082	0.930118	1.99096	0.112544
Blood	UMODL1	5×10-5	Weighted mode	3	1.35511	0.875849	2.09661	0.305607
Blood	UMODL1	5×10-8	IVW	2	1.35615	0.935715	1.96549	0.107603
Blood	USP32	5×10-5	IVW	2	1.12804	0.317097	4.01288	0.85238
Blood	VDR	5×10-5	IVW	12	0.891825	0.751083	1.05894	0.191393
Blood	VDR	5×10-5	MR Egger	12	0.775594	0.543863	1.10606	0.1908
Blood	VDR	5×10-5	Simple mode	12	0.891955	0.634912	1.25306	0.523281
Blood	VDR	5×10-5	Weighted median	12	0.944942	0.753936	1.18434	0.623045
Blood	VDR	5×10-5	Weighted mode	12	0.900406	0.705178	1.14968	0.418068
Blood	VDR	5×10-8	IVW	5	0.860159	0.710344	1.04157	0.12287
Blood	VDR	5×10-8	MR Egger	5	0.880792	0.225256	3.44405	0.86686
Blood	VDR	5×10-8	Simple mode	5	0.816043	0.578382	1.15136	0.311484
Blood	VDR	5×10-8	Weighted median	5	0.869463	0.683258	1.10641	0.255292
Blood	VDR	5×10-8	Weighted mode	5	0.979596	0.698692	1.37343	0.910588
Blood	VEGFA	5×10-5	IVW	7	0.891769	0.753037	1.05606	0.184254
Blood	VEGFA	5×10-5	MR Egger	7	0.934695	0.720082	1.21327	0.633428
Blood	VEGFA	5×10-5	Simple mode	7	0.725295	0.486242	1.08187	0.166491
Blood	VEGFA	5×10-5	Weighted median	7	0.920421	0.765109	1.10726	0.379162
Blood	VEGFA	5×10-5	Weighted mode	7	0.922886	0.761877	1.11792	0.443351
Blood	VEGFA	5×10-8	IVW	3	0.901974	0.755124	1.07738	0.255157
Blood	VEGFA	5×10-8	MR Egger	3	0.998833	0.715856	1.39367	0.995625
Blood	VEGFA	5×10-8	Simple mode	3	0.738539	0.526794	1.03539	0.220784
Blood	VEGFA	5×10-8	Weighted median	3	0.900967	0.749258	1.08339	0.267617
Blood	VEGFA	5×10-8	Weighted mode	3	0.926942	0.772555	1.11218	0.500159
Blood	ZNF175	5×10-5	IVW	10	0.900689	0.798894	1.01545	0.0873826
Blood	ZNF175	5×10-5	MR Egger	10	0.92419	0.763554	1.11862	0.441751
Blood	ZNF175	5×10-5	Simple mode	10	0.92916	0.701602	1.23052	0.620542
Blood	ZNF175	5×10-5	Weighted median	10	0.925218	0.808855	1.05832	0.257033
Blood	ZNF175	5×10-5	Weighted mode	10	0.933223	0.819758	1.06239	0.323308
Blood	ZNF175	5×10-8	IVW	6	0.893931	0.790719	1.01061	0.0732423
Blood	ZNF175	5×10-8	MR Egger	6	1.00764	0.801844	1.26626	0.951058
Blood	ZNF175	5×10-8	Simple mode	6	0.933079	0.69687	1.24935	0.661406
Blood	ZNF175	5×10-8	Weighted median	6	0.921706	0.802216	1.05899	0.249784
Blood	ZNF175	5×10-8	Weighted mode	6	0.941997	0.817827	1.08502	0.445099
Blood	ZNF180	5×10-5	IVW	2	1.25547	0.530207	2.97283	0.604936
Blood	ZNF195	5×10-5	IVW	2	0.881823	0.733996	1.05942	0.179144
Blood	ZNF195	5×10-8	IVW	2	0.881823	0.733996	1.05942	0.179144
Blood	ZNF273	5×10-5	IVW	3	0.692945	0.456164	1.05263	0.0855154
Blood	ZNF273	5×10-5	MR Egger	3	0.849991	0.324357	2.22744	0.796696
Blood	ZNF273	5×10-5	Simple mode	3	0.728027	0.415923	1.27433	0.382138
Blood	ZNF273	5×10-5	Weighted median	3	0.710047	0.44725	1.12726	0.146491
Blood	ZNF273	5×10-5	Weighted mode	3	0.719317	0.430139	1.20291	0.336011
Blood	ZNF273	5×10-8	IVW	3	0.692945	0.456164	1.05263	0.0855154
Blood	ZNF273	5×10-8	MR Egger	3	0.849991	0.324357	2.22744	0.796696
Blood	ZNF273	5×10-8	Simple mode	3	0.728027	0.416829	1.27156	0.380652
Blood	ZNF273	5×10-8	Weighted median	3	0.710047	0.447083	1.12768	0.146819
Blood	ZNF273	5×10-8	Weighted mode	3	0.719317	0.415764	1.24449	0.359997
Blood	ZNF296	5×10-5	IVW	4	1.75179	0.976634	3.14218	0.0600144
Blood	ZNF296	5×10-5	MR Egger	4	0.701114	0.000773023	635.894	0.927924
Blood	ZNF296	5×10-5	Simple mode	4	1.70617	0.748286	3.89024	0.293502
Blood	ZNF296	5×10-5	Weighted median	4	1.71603	0.859935	3.42438	0.125541
Blood	ZNF296	5×10-5	Weighted mode	4	1.67988	0.758983	3.71813	0.290652
Blood	ZNF317	5×10-5	IVW	4	0.870332	0.676432	1.11981	0.280141
Blood	ZNF317	5×10-5	MR Egger	4	0.804757	0.552216	1.17279	0.375603
Blood	ZNF317	5×10-5	MR-PRESSO	4	1.75179	1.56897	1.95591	0.00214736
Blood	ZNF317	5×10-5	Simple mode	4	0.836332	0.480491	1.4557	0.572217
Blood	ZNF317	5×10-5	Weighted median	4	0.806794	0.617736	1.05371	0.115041
Blood	ZNF317	5×10-5	Weighted mode	4	0.795235	0.599407	1.05504	0.210379
Blood	ZNF317	5×10-8	IVW	2	0.869392	0.602781	1.25392	0.453838
Blood	ZNF350	5×10-5	IVW	3	0.763359	0.296064	1.96822	0.576311
Blood	ZNF350	5×10-5	MR Egger	3	0.341718	0.0485247	2.40643	0.476051
Blood	ZNF350	5×10-5	Simple mode	3	0.631124	0.250502	1.59008	0.431898
Blood	ZNF350	5×10-5	Weighted median	3	0.766761	0.445338	1.32017	0.338047
Blood	ZNF350	5×10-5	Weighted mode	3	0.736861	0.392006	1.38509	0.443067
Blood	ZNF350	5×10-8	IVW	2	0.969949	0.360552	2.60934	0.951812
Blood	ZNF418	5×10-5	IVW	7	1.05643	0.94642	1.17922	0.327857
Blood	ZNF418	5×10-5	MR Egger	7	1.18613	0.997407	1.41055	0.1114
Blood	ZNF418	5×10-5	Simple mode	7	0.827026	0.631985	1.08226	0.215653
Blood	ZNF418	5×10-5	Weighted median	7	1.09162	0.961528	1.23932	0.175719
Blood	ZNF418	5×10-5	Weighted mode	7	1.11382	0.976987	1.26983	0.158116
Blood	ZNF418	5×10-8	IVW	6	1.06267	0.951386	1.18696	0.281493
Blood	ZNF418	5×10-8	MR Egger	6	1.18115	0.982025	1.42064	0.151892
Blood	ZNF418	5×10-8	Simple mode	6	0.831248	0.651332	1.06086	0.197614
Blood	ZNF418	5×10-8	Weighted median	6	1.09278	0.966209	1.23594	0.157746
Blood	ZNF418	5×10-8	Weighted mode	6	1.11101	0.983701	1.25479	0.150779
Blood	ZNF524	5×10-5	IVW	2	1.7925	1.12354	2.85976	0.0143345
Blood	ZNF551	5×10-5	IVW	7	1.4532	1.1299	1.86902	0.00360024
Blood	ZNF551	5×10-5	MR Egger	7	1.11038	0.649716	1.89765	0.717525
Blood	ZNF551	5×10-5	MR-PRESSO	7	1.4532	1.16333	1.81531	0.0165565
Blood	ZNF551	5×10-5	Simple mode	7	1.84574	1.05688	3.22339	0.0746429
Blood	ZNF551	5×10-5	Weighted median	7	1.36755	1.017	1.83892	0.0383071
Blood	ZNF551	5×10-5	Weighted mode	7	1.33974	0.98004	1.83145	0.116406
Blood	ZNF551	5×10-8	IVW	3	1.30033	0.985323	1.71605	0.0635208
Blood	ZNF551	5×10-8	MR Egger	3	1.24562	0.612013	2.53518	0.653267
Blood	ZNF551	5×10-8	Simple mode	3	1.39154	0.943708	2.0519	0.237331
Blood	ZNF551	5×10-8	Weighted median	3	1.3166	0.970743	1.78569	0.0768899
Blood	ZNF551	5×10-8	Weighted mode	3	1.32788	0.957098	1.84231	0.231692
Blood	ZNF599	5×10-5	IVW	3	1.09575	0.562118	2.13598	0.788307
Blood	ZNF599	5×10-5	MR Egger	3	0.843894	0.308539	2.30816	0.79672
Blood	ZNF599	5×10-5	Simple mode	3	0.896735	0.480006	1.67525	0.765055
Blood	ZNF599	5×10-5	Weighted median	3	0.935623	0.586283	1.49312	0.780218
Blood	ZNF599	5×10-5	Weighted mode	3	0.928846	0.579305	1.48929	0.788233
Blood	ZNF671	5×10-5	IVW	8	1.0538	0.915404	1.21311	0.465703
Blood	ZNF671	5×10-5	MR Egger	8	1.33249	1.06501	1.66716	0.0458462
Blood	ZNF671	5×10-5	MR-PRESSO	8	1.0538	0.915404	1.21311	0.489388
Blood	ZNF671	5×10-5	Simple mode	8	0.600293	0.438854	0.82112	0.0152096
Blood	ZNF671	5×10-5	Weighted median	8	1.10124	0.956462	1.26792	0.179924
Blood	ZNF671	5×10-5	Weighted mode	8	1.10978	0.971551	1.26768	0.168716
Blood	ZNF671	5×10-8	IVW	4	1.08675	0.952139	1.2404	0.217544
Blood	ZNF671	5×10-8	MR Egger	4	1.39895	1.02447	1.91031	0.169069
Blood	ZNF671	5×10-8	Simple mode	4	1.06684	0.879054	1.29475	0.559199
Blood	ZNF671	5×10-8	Weighted median	4	1.10639	0.959786	1.2754	0.163297
Blood	ZNF671	5×10-8	Weighted mode	4	1.1339	0.978678	1.31375	0.19291
eQTLGen	ACY1	5×10-5	Wald ratio	1	0.703558	0.283107	1.74843	0.44903
eQTLGen	ADORA2A	5×10-8	Wald ratio	1	1.25085	0.894507	1.74913	0.19076
eQTLGen	AMPD2	5×10-5	Wald ratio	1	1.22199	0.358946	4.16014	0.748396
eQTLGen	ARHGAP35	5×10-8	Wald ratio	1	1.71749	0.784196	3.76152	0.176303
eQTLGen	ARPC1A	5×10-5	Wald ratio	1	1.61715	0.711991	3.67304	0.250799
eQTLGen	ARPC1A	5×10-8	Wald ratio	1	1.61715	0.711991	3.67304	0.250799
eQTLGen	ATP5C1	5×10-8	Wald ratio	1	0.972468	0.685148	1.38028	0.875836
eQTLGen	B2M	5×10-5	Wald ratio	1	0.961229	0.589538	1.56726	0.874034
eQTLGen	B2M	5×10-8	Wald ratio	1	0.961229	0.589538	1.56726	0.874034
eQTLGen	BCCIP	5×10-8	Wald ratio	1	0.808025	0.615788	1.06027	0.124103
eQTLGen	BMPR1A	5×10-8	Wald ratio	1	1.06179	0.798307	1.41225	0.680312
eQTLGen	CA11	5×10-8	Wald ratio	1	1.09547	0.869553	1.38008	0.439043
eQTLGen	CA14	5×10-5	Wald ratio	1	0.888478	0.669619	1.17887	0.412486
eQTLGen	CA14	5×10-8	Wald ratio	1	0.888478	0.669619	1.17887	0.412486
eQTLGen	CA3	5×10-5	Wald ratio	1	1.35779	0.497817	3.70333	0.550202
eQTLGen	CA5B	5×10-5	Wald ratio	1	1.23517	0.762315	2.00133	0.391015
eQTLGen	CACNA1C	5×10-5	Wald ratio	1	0.706234	0.291119	1.71328	0.441756
eQTLGen	CACNA1C	5×10-8	Wald ratio	1	0.706234	0.291119	1.71328	0.441756
eQTLGen	CACNA2D2	5×10-8	Wald ratio	1	1.1811	0.670305	2.08115	0.564672
eQTLGen	CACNA2D4	5×10-5	Wald ratio	1	0.708836	0.405552	1.23892	0.227061
eQTLGen	CACNA2D4	5×10-8	Wald ratio	1	0.708836	0.405552	1.23892	0.227061
eQTLGen	CACNB1	5×10-5	Wald ratio	1	0.377014	0.141071	1.00757	0.0517805
eQTLGen	CASK	5×10-5	Wald ratio	1	0.670527	0.354668	1.26768	0.21868
eQTLGen	CAV1	5×10-8	Wald ratio	1	1.13215	0.593631	2.1592	0.706314
eQTLGen	CCNB1	5×10-8	Wald ratio	1	0.850792	0.603079	1.20025	0.357388
eQTLGen	CD2BP2	5×10-8	Wald ratio	1	0.848255	0.487141	1.47706	0.560843
eQTLGen	CD46	5×10-8	Wald ratio	1	1.11277	0.599772	2.06453	0.734728
eQTLGen	CDK2	5×10-8	Wald ratio	1	0.58056	0.239581	1.40683	0.22854
eQTLGen	CDK6	5×10-8	Wald ratio	1	1.27432	0.504986	3.21571	0.607743
eQTLGen	CDK8	5×10-8	Wald ratio	1	1.18024	0.893513	1.55897	0.243189
eQTLGen	CHAF1B	5×10-8	Wald ratio	1	0.989567	0.501757	1.95163	0.975855
eQTLGen	CHCHD7	5×10-8	Wald ratio	1	1.06327	0.700222	1.61456	0.77344
eQTLGen	CHEK1	5×10-8	Wald ratio	1	0.740183	0.405751	1.35027	0.326639
eQTLGen	CHMP6	5×10-8	Wald ratio	1	1.03463	0.870363	1.22989	0.699566
eQTLGen	CNNM2	5×10-8	Wald ratio	1	11.0231	4.65392	26.1089	4.89004e-08
eQTLGen	COBL	5×10-8	Wald ratio	1	0.757668	0.593603	0.967079	0.0258235
eQTLGen	COQ3	5×10-8	Wald ratio	1	0.636165	0.240254	1.6845	0.362618
eQTLGen	CRK	5×10-5	Wald ratio	1	0.833063	0.542358	1.27959	0.404218
eQTLGen	CRK	5×10-8	Wald ratio	1	0.833063	0.542358	1.27959	0.404218
eQTLGen	CYP3A5	5×10-5	Wald ratio	1	0.654871	0.249271	1.72044	0.390343
eQTLGen	DIABLO	5×10-8	Wald ratio	1	0.922162	0.66108	1.28635	0.633235
eQTLGen	DLAT	5×10-5	Wald ratio	1	0.675347	0.237512	1.9203	0.461597
eQTLGen	DLAT	5×10-8	Wald ratio	1	0.675347	0.237512	1.9203	0.461597
eQTLGen	DPH2	5×10-8	Wald ratio	1	1.1689	0.691587	1.97564	0.560013
[truncated: 97 more rows]

## Sheet: S4 eQTL_vascular
Supplementary Table S4. Mendelian randomization analysis of eQTL in arterial tissue on intracranial aneurysm risk. MR: Mendelian randomization. N: number of SNPs included in the MR analysis. CI95: 95% confidence interval.
Tissue	Gene	p-value threshold	MR method	N	Odds ratio	Lower CI95	Upper CI95	p-value
Aorta	CACNA2D3	5×10-5	IVW	2	1.13378	0.964337	1.33299	0.128437
Aorta	CACNB2	5×10-5	IVW	2	0.866362	0.608806	1.23288	0.425477
Aorta	CASP7	5×10-5	IVW	2	1.03987	0.98486	1.09796	0.158576
Aorta	CASP7	5×10-8	IVW	2	1.03987	0.98486	1.09796	0.158576
Aorta	CCNA1	5×10-5	IVW	2	1.05449	0.965047	1.15223	0.240688
Aorta	CD44	5×10-5	IVW	3	0.910924	0.797089	1.04102	0.170744
Aorta	CD44	5×10-5	MR Egger	3	1.00129	0.0978932	10.2416	0.999309
Aorta	CD44	5×10-5	Simple mode	3	0.866585	0.717926	1.04603	0.27438
Aorta	CD44	5×10-5	Weighted median	3	0.877549	0.755958	1.0187	0.086058
Aorta	CD44	5×10-5	Weighted mode	3	0.870786	0.727473	1.04233	0.270554
Aorta	CHRNA7	5×10-5	IVW	2	1.03185	0.950999	1.11957	0.451375
Aorta	CYB5A	5×10-5	IVW	2	1.00032	0.859272	1.16452	0.996689
Aorta	DHFR	5×10-5	IVW	2	0.997379	0.937108	1.06153	0.934231
Aorta	DPYSL2	5×10-5	IVW	2	0.888755	0.759277	1.04031	0.142091
Aorta	DRD2	5×10-5	IVW	2	0.866211	0.737941	1.01678	0.079
Aorta	EDEM1	5×10-5	IVW	2	1.00389	0.768736	1.31097	0.977264
Aorta	F2RL1	5×10-5	IVW	2	1.05688	0.98311	1.13619	0.133981
Aorta	GABRA2	5×10-5	IVW	2	1.04389	0.889376	1.22525	0.599173
Aorta	GABRB3	5×10-5	IVW	2	1.03083	0.90324	1.17644	0.652429
Aorta	GGT1	5×10-5	IVW	2	0.881286	0.785824	0.988344	0.0307388
Aorta	GNB5	5×10-5	IVW	2	0.993131	0.787391	1.25263	0.953594
Aorta	GRIA2	5×10-5	IVW	3	1.02739	0.931066	1.13367	0.59061
Aorta	GRIA2	5×10-5	MR Egger	3	0.804226	0.356429	1.81461	0.69234
Aorta	GRIA2	5×10-5	Simple mode	3	1.07253	0.934402	1.23108	0.424406
Aorta	GRIA2	5×10-5	Weighted median	3	1.06106	0.958963	1.17404	0.250867
Aorta	GRIA2	5×10-5	Weighted mode	3	1.07108	0.945094	1.21385	0.394674
Aorta	GRIA2	5×10-8	IVW	3	1.02739	0.931066	1.13367	0.59061
Aorta	GRIA2	5×10-8	MR Egger	3	0.804226	0.356429	1.81461	0.69234
Aorta	GRIA2	5×10-8	Simple mode	3	1.07253	0.937056	1.22759	0.416406
Aorta	GRIA2	5×10-8	Weighted median	3	1.06106	0.958229	1.17494	0.254447
Aorta	GRIA2	5×10-8	Weighted mode	3	1.07108	0.947731	1.21047	0.386046
Aorta	GRIK2	5×10-5	IVW	3	1.02987	0.957681	1.1075	0.427311
Aorta	GRIK2	5×10-5	MR Egger	3	1.02892	0.882973	1.19899	0.777038
Aorta	GRIK2	5×10-5	Simple mode	3	1.02858	0.941582	1.12361	0.59579
Aorta	GRIK2	5×10-5	Weighted median	3	1.02932	0.949062	1.11635	0.485399
Aorta	GRIK2	5×10-5	Weighted mode	3	1.02883	0.940727	1.12517	0.597292
Aorta	GRIN2A	5×10-5	IVW	2	0.999946	0.943012	1.06032	0.99855
Aorta	GSTA1	5×10-5	IVW	3	1.02851	0.950686	1.1127	0.483802
Aorta	GSTA1	5×10-5	MR Egger	3	1.12429	0.843644	1.49829	0.57062
Aorta	GSTA1	5×10-5	Simple mode	3	0.993557	0.87884	1.12325	0.927176
Aorta	GSTA1	5×10-5	Weighted median	3	1.02049	0.929807	1.12001	0.669303
Aorta	GSTA1	5×10-5	Weighted mode	3	1.06419	0.955864	1.18479	0.373799
Aorta	HTR2A	5×10-5	IVW	4	0.95727	0.899777	1.01844	0.167006
Aorta	HTR2A	5×10-5	MR Egger	4	0.976707	0.848399	1.12442	0.774066
Aorta	HTR2A	5×10-5	Simple mode	4	0.977909	0.883134	1.08285	0.69653
Aorta	HTR2A	5×10-5	Weighted median	4	0.976284	0.906324	1.05164	0.526946
Aorta	HTR2A	5×10-5	Weighted mode	4	0.977909	0.894629	1.06894	0.656522
Aorta	HTR2A	5×10-8	IVW	3	0.954554	0.892326	1.02112	0.176289
Aorta	HTR2A	5×10-8	MR Egger	3	0.996862	0.830223	1.19695	0.978566
Aorta	HTR2A	5×10-8	Simple mode	3	0.979936	0.878695	1.09284	0.750556
Aorta	HTR2A	5×10-8	Weighted median	3	0.977128	0.902696	1.0577	0.56707
Aorta	HTR2A	5×10-8	Weighted mode	3	0.978908	0.895175	1.07047	0.686276
Aorta	KCNH2	5×10-5	IVW	2	0.996677	0.824194	1.20526	0.972613
Aorta	MECOM	5×10-5	IVW	2	0.852964	0.732346	0.993448	0.0409041
Aorta	P2RX4	5×10-5	IVW	3	0.938412	0.859984	1.02399	0.153423
Aorta	P2RX4	5×10-5	MR Egger	3	0.947803	0.536694	1.67382	0.883693
Aorta	P2RX4	5×10-5	Simple mode	3	0.970289	0.855786	1.10011	0.684156
Aorta	P2RX4	5×10-5	Weighted median	3	0.952842	0.862093	1.05314	0.344151
Aorta	P2RX4	5×10-5	Weighted mode	3	0.959952	0.855964	1.07657	0.557061
Aorta	P2RX4	5×10-8	IVW	3	0.938412	0.859984	1.02399	0.153423
Aorta	P2RX4	5×10-8	MR Egger	3	0.947803	0.536694	1.67382	0.883693
Aorta	P2RX4	5×10-8	Simple mode	3	0.970289	0.856184	1.0996	0.6831
Aorta	P2RX4	5×10-8	Weighted median	3	0.952842	0.862539	1.0526	0.341648
Aorta	P2RX4	5×10-8	Weighted mode	3	0.959952	0.861119	1.07013	0.537708
Aorta	RAI14	5×10-5	IVW	3	1.02448	0.866816	1.21083	0.776653
Aorta	RAI14	5×10-5	MR Egger	3	0.586653	0.26709	1.28856	0.41078
Aorta	RAI14	5×10-5	Simple mode	3	1.05848	0.83356	1.34409	0.686847
Aorta	RAI14	5×10-5	Weighted median	3	1.03121	0.868795	1.22398	0.725239
Aorta	RAI14	5×10-5	Weighted mode	3	1.03512	0.839612	1.27614	0.777232
Aorta	SCN2A	5×10-5	IVW	2	1.13433	0.979494	1.31365	0.0923174
Aorta	SLC22A1	5×10-5	IVW	2	1.05008	0.934489	1.17997	0.411498
Aorta	SLC29A1	5×10-5	IVW	2	0.999982	0.901513	1.10921	0.999731
Aorta	SPARC	5×10-5	IVW	3	0.931782	0.837666	1.03647	0.193394
Aorta	SPARC	5×10-5	MR Egger	3	0.963509	0.669321	1.387	0.87434
Aorta	SPARC	5×10-5	Simple mode	3	0.948779	0.821148	1.09625	0.549649
Aorta	SPARC	5×10-5	Weighted median	3	0.940607	0.835016	1.05955	0.313528
Aorta	SPARC	5×10-5	Weighted mode	3	0.94339	0.820034	1.0853	0.500653
Aorta	TRPM3	5×10-5	IVW	2	1.01237	0.891131	1.15011	0.850141
Aorta	UMODL1	5×10-5	IVW	2	1.02878	0.864129	1.2248	0.74983
Coronary artery	CASP7	5×10-5	IVW	2	1.03703	0.985908	1.0908	0.158611
Coronary artery	GABRR1	5×10-5	IVW	2	1.02894	0.962087	1.10044	0.40521
Coronary artery	PIAS1	5×10-5	IVW	2	0.995088	0.844171	1.17299	0.953209
Coronary artery	UGP2	5×10-5	IVW	2	1.0642	0.925685	1.22345	0.381779
Tibial artery	ADRA1A	5×10-5	IVW	2	1.05707	0.914062	1.22245	0.45423
Tibial artery	CACNA1C	5×10-5	IVW	2	1.17962	0.938362	1.4829	0.157059
Tibial artery	CACNA1S	5×10-5	IVW	2	1.02638	0.836306	1.25966	0.803185
Tibial artery	CACNA1S	5×10-8	IVW	2	1.02638	0.836306	1.25966	0.803185
Tibial artery	CASP7	5×10-5	IVW	3	1.04111	0.984868	1.10057	0.155057
Tibial artery	CASP7	5×10-5	MR Egger	3	1.03608	0.902725	1.18913	0.702703
Tibial artery	CASP7	5×10-5	Simple mode	3	1.03739	0.957537	1.12391	0.463843
Tibial artery	CASP7	5×10-5	Weighted median	3	1.04094	0.981241	1.10426	0.183021
Tibial artery	CASP7	5×10-5	Weighted mode	3	1.03992	0.977519	1.10631	0.340763
Tibial artery	CASP7	5×10-8	IVW	2	1.04162	0.983889	1.10275	0.161003
Tibial artery	CBS	5×10-5	IVW	2	1.03514	0.965199	1.11014	0.333267
Tibial artery	CDK8	5×10-5	IVW	2	1.0303	0.679908	1.56126	0.888064
Tibial artery	CHRNA7	5×10-5	IVW	2	1.14391	1.02668	1.27452	0.0147963
Tibial artery	CNNM2	5×10-5	IVW	2	3.02045	2.31601	3.93916	3.38993e-16
Tibial artery	CYP2C8	5×10-5	IVW	2	0.972462	0.898604	1.05239	0.488365
Tibial artery	CYP2D6	5×10-5	IVW	2	0.963205	0.900673	1.03008	0.273662
Tibial artery	DHFR	5×10-5	IVW	3	0.994644	0.93232	1.06113	0.870781
Tibial artery	DHFR	5×10-5	MR Egger	3	1.00879	0.879299	1.15735	0.920923
Tibial artery	DHFR	5×10-5	Simple mode	3	0.996296	0.903331	1.09883	0.947568
Tibial artery	DHFR	5×10-5	Weighted median	3	0.997356	0.935094	1.06376	0.935827
Tibial artery	DHFR	5×10-5	Weighted mode	3	0.998034	0.928715	1.07253	0.96214
Tibial artery	DOK4	5×10-5	IVW	2	0.997043	0.730745	1.36039	0.985098
Tibial artery	EDEM1	5×10-5	IVW	2	0.966435	0.575086	1.6241	0.897429
Tibial artery	EPHA3	5×10-5	IVW	2	0.773341	0.608836	0.982294	0.0351697
Tibial artery	F2RL1	5×10-5	IVW	2	1.05453	0.984172	1.12991	0.131786
Tibial artery	F2RL1	5×10-8	IVW	2	1.05453	0.984172	1.12991	0.131786
Tibial artery	GNB5	5×10-5	IVW	3	0.984	0.876753	1.10437	0.784127
Tibial artery	GNB5	5×10-5	MR Egger	3	1.04877	0.684838	1.6061	0.862757
Tibial artery	GNB5	5×10-5	Simple mode	3	0.879149	0.706706	1.09367	0.367043
Tibial artery	GNB5	5×10-5	Weighted median	3	0.97941	0.874583	1.0968	0.718688
Tibial artery	GNB5	5×10-5	Weighted mode	3	1.04785	0.922089	1.19077	0.548015
Tibial artery	GNB5	5×10-8	IVW	2	0.997358	0.857213	1.16042	0.972686
Tibial artery	GOT2	5×10-5	IVW	2	0.973597	0.793772	1.19416	0.797307
Tibial artery	GRIA2	5×10-5	IVW	3	1.06479	0.903769	1.25451	0.452964
Tibial artery	GRIA2	5×10-5	MR Egger	3	0.119375	0.0087917	1.62088	0.356136
Tibial artery	GRIA2	5×10-5	Simple mode	3	1.13236	0.900698	1.4236	0.398642
Tibial artery	GRIA2	5×10-5	Weighted median	3	1.13127	0.957982	1.33591	0.145951
Tibial artery	GRIA2	5×10-5	Weighted mode	3	1.13466	0.952614	1.35149	0.292468
Tibial artery	GRIA2	5×10-8	IVW	3	1.06479	0.903769	1.25451	0.452964
Tibial artery	GRIA2	5×10-8	MR Egger	3	0.119375	0.0087917	1.62088	0.356136
Tibial artery	GRIA2	5×10-8	Simple mode	3	1.13236	0.922979	1.38923	0.355635
Tibial artery	GRIA2	5×10-8	Weighted median	3	1.13127	0.964803	1.32647	0.128814
Tibial artery	GRIA2	5×10-8	Weighted mode	3	1.13466	0.958121	1.34373	0.280729
Tibial artery	GRIK2	5×10-5	IVW	2	1.04191	0.920824	1.17892	0.514811
Tibial artery	HTR2A	5×10-5	IVW	3	0.952907	0.864525	1.05032	0.331385
Tibial artery	HTR2A	5×10-5	MR Egger	3	0.944105	0.690693	1.29049	0.779613
Tibial artery	HTR2A	5×10-5	Simple mode	3	0.923121	0.807663	1.05508	0.361444
Tibial artery	HTR2A	5×10-5	Weighted median	3	0.946187	0.846587	1.0575	0.329688
Tibial artery	HTR2A	5×10-5	Weighted mode	3	0.981883	0.87166	1.10604	0.791853
Tibial artery	HTR2A	5×10-8	IVW	2	0.96116	0.86153	1.07231	0.477992
Tibial artery	KCNQ3	5×10-5	IVW	2	0.989148	0.911741	1.07313	0.792987
Tibial artery	P2RX4	5×10-5	IVW	3	0.926182	0.824253	1.04072	0.197362
Tibial artery	P2RX4	5×10-5	MR Egger	3	0.990632	0.69505	1.41191	0.966886
Tibial artery	P2RX4	5×10-5	Simple mode	3	0.970369	0.806013	1.16824	0.780826
Tibial artery	P2RX4	5×10-5	Weighted median	3	0.949735	0.847713	1.06404	0.373743
Tibial artery	P2RX4	5×10-5	Weighted mode	3	0.95294	0.841616	1.07899	0.526366
Tibial artery	PHACTR1	5×10-5	IVW	3	1.04524	0.933757	1.17003	0.441933
Tibial artery	PHACTR1	5×10-5	MR Egger	3	1.24453	0.861843	1.79714	0.451063
Tibial artery	PHACTR1	5×10-5	Simple mode	3	0.906484	0.716286	1.14719	0.499696
Tibial artery	PHACTR1	5×10-5	Weighted median	3	1.04607	0.931298	1.17499	0.447484
Tibial artery	PHACTR1	5×10-5	Weighted mode	3	1.08556	0.956962	1.23143	0.330066
Tibial artery	POLR3D	5×10-5	IVW	2	0.959489	0.808323	1.13892	0.636359
Tibial artery	PPARA	5×10-5	IVW	2	0.750421	0.505503	1.114	0.154328
Tibial artery	QRFPR	5×10-5	IVW	4	0.969387	0.900477	1.04357	0.408566
Tibial artery	QRFPR	5×10-5	MR Egger	4	1.02646	0.896345	1.17546	0.742031
Tibial artery	QRFPR	5×10-5	Simple mode	4	0.916995	0.804452	1.04528	0.28535
Tibial artery	QRFPR	5×10-5	Weighted median	4	0.975682	0.893022	1.06599	0.585706
Tibial artery	QRFPR	5×10-5	Weighted mode	4	0.996877	0.906038	1.09682	0.952878
Tibial artery	RAI14	5×10-5	IVW	2	1.0353	0.738643	1.45111	0.840384
Tibial artery	RAI14	5×10-8	IVW	2	1.0353	0.738643	1.45111	0.840384
Tibial artery	SCN4B	5×10-5	IVW	3	0.889325	0.723166	1.09366	0.266335
Tibial artery	SCN4B	5×10-5	MR Egger	3	0.640398	0.22198	1.84751	0.56107
Tibial artery	SCN4B	5×10-5	Simple mode	3	0.847303	0.621852	1.15449	0.403949
Tibial artery	SCN4B	5×10-5	Weighted median	3	0.844646	0.681878	1.04627	0.12213
Tibial artery	SCN4B	5×10-5	Weighted mode	3	0.826311	0.64163	1.06415	0.277419
Tibial artery	SLC22A1	5×10-5	IVW	2	1.04935	0.935391	1.17719	0.411505
Tibial artery	SLC29A1	5×10-5	IVW	2	0.993697	0.878128	1.12448	0.920162
Tibial artery	SMARCB1	5×10-5	IVW	2	1.16856	1.00944	1.35277	0.0369913
Tibial artery	SOCS5	5×10-5	IVW	2	1.11572	0.877838	1.41806	0.370786
Tibial artery	SPAG7	5×10-5	IVW	2	0.959316	0.827746	1.1118	0.581044
Tibial artery	SPARC	5×10-5	IVW	2	0.89647	0.73756	1.08962	0.272273
Tibial artery	TSPO	5×10-5	IVW	2	0.972788	0.711182	1.33062	0.862939
Tibial artery	TSPO	5×10-8	IVW	2	0.972788	0.711182	1.33062	0.862939
Tibial artery	UGP2	5×10-5	IVW	3	0.880062	0.738015	1.04945	0.154859
Tibial artery	UGP2	5×10-5	MR Egger	3	0.414343	0.159749	1.07469	0.321055
Tibial artery	UGP2	5×10-5	Simple mode	3	0.830048	0.645768	1.06691	0.28308
Tibial artery	UGP2	5×10-5	Weighted median	3	0.829556	0.698943	0.984577	0.0325309
Tibial artery	UGP2	5×10-5	Weighted mode	3	0.828269	0.683737	1.00335	0.193987
Aorta	ABAT	5×10-5	Wald ratio	1	1.47111	0.948319	2.28211	0.0848656
Aorta	ABCC2	5×10-5	Wald ratio	1	0.980507	0.821465	1.17034	0.827422
Aorta	ABCC2	5×10-8	Wald ratio	1	0.980507	0.821465	1.17034	0.827422
Aorta	ABCG2	5×10-5	Wald ratio	1	1.09855	0.917821	1.31485	0.305412
Aorta	ADSL	5×10-5	Wald ratio	1	0.888288	0.600539	1.31391	0.553112
Aorta	ALDH3A2	5×10-5	Wald ratio	1	1.02156	0.815074	1.28037	0.853084
Aorta	ALDH3A2	5×10-8	Wald ratio	1	1.02156	0.815074	1.28037	0.853084
Aorta	ARHGAP9	5×10-5	Wald ratio	1	0.775545	0.525465	1.14464	0.20061
Aorta	ASPH	5×10-5	Wald ratio	1	0.958453	0.739079	1.24294	0.748968
Aorta	BHMT	5×10-5	Wald ratio	1	1.01659	0.944642	1.09401	0.660479
Aorta	BHMT	5×10-8	Wald ratio	1	1.01659	0.944642	1.09401	0.660479
Aorta	BMPR1A	5×10-5	Wald ratio	1	1.0627	0.79576	1.41918	0.680312
Aorta	BMPR1A	5×10-8	Wald ratio	1	1.0627	0.79576	1.41918	0.680312
Aorta	CACNA1C	5×10-5	Wald ratio	1	1.01499	0.771918	1.33462	0.91514
Aorta	CACNA1G	5×10-5	Wald ratio	1	1.0783	0.882692	1.31727	0.460394
Aorta	CACNA2D1	5×10-5	Wald ratio	1	0.796753	0.5838	1.08739	0.152144
Aorta	CANX	5×10-5	Wald ratio	1	0.880065	0.72994	1.06107	0.180622
Aorta	CANX	5×10-8	Wald ratio	1	0.880065	0.72994	1.06107	0.180622
Aorta	CBS	5×10-5	Wald ratio	1	1.02101	0.962865	1.08267	0.487013
Aorta	CBS	5×10-8	Wald ratio	1	1.02101	0.962865	1.08267	0.487013
Aorta	CCNA1	5×10-8	Wald ratio	1	1.0445	0.937303	1.16397	0.430641
Aorta	CCP110	5×10-5	Wald ratio	1	1.23818	0.965255	1.58827	0.0926371
Aorta	CD44	5×10-8	Wald ratio	1	0.88228	0.733564	1.06115	0.18357
Aorta	CD46	5×10-5	Wald ratio	1	0.99848	0.904227	1.10256	0.976007
Aorta	CD46	5×10-8	Wald ratio	1	0.99848	0.904227	1.10256	0.976007
Aorta	CDC123	5×10-5	Wald ratio	1	1.13071	0.754315	1.69493	0.551959
Aorta	CDK8	5×10-5	Wald ratio	1	1.02906	0.841003	1.25917	0.780839
Aorta	CDK8	5×10-8	Wald ratio	1	1.02906	0.841003	1.25917	0.780839
Aorta	CHEK1	5×10-5	Wald ratio	1	0.986456	0.857987	1.13416	0.848088
Aorta	CHEK1	5×10-8	Wald ratio	1	0.986456	0.857987	1.13416	0.848088
Aorta	CHMP6	5×10-5	Wald ratio	1	1.08744	0.73597	1.60677	0.673846
Aorta	CHRNA7	5×10-8	Wald ratio	1	1.02329	0.925096	1.13191	0.654658
Aorta	CRK	5×10-5	Wald ratio	1	0.806349	0.529713	1.22745	0.315371
Aorta	CYB5A	5×10-8	Wald ratio	1	1.0025	0.842156	1.19337	0.977606
Aorta	CYP19A1	5×10-5	Wald ratio	1	1.04657	0.837329	1.30811	0.689157
Aorta	CYP2C8	5×10-5	Wald ratio	1	0.995598	0.916941	1.081	0.916318
Aorta	CYP2C8	5×10-8	Wald ratio	1	0.995598	0.916941	1.081	0.916318
Aorta	CYP2D6	5×10-5	Wald ratio	1	0.972294	0.910172	1.03866	0.404236
Aorta	CYP2D6	5×10-8	Wald ratio	1	0.972294	0.910172	1.03866	0.404236
Aorta	DHFR	5×10-8	Wald ratio	1	0.998455	0.933189	1.06829	0.964232
Aorta	DOK4	5×10-5	Wald ratio	1	0.932211	0.661337	1.31403	0.688583
Aorta	ECH1	5×10-5	Wald ratio	1	0.805537	0.648042	1.00131	0.0513876
Aorta	EGFR	5×10-5	Wald ratio	1	0.925539	0.727193	1.17799	0.529466
Aorta	EIF4A2	5×10-5	Wald ratio	1	1.20312	0.843884	1.71527	0.306814
Aorta	EPN2	5×10-5	Wald ratio	1	0.981259	0.854289	1.1271	0.789003
Aorta	EPN2	5×10-8	Wald ratio	1	0.981259	0.854289	1.1271	0.789003
Aorta	ERBB4	5×10-5	Wald ratio	1	1.06142	0.830242	1.35697	0.634352
Aorta	ERBB4	5×10-8	Wald ratio	1	1.06142	0.830242	1.35697	0.634352
Aorta	F10	5×10-5	Wald ratio	1	0.998423	0.898229	1.10979	0.976661
Aorta	F10	5×10-8	Wald ratio	1	0.998423	0.898229	1.10979	0.976661
Aorta	F2RL1	5×10-8	Wald ratio	1	1.05485	0.970901	1.14606	0.206924
Aorta	FBXL20	5×10-5	Wald ratio	1	0.95921	0.723232	1.27218	0.772534
Aorta	FBXL20	5×10-8	Wald ratio	1	0.95921	0.723232	1.27218	0.772534
Aorta	FTCD	5×10-5	Wald ratio	1	1.05426	0.967564	1.14873	0.227472
Aorta	FTCD	5×10-8	Wald ratio	1	1.05426	0.967564	1.14873	0.227472
Aorta	GABRB3	5×10-8	Wald ratio	1	0.996422	0.919239	1.08009	0.930563
Aorta	GABRR1	5×10-5	Wald ratio	1	1.01604	0.965984	1.06868	0.537086
Aorta	GABRR1	5×10-8	Wald ratio	1	1.01604	0.965984	1.06868	0.537086
Aorta	GATM	5×10-5	Wald ratio	1	0.979665	0.829632	1.15683	0.808597
Aorta	GATM	5×10-8	Wald ratio	1	0.979665	0.829632	1.15683	0.808597
Aorta	GGT1	5×10-8	Wald ratio	1	0.883206	0.77598	1.00525	0.0600081
Aorta	GJA1	5×10-5	Wald ratio	1	1.01417	0.809239	1.27099	0.90279
Aorta	GJA1	5×10-8	Wald ratio	1	1.01417	0.809239	1.27099	0.90279
Aorta	GLUD1	5×10-5	Wald ratio	1	1.10917	0.818404	1.50325	0.504123
Aorta	GNG5	5×10-5	Wald ratio	1	1.30944	0.881443	1.94527	0.181851
Aorta	GOT2	5×10-5	Wald ratio	1	0.924798	0.779952	1.09654	0.368353
Aorta	GOT2	5×10-8	Wald ratio	1	0.924798	0.779952	1.09654	0.368353
Aorta	GRB10	5×10-5	Wald ratio	1	1.34473	1.11707	1.61878	0.00174921
Aorta	GRB10	5×10-8	Wald ratio	1	1.34473	1.11707	1.61878	0.00174921
Aorta	GRIK2	5×10-8	Wald ratio	1	1.02904	0.930161	1.13843	0.578642
Aorta	GRIN2A	5×10-8	Wald ratio	1	1.00711	0.947058	1.07098	0.821222
Aorta	GSK3B	5×10-5	Wald ratio	1	0.720206	0.573884	0.903836	0.00461741
Aorta	GSK3B	5×10-8	Wald ratio	1	0.720206	0.573884	0.903836	0.00461741
Aorta	GSTA1	5×10-8	Wald ratio	1	1.06423	0.953696	1.18758	0.265868
Aorta	GYG1	5×10-5	Wald ratio	1	1.28841	1.04039	1.59555	0.0201787
Aorta	GYG1	5×10-8	Wald ratio	1	1.28841	1.04039	1.59555	0.0201787
Aorta	HDAC10	5×10-5	Wald ratio	1	1.10381	0.95726	1.27279	0.174155
Aorta	HDAC10	5×10-8	Wald ratio	1	1.10381	0.95726	1.27279	0.174155
Aorta	HDAC7	5×10-5	Wald ratio	1	1.34027	0.88843	2.0219	0.162691
Aorta	HERC6	5×10-5	Wald ratio	1	1.10045	0.87861	1.3783	0.404657
Aorta	HIBADH	5×10-5	Wald ratio	1	0.9014	0.771628	1.053	0.190575
Aorta	HIBADH	5×10-8	Wald ratio	1	0.9014	0.771628	1.053	0.190575
Aorta	HRAS	5×10-5	Wald ratio	1	1.0832	0.951657	1.23293	0.226326
Aorta	HRAS	5×10-8	Wald ratio	1	1.0832	0.951657	1.23293	0.226326
Aorta	HSP90AB1	5×10-5	Wald ratio	1	0.879911	0.625347	1.2381	0.462806
Aorta	HSP90AB1	5×10-8	Wald ratio	1	0.879911	0.625347	1.2381	0.462806
Aorta	IFIT5	5×10-5	Wald ratio	1	0.983688	0.911116	1.06204	0.674047
Aorta	IFIT5	5×10-8	Wald ratio	1	0.983688	0.911116	1.06204	0.674047
Aorta	IGF1R	5×10-5	Wald ratio	1	1.29617	0.926786	1.81278	0.129583
Aorta	IMPA1	5×10-5	Wald ratio	1	1.0347	0.887682	1.20607	0.662624
Aorta	IMPA1	5×10-8	Wald ratio	1	1.0347	0.887682	1.20607	0.662624
Aorta	INSR	5×10-5	Wald ratio	1	0.969436	0.810378	1.15971	0.734246
Aorta	INSR	5×10-8	Wald ratio	1	0.969436	0.810378	1.15971	0.734246
Aorta	JAK2	5×10-5	Wald ratio	1	0.887907	0.60077	1.31228	0.550847
Aorta	KCNH2	5×10-8	Wald ratio	1	1.0428	0.966053	1.12565	0.282571
Aorta	KCNQ3	5×10-5	Wald ratio	1	0.946915	0.860261	1.0423	0.265292
Aorta	KCNQ3	5×10-8	Wald ratio	1	0.946915	0.860261	1.0423	0.265292
Aorta	KCNQ4	5×10-5	Wald ratio	1	0.990711	0.731053	1.34259	0.952008
Aorta	LDHA	5×10-5	Wald ratio	1	0.808605	0.524911	1.24562	0.335203
Aorta	LEF1	5×10-5	Wald ratio	1	0.975146	0.808755	1.17577	0.792038
Aorta	LPAR2	5×10-5	Wald ratio	1	1.1233	0.980295	1.28717	0.0942183
Aorta	LPAR2	5×10-8	Wald ratio	1	1.1233	0.980295	1.28717	0.0942183
Aorta	LRSAM1	5×10-5	Wald ratio	1	1.21131	0.813389	1.80391	0.345436
Aorta	MAP7	5×10-5	Wald ratio	1	0.997045	0.90178	1.10237	0.953947
Aorta	MAP7	5×10-8	Wald ratio	1	0.997045	0.90178	1.10237	0.953947
Aorta	MDH1	5×10-5	Wald ratio	1	0.758915	0.594074	0.969494	0.0272467
Aorta	MDH1	5×10-8	Wald ratio	1	0.758915	0.594074	0.969494	0.0272467
Aorta	MECOM	5×10-8	Wald ratio	1	0.821818	0.697525	0.96826	0.0190001
Aorta	MMP7	5×10-5	Wald ratio	1	0.926597	0.821788	1.04477	0.2132
Aorta	MMP7	5×10-8	Wald ratio	1	0.926597	0.821788	1.04477	0.2132
Aorta	MTHFR	5×10-5	Wald ratio	1	0.794263	0.647285	0.974616	0.0273645
Aorta	MTHFR	5×10-8	Wald ratio	1	0.794263	0.647285	0.974616	0.0273645
Aorta	NAT10	5×10-5	Wald ratio	1	1.13631	0.862612	1.49685	0.363424
Aorta	NCF2	5×10-5	Wald ratio	1	0.951636	0.649448	1.39443	0.799256
Aorta	NEK7	5×10-5	Wald ratio	1	1.05944	0.758999	1.4788	0.73436
Aorta	NEK9	5×10-5	Wald ratio	1	1.01015	0.859298	1.18748	0.902612
Aorta	NEK9	5×10-8	Wald ratio	1	1.01015	0.859298	1.18748	0.902612
Aorta	NKIRAS1	5×10-5	Wald ratio	1	0.847031	0.668651	1.073	0.168811
Aorta	NME1	5×10-5	Wald ratio	1	0.993339	0.858353	1.14955	0.928537
Aorta	NME1	5×10-8	Wald ratio	1	0.993339	0.858353	1.14955	0.928537
Aorta	NPC1	5×10-5	Wald ratio	1	1.19148	1.00202	1.41677	0.0473861
Aorta	NR3C1	5×10-5	Wald ratio	1	0.840624	0.569245	1.24138	0.382728
Aorta	NRP1	5×10-5	Wald ratio	1	0.948304	0.733484	1.22604	0.685464
Aorta	NUDT5	5×10-5	Wald ratio	1	1.08678	0.829403	1.42403	0.54616
Aorta	ORMDL3	5×10-5	Wald ratio	1	0.87363	0.69501	1.09816	0.247004
Aorta	P2RY12	5×10-5	Wald ratio	1	0.984108	0.860127	1.12596	0.815619
Aorta	P2RY12	5×10-8	Wald ratio	1	0.984108	0.860127	1.12596	0.815619
Aorta	PARP10	5×10-5	Wald ratio	1	0.928592	0.730753	1.17999	0.544475
Aorta	PDK2	5×10-5	Wald ratio	1	1.00225	0.87536	1.14753	0.974057
Aorta	PDK2	5×10-8	Wald ratio	1	1.00225	0.87536	1.14753	0.974057
Aorta	PDLIM1	5×10-5	Wald ratio	1	1.07006	0.775287	1.47692	0.68042
Aorta	PGD	5×10-5	Wald ratio	1	1.0299	0.782095	1.35623	0.833807
Aorta	PGD	5×10-8	Wald ratio	1	1.0299	0.782095	1.35623	0.833807
Aorta	PHACTR1	5×10-5	Wald ratio	1	1.10317	0.947745	1.28408	0.205055
Aorta	PHACTR1	5×10-8	Wald ratio	1	1.10317	0.947745	1.28408	0.205055
Aorta	PIAS1	5×10-5	Wald ratio	1	1.01787	0.863278	1.20015	0.833073
Aorta	PIAS1	5×10-8	Wald ratio	1	1.01787	0.863278	1.20015	0.833073
Aorta	POLR3D	5×10-5	Wald ratio	1	0.987826	0.820912	1.18868	0.896798
Aorta	POLR3D	5×10-8	Wald ratio	1	0.987826	0.820912	1.18868	0.896798
Aorta	PPARG	5×10-5	Wald ratio	1	0.819112	0.597798	1.12236	0.21436
Aorta	PPP3CC	5×10-5	Wald ratio	1	1.10745	0.81762	1.50003	0.509708
Aorta	PWP1	5×10-5	Wald ratio	1	0.712924	0.512589	0.991556	0.0443909
Aorta	PWP1	5×10-8	Wald ratio	1	0.712924	0.512589	0.991556	0.0443909
Aorta	QPCT	5×10-5	Wald ratio	1	0.996263	0.888881	1.11662	0.948697
Aorta	QPCT	5×10-8	Wald ratio	1	0.996263	0.888881	1.11662	0.948697
Aorta	QRFPR	5×10-5	Wald ratio	1	0.846199	0.752291	0.951829	0.00539238
Aorta	RAI14	5×10-8	Wald ratio	1	1.03058	0.845771	1.25578	0.765127
Aorta	RTN2	5×10-5	Wald ratio	1	1.15478	0.874847	1.52429	0.309617
Aorta	SBNO1	5×10-5	Wald ratio	1	0.889862	0.610899	1.29621	0.543154
Aorta	SCN10A	5×10-5	Wald ratio	1	0.990988	0.822863	1.19347	0.923969
Aorta	SCN1B	5×10-5	Wald ratio	1	1.23292	0.992585	1.53144	0.0583951
Aorta	SCN2A	5×10-8	Wald ratio	1	1.08097	0.933327	1.25197	0.298744
Aorta	SCN4A	5×10-5	Wald ratio	1	1.02914	0.861644	1.22921	0.751271
Aorta	SCN4B	5×10-5	Wald ratio	1	0.776577	0.577851	1.04365	0.0935964
Aorta	SCN9A	5×10-5	Wald ratio	1	1.0314	0.913535	1.16447	0.617519
Aorta	SCN9A	5×10-8	Wald ratio	1	1.0314	0.913535	1.16447	0.617519
Aorta	SFMBT1	5×10-5	Wald ratio	1	1.01803	0.925712	1.11955	0.712559
Aorta	SFMBT1	5×10-8	Wald ratio	1	1.01803	0.925712	1.11955	0.712559
Aorta	SLC22A1	5×10-8	Wald ratio	1	1.05049	0.902031	1.22338	0.526315
Aorta	SLC25A12	5×10-5	Wald ratio	1	0.962189	0.856833	1.0805	0.514755
Aorta	SLC25A12	5×10-8	Wald ratio	1	0.962189	0.856833	1.0805	0.514755
Aorta	SLC25A24	5×10-5	Wald ratio	1	0.779691	0.50154	1.2121	0.268945
Aorta	SLC29A1	5×10-8	Wald ratio	1	0.979938	0.928333	1.03441	0.462806
Aorta	SLC6A1	5×10-5	Wald ratio	1	1.02262	0.955723	1.0942	0.516985
Aorta	SLC6A1	5×10-8	Wald ratio	1	1.02262	0.955723	1.0942	0.516985
Aorta	SMAD4	5×10-5	Wald ratio	1	1.11779	0.819481	1.5247	0.48202
Aorta	SMARCB1	5×10-5	Wald ratio	1	1.15052	1.00735	1.31405	0.0386356
Aorta	SMARCB1	5×10-8	Wald ratio	1	1.15052	1.00735	1.31405	0.0386356
Aorta	SNCA	5×10-5	Wald ratio	1	0.84894	0.742443	0.970714	0.0166377
Aorta	SPAG7	5×10-5	Wald ratio	1	0.982069	0.888108	1.08597	0.724355
Aorta	SPAG7	5×10-8	Wald ratio	1	0.982069	0.888108	1.08597	0.724355
Aorta	SPARC	5×10-8	Wald ratio	1	0.939812	0.820087	1.07701	0.371934
Aorta	STK17A	5×10-5	Wald ratio	1	1.12843	0.915218	1.39131	0.258122
Aorta	STK17A	5×10-8	Wald ratio	1	1.12843	0.915218	1.39131	0.258122
Aorta	SV2A	5×10-5	Wald ratio	1	1.067	0.816812	1.39381	0.634297
Aorta	SV2A	5×10-8	Wald ratio	1	1.067	0.816812	1.39381	0.634297
Aorta	TGFBR2	5×10-5	Wald ratio	1	0.897629	0.628132	1.28275	0.553234
Aorta	TNFRSF1B	5×10-5	Wald ratio	1	0.767423	0.513319	1.14731	0.196978
Aorta	TRIM13	5×10-5	Wald ratio	1	0.923143	0.729725	1.16783	0.504985
Aorta	UBE2K	5×10-5	Wald ratio	1	0.84941	0.651767	1.10699	0.227112
Aorta	UBE2K	5×10-8	Wald ratio	1	0.84941	0.651767	1.10699	0.227112
Aorta	UGP2	5×10-5	Wald ratio	1	0.789607	0.623594	0.999815	0.0498162
Aorta	ZNF174	5×10-5	Wald ratio	1	1.01758	0.761175	1.36035	0.906347
Aorta	ZNF175	5×10-5	Wald ratio	1	0.975074	0.842391	1.12866	0.735186
Aorta	ZNF175	5×10-8	Wald ratio	1	0.975074	0.842391	1.12866	0.735186
Aorta	ZNF180	5×10-5	Wald ratio	1	1.06361	0.853839	1.32493	0.582155
Aorta	ZNF195	5×10-5	Wald ratio	1	0.831266	0.645661	1.07023	0.151708
Aorta	ZNF195	5×10-8	Wald ratio	1	0.831266	0.645661	1.07023	0.151708
Aorta	ZNF273	5×10-5	Wald ratio	1	0.925632	0.809283	1.05871	0.259501
Aorta	ZNF273	5×10-8	Wald ratio	1	0.925632	0.809283	1.05871	0.259501
Coronary artery	ABCG2	5×10-5	Wald ratio	1	1.09885	0.9287	1.30017	0.272111
Coronary artery	ADORA2A	5×10-5	Wald ratio	1	1.15136	0.978479	1.35478	0.0895257
Coronary artery	AQP4	5×10-5	Wald ratio	1	0.973897	0.857761	1.10576	0.683076
Coronary artery	ATP5C1	5×10-5	Wald ratio	1	0.834002	0.629117	1.10561	0.206951
Coronary artery	B4GALT1	5×10-5	Wald ratio	1	0.980838	0.813187	1.18305	0.839673
Coronary artery	BHMT	5×10-5	Wald ratio	1	0.967393	0.870459	1.07512	0.538301
Coronary artery	BHMT	5×10-8	Wald ratio	1	0.967393	0.870459	1.07512	0.538301
Coronary artery	BMPR1A	5×10-5	Wald ratio	1	1.04646	0.896331	1.22173	0.565449
Coronary artery	BMPR1A	5×10-8	Wald ratio	1	1.04646	0.896331	1.22173	0.565449
Coronary artery	CACNA1S	5×10-5	Wald ratio	1	0.943487	0.827569	1.07564	0.384428
Coronary artery	CACNG4	5×10-5	Wald ratio	1	1.00653	0.902117	1.12304	0.907205
Coronary artery	CASP7	5×10-8	Wald ratio	1	1.0367	0.978428	1.09845	0.222028
Coronary artery	CAV1	5×10-5	Wald ratio	1	1.00238	0.75435	1.33195	0.986949
Coronary artery	CBS	5×10-5	Wald ratio	1	1.02367	0.958319	1.09348	0.487013
Coronary artery	CBS	5×10-8	Wald ratio	1	1.02367	0.958319	1.09348	0.487013
Coronary artery	CD46	5×10-5	Wald ratio	1	1.07082	0.935886	1.22521	0.319374
Coronary artery	CD46	5×10-8	Wald ratio	1	1.07082	0.935886	1.22521	0.319374
Coronary artery	CHRNA7	5×10-5	Wald ratio	1	1.06419	0.952385	1.18912	0.271959
Coronary artery	CYB5A	5×10-5	Wald ratio	1	1.02716	0.823696	1.28087	0.811956
Coronary artery	CYP1A1	5×10-5	Wald ratio	1	0.853434	0.760342	0.957922	0.00715557
Coronary artery	CYP2D6	5×10-5	Wald ratio	1	0.982262	0.906882	1.06391	0.660422
Coronary artery	CYP2D6	5×10-8	Wald ratio	1	0.982262	0.906882	1.06391	0.660422
Coronary artery	CYP3A5	5×10-5	Wald ratio	1	0.955111	0.800095	1.14016	0.611239
Coronary artery	DHFR	5×10-5	Wald ratio	1	0.997826	0.907291	1.0974	0.964232
Coronary artery	DHFR	5×10-8	Wald ratio	1	0.997826	0.907291	1.0974	0.964232
Coronary artery	DLG5	5×10-5	Wald ratio	1	0.8721	0.731771	1.03934	0.126283
Coronary artery	DRD1	5×10-5	Wald ratio	1	1.11309	0.955618	1.29651	0.168615
Coronary artery	EPN2	5×10-5	Wald ratio	1	0.982637	0.86433	1.11714	0.789003
Coronary artery	EPN2	5×10-8	Wald ratio	1	0.982637	0.86433	1.11714	0.789003
Coronary artery	F2RL1	5×10-5	Wald ratio	1	1.15564	1.00725	1.32589	0.0391066
Coronary artery	FTCD	5×10-5	Wald ratio	1	1.0437	0.970576	1.12232	0.248464
Coronary artery	FTCD	5×10-8	Wald ratio	1	1.0437	0.970576	1.12232	0.248464
Coronary artery	GABRA2	5×10-5	Wald ratio	1	1.12891	0.95282	1.33753	0.161092
Coronary artery	GABRB3	5×10-5	Wald ratio	1	0.88298	0.805736	0.967629	0.00770992
Coronary artery	GABRB3	5×10-8	Wald ratio	1	0.88298	0.805736	0.967629	0.00770992
Coronary artery	GABRR1	5×10-8	Wald ratio	1	1.02085	0.948512	1.0987	0.582155
Coronary artery	GATM	5×10-5	Wald ratio	1	0.923699	0.808392	1.05545	0.243345
Coronary artery	GGT1	5×10-5	Wald ratio	1	0.933733	0.766606	1.13729	0.495608
Coronary artery	GNB5	5×10-5	Wald ratio	1	1.06841	0.882791	1.29306	0.49675
Coronary artery	GRB10	5×10-5	Wald ratio	1	1.09089	0.916613	1.29831	0.327288
Coronary artery	GRIN2A	5×10-5	Wald ratio	1	1.0104	0.905226	1.12778	0.853687
Coronary artery	GRIN2A	5×10-8	Wald ratio	1	1.0104	0.905226	1.12778	0.853687
Coronary artery	GRIN3B	5×10-5	Wald ratio	1	0.938162	0.812516	1.08324	0.384229
Coronary artery	GSK3B	5×10-5	Wald ratio	1	0.661358	0.51945	0.842034	0.000792895
Coronary artery	GYG1	5×10-5	Wald ratio	1	1.05623	0.796056	1.40144	0.704564
Coronary artery	HDAC10	5×10-5	Wald ratio	1	1.10307	0.973322	1.25012	0.124421
Coronary artery	HDAC10	5×10-8	Wald ratio	1	1.10307	0.973322	1.25012	0.124421
Coronary artery	HRAS	5×10-5	Wald ratio	1	1.02363	0.876405	1.19559	0.768131
Coronary artery	HRAS	5×10-8	Wald ratio	1	1.02363	0.876405	1.19559	0.768131
Coronary artery	HTR2A	5×10-5	Wald ratio	1	0.984134	0.873619	1.10863	0.792429
Coronary artery	IFIT5	5×10-5	Wald ratio	1	0.954121	0.883626	1.03024	0.230437
Coronary artery	IFIT5	5×10-8	Wald ratio	1	0.954121	0.883626	1.03024	0.230437
Coronary artery	IMPA1	5×10-5	Wald ratio	1	1.02937	0.870905	1.21667	0.734313
Coronary artery	JAK2	5×10-5	Wald ratio	1	1.15504	0.914993	1.45806	0.225283
Coronary artery	KCNQ3	5×10-5	Wald ratio	1	1.00865	0.898741	1.132	0.883652
Coronary artery	LBR	5×10-5	Wald ratio	1	0.961853	0.885706	1.04455	0.355335
Coronary artery	LBR	5×10-8	Wald ratio	1	0.961853	0.885706	1.04455	0.355335
Coronary artery	LDHA	5×10-5	Wald ratio	1	1.05613	0.852606	1.30823	0.617075
Coronary artery	LDHA	5×10-8	Wald ratio	1	1.05613	0.852606	1.30823	0.617075
Coronary artery	LPAR2	5×10-5	Wald ratio	1	1.2361	0.978822	1.56101	0.07504
Coronary artery	MAP7	5×10-5	Wald ratio	1	0.989766	0.875636	1.11877	0.869293
Coronary artery	MAP7	5×10-8	Wald ratio	1	0.989766	0.875636	1.11877	0.869293
Coronary artery	MMP7	5×10-5	Wald ratio	1	0.934557	0.840085	1.03965	0.2132
Coronary artery	MTHFR	5×10-5	Wald ratio	1	0.853266	0.741074	0.982443	0.0273645
Coronary artery	NCF2	5×10-5	Wald ratio	1	0.932032	0.758157	1.14578	0.504031
Coronary artery	NME1	5×10-5	Wald ratio	1	0.992647	0.844793	1.16638	0.928537
Coronary artery	NME1	5×10-8	Wald ratio	1	0.992647	0.844793	1.16638	0.928537
Coronary artery	NPC1	5×10-5	Wald ratio	1	1.07406	0.965411	1.19495	0.189155
Coronary artery	NPC1	5×10-8	Wald ratio	1	1.07406	0.965411	1.19495	0.189155
Coronary artery	NR3C1	5×10-5	Wald ratio	1	0.954243	0.762777	1.19377	0.681872
Coronary artery	OAS1	5×10-5	Wald ratio	1	0.939516	0.782311	1.12831	0.504248
Coronary artery	P2RX4	5×10-5	Wald ratio	1	0.924433	0.770124	1.10966	0.39907
Coronary artery	P2RX4	5×10-8	Wald ratio	1	0.924433	0.770124	1.10966	0.39907
Coronary artery	P2RY12	5×10-5	Wald ratio	1	0.988148	0.893919	1.09231	0.815619
Coronary artery	P2RY12	5×10-8	Wald ratio	1	0.988148	0.893919	1.09231	0.815619
Coronary artery	PARP10	5×10-5	Wald ratio	1	0.981648	0.805664	1.19607	0.854201
Coronary artery	PDK2	5×10-5	Wald ratio	1	1.01006	0.811071	1.25787	0.928739
Coronary artery	PDK2	5×10-8	Wald ratio	1	1.01006	0.811071	1.25787	0.928739
Coronary artery	PDLIM1	5×10-5	Wald ratio	1	0.828554	0.70515	0.973556	0.022271
Coronary artery	PHACTR1	5×10-5	Wald ratio	1	1.07326	0.96209	1.19728	0.205055
Coronary artery	PHACTR1	5×10-8	Wald ratio	1	1.07326	0.96209	1.19728	0.205055
Coronary artery	PIAS1	5×10-8	Wald ratio	1	0.934784	0.777962	1.12322	0.471652
Coronary artery	PLXNA1	5×10-5	Wald ratio	1	1.01947	0.835149	1.24447	0.849688
Coronary artery	PSPH	5×10-5	Wald ratio	1	1.04288	0.956434	1.13714	0.34158
Coronary artery	PSPH	5×10-8	Wald ratio	1	1.04288	0.956434	1.13714	0.34158
Coronary artery	PTMS	5×10-5	Wald ratio	1	0.972983	0.746796	1.26768	0.839214
Coronary artery	QRFPR	5×10-5	Wald ratio	1	1.00556	0.92292	1.0956	0.899168
Coronary artery	QRFPR	5×10-8	Wald ratio	1	1.00556	0.92292	1.0956	0.899168
Coronary artery	QRSL1	5×10-5	Wald ratio	1	1.02355	0.945885	1.1076	0.56313
Coronary artery	QRSL1	5×10-8	Wald ratio	1	1.02355	0.945885	1.1076	0.56313
Coronary artery	RAB31	5×10-5	Wald ratio	1	1.04477	0.864832	1.26215	0.649722
Coronary artery	RET	5×10-5	Wald ratio	1	0.914146	0.77377	1.07999	0.291272
Coronary artery	SACM1L	5×10-5	Wald ratio	1	1.11403	0.943309	1.31564	0.203252
Coronary artery	SCN2A	5×10-5	Wald ratio	1	1.0641	0.954838	1.18586	0.261042
Coronary artery	SCN2A	5×10-8	Wald ratio	1	1.0641	0.954838	1.18586	0.261042
Coronary artery	SCN9A	5×10-5	Wald ratio	1	1.06755	0.865162	1.31729	0.542185
Coronary artery	SFMBT1	5×10-5	Wald ratio	1	1.03917	0.89388	1.20807	0.617075
Coronary artery	SGK3	5×10-5	Wald ratio	1	0.88	0.753486	1.02775	0.106465
Coronary artery	SLC29A1	5×10-5	Wald ratio	1	0.976291	0.915719	1.04087	0.462806
Coronary artery	SLC29A1	5×10-8	Wald ratio	1	0.976291	0.915719	1.04087	0.462806
Coronary artery	SLC6A1	5×10-5	Wald ratio	1	1.04198	0.929442	1.16814	0.480699
Coronary artery	SLC6A1	5×10-8	Wald ratio	1	1.04198	0.929442	1.16814	0.480699
Coronary artery	SLC9A1	5×10-5	Wald ratio	1	1.03299	0.901847	1.18321	0.639342
Coronary artery	SMARCB1	5×10-5	Wald ratio	1	1.13201	0.989894	1.29452	0.0700489
Coronary artery	SMARCB1	5×10-8	Wald ratio	1	1.13201	0.989894	1.29452	0.0700489
Coronary artery	SPAG7	5×10-5	Wald ratio	1	0.976195	0.861171	1.10658	0.706428
Coronary artery	SPAG7	5×10-8	Wald ratio	1	0.976195	0.861171	1.10658	0.706428
Coronary artery	SPARC	5×10-5	Wald ratio	1	0.930965	0.791995	1.09432	0.385801
Coronary artery	STK17A	5×10-5	Wald ratio	1	1.01321	0.875229	1.17295	0.860504
Coronary artery	STK17A	5×10-8	Wald ratio	1	1.01321	0.875229	1.17295	0.860504
Coronary artery	SV2A	5×10-5	Wald ratio	1	1.04575	0.844263	1.29532	0.682053
Coronary artery	TRIM13	5×10-5	Wald ratio	1	0.94642	0.794627	1.12721	0.536955
Coronary artery	TRIM13	5×10-5	Wald ratio	1	1.07577	0.90274	1.28196	0.414313
Coronary artery	UBE2K	5×10-5	Wald ratio	1	0.927111	0.653351	1.31558	0.671662
Coronary artery	VDR	5×10-5	Wald ratio	1	1.05822	0.875651	1.27885	0.558097
Coronary artery	ZNF175	5×10-5	Wald ratio	1	0.948336	0.834273	1.078	0.417181
Coronary artery	ZNF175	5×10-8	Wald ratio	1	0.948336	0.834273	1.078	0.417181
Coronary artery	ZNF180	5×10-5	Wald ratio	1	1.03377	0.920527	1.16095	0.574739
Coronary artery	ZNF195	5×10-5	Wald ratio	1	0.863902	0.724516	1.0301	0.10318
Coronary artery	ZNF273	5×10-5	Wald ratio	1	0.923797	0.811038	1.05223	0.232707
Coronary artery	ZNF273	5×10-8	Wald ratio	1	0.923797	0.811038	1.05223	0.232707
Tibial artery	ABAT	5×10-5	Wald ratio	1	1.64103	0.943022	2.85568	0.0796977
Tibial artery	ACADSB	5×10-5	Wald ratio	1	1.23544	0.790063	1.9319	0.353966
Tibial artery	ADORA1	5×10-5	Wald ratio	1	1.23341	0.852518	1.78449	0.265597
Tibial artery	ADRA1A	5×10-8	Wald ratio	1	1.0934	0.915019	1.30655	0.325785
Tibial artery	ADRA2A	5×10-5	Wald ratio	1	1.1447	0.995997	1.31559	0.0569742
Tibial artery	ADRA2A	5×10-8	Wald ratio	1	1.1447	0.995997	1.31559	0.0569742
Tibial artery	ADSL	5×10-5	Wald ratio	1	1.13086	0.812615	1.57375	0.465774
Tibial artery	ALDH1B1	5×10-5	Wald ratio	1	1.22426	0.822268	1.82279	0.319067
Tibial artery	ARG2	5×10-5	Wald ratio	1	1.22086	0.915604	1.62789	0.174028
Tibial artery	ARHGAP9	5×10-5	Wald ratio	1	0.822092	0.609009	1.10973	0.20061
Tibial artery	ARHGAP9	5×10-8	Wald ratio	1	0.822092	0.609009	1.10973	0.20061
Tibial artery	ARPC1A	5×10-5	Wald ratio	1	0.75484	0.452028	1.2605	0.282348
Tibial artery	BHMT	5×10-5	Wald ratio	1	0.943272	0.804258	1.10631	0.472789
Tibial artery	BHMT	5×10-8	Wald ratio	1	0.943272	0.804258	1.10631	0.472789
Tibial artery	BMPR1A	5×10-5	Wald ratio	1	1.05386	0.821118	1.35257	0.680312
Tibial artery	BMPR1A	5×10-8	Wald ratio	1	1.05386	0.821118	1.35257	0.680312
Tibial artery	CA12	5×10-5	Wald ratio	1	1.07403	0.717437	1.60788	0.728637
Tibial artery	CA9	5×10-5	Wald ratio	1	1.17985	0.969427	1.43595	0.0989041
Tibial artery	CA9	5×10-8	Wald ratio	1	1.17985	0.969427	1.43595	0.0989041
Tibial artery	CACNA1B	5×10-5	Wald ratio	1	1.0594	0.870247	1.28966	0.565291
Tibial artery	CACNA1C	5×10-8	Wald ratio	1	1.08423	0.812533	1.44677	0.582696
Tibial artery	CACNA2D1	5×10-5	Wald ratio	1	0.793854	0.464346	1.35719	0.398809
Tibial artery	CACNA2D3	5×10-5	Wald ratio	1	0.990298	0.753337	1.30179	0.944298
Tibial artery	CACNB2	5×10-5	Wald ratio	1	0.991092	0.742507	1.3229	0.951575
Tibial artery	CACNB3	5×10-5	Wald ratio	1	1.42371	1.07178	1.89119	0.0147474
Tibial artery	CACNB3	5×10-8	Wald ratio	1	1.42371	1.07178	1.89119	0.0147474
Tibial artery	CANX	5×10-5	Wald ratio	1	0.873609	0.719553	1.06065	0.172207
Tibial artery	CANX	5×10-8	Wald ratio	1	0.873609	0.719553	1.06065	0.172207
Tibial artery	CBS	5×10-8	Wald ratio	1	1.02295	0.959555	1.09052	0.487013
Tibial artery	CBX1	5×10-5	Wald ratio	1	0.915077	0.712473	1.1753	0.487033
Tibial artery	CBX1	5×10-8	Wald ratio	1	0.915077	0.712473	1.1753	0.487033
Tibial artery	CCNA1	5×10-5	Wald ratio	1	1.047	0.933986	1.17368	0.430641
Tibial artery	CCNA1	5×10-8	Wald ratio	1	1.047	0.933986	1.17368	0.430641
Tibial artery	CCP110	5×10-5	Wald ratio	1	1.17241	0.83053	1.65501	0.365841
Tibial artery	CD44	5×10-5	Wald ratio	1	0.918058	0.808149	1.04291	0.1888
Tibial artery	CD44	5×10-8	Wald ratio	1	0.918058	0.808149	1.04291	0.1888
Tibial artery	CD46	5×10-5	Wald ratio	1	0.998174	0.886081	1.12445	0.976007
Tibial artery	CD46	5×10-8	Wald ratio	1	0.998174	0.886081	1.12445	0.976007
Tibial artery	CDC123	5×10-5	Wald ratio	1	1.08987	0.768236	1.54615	0.629592
Tibial artery	CDC123	5×10-8	Wald ratio	1	1.08987	0.768236	1.54615	0.629592
Tibial artery	CDK6	5×10-5	Wald ratio	1	1.71601	0.954783	3.08416	0.0710262
Tibial artery	CHAF1B	5×10-5	Wald ratio	1	0.880567	0.66652	1.16335	0.370717
Tibial artery	CHAF1B	5×10-8	Wald ratio	1	0.880567	0.66652	1.16335	0.370717
Tibial artery	CHEK1	5×10-5	Wald ratio	1	1.02481	0.861864	1.21856	0.781475
Tibial artery	CHEK1	5×10-8	Wald ratio	1	1.02481	0.861864	1.21856	0.781475
Tibial artery	CHMP6	5×10-5	Wald ratio	1	1.10174	0.70165	1.72996	0.673846
Tibial artery	CHRNA7	5×10-8	Wald ratio	1	1.13956	0.997649	1.30166	0.0541904
Tibial artery	COBL	5×10-5	Wald ratio	1	0.946546	0.714062	1.25472	0.702445
Tibial artery	CRK	5×10-5	Wald ratio	1	0.814056	0.544801	1.21639	0.315371
Tibial artery	CRK	5×10-8	Wald ratio	1	0.814056	0.544801	1.21639	0.315371
Tibial artery	CXCL2	5×10-5	Wald ratio	1	1.10503	0.879267	1.38876	0.391709
Tibial artery	CYB5A	5×10-5	Wald ratio	1	1.02164	0.886811	1.17696	0.766903
Tibial artery	CYB5A	5×10-8	Wald ratio	1	1.02164	0.886811	1.17696	0.766903
Tibial artery	CYP1A1	5×10-5	Wald ratio	1	0.992247	0.838956	1.17355	0.927565
Tibial artery	CYP2C8	5×10-8	Wald ratio	1	0.995047	0.907019	1.09162	0.916318
Tibial artery	CYP2D6	5×10-8	Wald ratio	1	0.967989	0.902556	1.03817	0.362237
Tibial artery	CYP3A5	5×10-5	Wald ratio	1	0.966599	0.749301	1.24691	0.793719
Tibial artery	DHFR	5×10-8	Wald ratio	1	0.998332	0.928101	1.07388	0.964232
Tibial artery	DOK4	5×10-8	Wald ratio	1	0.925279	0.632894	1.35274	0.688583
Tibial artery	DPYSL2	5×10-5	Wald ratio	1	0.893614	0.726924	1.09853	0.285585
Tibial artery	DPYSL2	5×10-8	Wald ratio	1	0.893614	0.726924	1.09853	0.285585
Tibial artery	DRD1	5×10-5	Wald ratio	1	0.949429	0.733316	1.22923	0.693725
Tibial artery	DTX2	5×10-5	Wald ratio	1	1.15724	0.774421	1.7293	0.476094
Tibial artery	ECH1	5×10-5	Wald ratio	1	1.06305	0.732378	1.54303	0.747727
Tibial artery	EDEM1	5×10-8	Wald ratio	1	1.16368	0.853828	1.58598	0.337243
Tibial artery	EGFR	5×10-5	Wald ratio	1	0.692752	0.484648	0.990214	0.0440144
Tibial artery	ENO2	5×10-8	Wald ratio	1	1.04405	0.687775	1.58488	0.839581
Tibial artery	EPN2	5×10-5	Wald ratio	1	0.989239	0.913873	1.07082	0.789003
Tibial artery	EPN2	5×10-8	Wald ratio	1	0.989239	0.913873	1.07082	0.789003
Tibial artery	F10	5×10-5	Wald ratio	1	0.996334	0.77901	1.27429	0.976661
Tibial artery	F10	5×10-8	Wald ratio	1	0.996334	0.77901	1.27429	0.976661
Tibial artery	FABP4	5×10-5	Wald ratio	1	0.904297	0.600252	1.36235	0.630423
Tibial artery	FBXL20	5×10-5	Wald ratio	1	0.969415	0.715849	1.3128	0.840865
Tibial artery	FBXL20	5×10-8	Wald ratio	1	0.969415	0.715849	1.3128	0.840865
Tibial artery	FTCD	5×10-5	Wald ratio	1	0.886593	0.789433	0.995711	0.0420957
Tibial artery	FTCD	5×10-8	Wald ratio	1	0.886593	0.789433	0.995711	0.0420957
Tibial artery	GABRA2	5×10-5	Wald ratio	1	1.09798	0.963429	1.25132	0.161092
Tibial artery	GABRA2	5×10-8	Wald ratio	1	1.09798	0.963429	1.25132	0.161092
Tibial artery	GABRB1	5×10-5	Wald ratio	1	1.10171	0.83964	1.44557	0.484624
Tibial artery	GABRB3	5×10-5	Wald ratio	1	0.996645	0.924088	1.0749	0.930563
Tibial artery	GABRB3	5×10-8	Wald ratio	1	0.996645	0.924088	1.0749	0.930563
Tibial artery	GABRP	5×10-5	Wald ratio	1	1.26093	1.03853	1.53096	0.0191869
Tibial artery	GABRR1	5×10-5	Wald ratio	1	1.01773	0.958467	1.08066	0.565858
Tibial artery	GABRR1	5×10-8	Wald ratio	1	1.01773	0.958467	1.08066	0.565858
Tibial artery	GATM	5×10-5	Wald ratio	1	0.949285	0.836972	1.07667	0.417867
Tibial artery	GATM	5×10-8	Wald ratio	1	0.949285	0.836972	1.07667	0.417867
Tibial artery	GGT1	5×10-5	Wald ratio	1	0.945006	0.625367	1.42802	0.788288
Tibial artery	GJA1	5×10-5	Wald ratio	1	1.1599	0.833731	1.61368	0.378564
Tibial artery	GLUD1	5×10-5	Wald ratio	1	1.13371	0.817432	1.57235	0.452051
Tibial artery	GLUD1	5×10-8	Wald ratio	1	1.13371	0.817432	1.57235	0.452051
Tibial artery	GMDS	5×10-5	Wald ratio	1	1.07486	0.652936	1.76944	0.776509
Tibial artery	GNG5	5×10-5	Wald ratio	1	1.37245	0.873038	2.15756	0.170148
Tibial artery	GNG5	5×10-8	Wald ratio	1	1.37245	0.873038	2.15756	0.170148
Tibial artery	GOT2	5×10-8	Wald ratio	1	0.920572	0.724098	1.17036	0.499247
Tibial artery	GPR160	5×10-5	Wald ratio	1	1.02592	0.718968	1.46392	0.887818
Tibial artery	GRIA4	5×10-5	Wald ratio	1	1.06578	0.845537	1.34338	0.589632
Tibial artery	GRIK2	5×10-8	Wald ratio	1	1.04009	0.905378	1.19484	0.578642
Tibial artery	GRIN2A	5×10-5	Wald ratio	1	1.01329	0.903675	1.13619	0.821222
Tibial artery	GRIN2A	5×10-8	Wald ratio	1	1.01329	0.903675	1.13619	0.821222
Tibial artery	GRIN2D	5×10-5	Wald ratio	1	0.952031	0.726216	1.24806	0.721949
Tibial artery	GRIN3B	5×10-5	Wald ratio	1	0.915755	0.74946	1.11895	0.389371
Tibial artery	GSK3B	5×10-5	Wald ratio	1	0.801795	0.688145	0.934214	0.00461741
Tibial artery	GSK3B	5×10-8	Wald ratio	1	0.801795	0.688145	0.934214	0.00461741
Tibial artery	GSTA1	5×10-5	Wald ratio	1	1.11083	0.930542	1.32604	0.244722
Tibial artery	GTF2F2	5×10-5	Wald ratio	1	1.07132	0.728807	1.5748	0.725965
Tibial artery	GYG1	5×10-5	Wald ratio	1	1.05102	0.828894	1.33267	0.681228
Tibial artery	GYG1	5×10-8	Wald ratio	1	1.05102	0.828894	1.33267	0.681228
Tibial artery	HBP1	5×10-5	Wald ratio	1	0.479938	0.256372	0.898459	0.0217502
Tibial artery	HDAC10	5×10-5	Wald ratio	1	1.15677	0.960652	1.39293	0.124421
Tibial artery	HDAC10	5×10-8	Wald ratio	1	1.15677	0.960652	1.39293	0.124421
Tibial artery	HDAC4	5×10-5	Wald ratio	1	1.01374	0.792754	1.29632	0.913383
Tibial artery	HDAC4	5×10-8	Wald ratio	1	1.01374	0.792754	1.29632	0.913383
Tibial artery	HDAC7	5×10-5	Wald ratio	1	1.17277	0.743879	1.84893	0.49263
Tibial artery	HDAC7	5×10-8	Wald ratio	1	1.17277	0.743879	1.84893	0.49263
Tibial artery	HDAC9	5×10-5	Wald ratio	1	0.93959	0.760003	1.16161	0.564779
Tibial artery	HDAC9	5×10-8	Wald ratio	1	0.93959	0.760003	1.16161	0.564779
Tibial artery	HIBADH	5×10-5	Wald ratio	1	0.890871	0.738361	1.07488	0.22773
Tibial artery	HIBADH	5×10-8	Wald ratio	1	0.890871	0.738361	1.07488	0.22773
Tibial artery	HRAS	5×10-5	Wald ratio	1	1.10146	0.929927	1.30463	0.263203
Tibial artery	HRAS	5×10-8	Wald ratio	1	1.10146	0.929927	1.30463	0.263203
Tibial artery	HSP90AB1	5×10-5	Wald ratio	1	0.938359	0.603057	1.46009	0.777904
Tibial artery	IFIT5	5×10-5	Wald ratio	1	0.962684	0.900275	1.02942	0.266092
Tibial artery	IFIT5	5×10-8	Wald ratio	1	0.962684	0.900275	1.02942	0.266092
Tibial artery	IGF1R	5×10-5	Wald ratio	1	0.968533	0.607908	1.54309	0.892971
Tibial artery	IGFBP7	5×10-5	Wald ratio	1	0.864755	0.557713	1.34083	0.516112
Tibial artery	IMPA1	5×10-5	Wald ratio	1	1.03201	0.895797	1.18894	0.662624
Tibial artery	IMPA1	5×10-8	Wald ratio	1	1.03201	0.895797	1.18894	0.662624
Tibial artery	INSR	5×10-5	Wald ratio	1	0.708941	0.532331	0.944145	0.018613
Tibial artery	INSR	5×10-8	Wald ratio	1	0.708941	0.532331	0.944145	0.018613
Tibial artery	JAK1	5×10-5	Wald ratio	1	0.970957	0.62772	1.50188	0.894638
Tibial artery	JAK2	5×10-5	Wald ratio	1	0.992162	0.543706	1.81051	0.979544
Tibial artery	KCNH2	5×10-5	Wald ratio	1	1.1074	0.92867	1.32053	0.255971
Tibial artery	KCNH2	5×10-8	Wald ratio	1	1.1074	0.92867	1.32053	0.255971
Tibial artery	KCNQ3	5×10-8	Wald ratio	1	1.00587	0.930034	1.08789	0.883652
Tibial artery	KCNQ4	5×10-5	Wald ratio	1	0.723139	0.451453	1.15833	0.177482
Tibial artery	KCNQ5	5×10-5	Wald ratio	1	1.07261	0.803672	1.43155	0.634102
Tibial artery	LDHA	5×10-5	Wald ratio	1	0.802278	0.51255	1.25578	0.335203
Tibial artery	LPAR2	5×10-5	Wald ratio	1	1.29881	0.908177	1.85746	0.152049
Tibial artery	LPAR2	5×10-8	Wald ratio	1	1.29881	0.908177	1.85746	0.152049
Tibial artery	LRSAM1	5×10-5	Wald ratio	1	1.24947	0.835627	1.86827	0.277875
Tibial artery	MAP7	5×10-5	Wald ratio	1	0.985879	0.916262	1.06078	0.703467
Tibial artery	MAP7	5×10-8	Wald ratio	1	0.985879	0.916262	1.06078	0.703467
Tibial artery	MBNL1	5×10-5	Wald ratio	1	1.63162	1.03049	2.58341	0.0367868
Tibial artery	MDH1	5×10-5	Wald ratio	1	0.730287	0.491023	1.08614	0.120662
Tibial artery	MDH1	5×10-8	Wald ratio	1	0.730287	0.491023	1.08614	0.120662
Tibial artery	MMP7	5×10-5	Wald ratio	1	0.903111	0.744366	1.09571	0.30148
Tibial artery	MTHFR	5×10-5	Wald ratio	1	0.860126	0.726787	1.01793	0.0795597
Tibial artery	MTHFR	5×10-8	Wald ratio	1	0.860126	0.726787	1.01793	0.0795597
Tibial artery	MTOR	5×10-5	Wald ratio	1	0.883436	0.531165	1.46934	0.633022
Tibial artery	NAT10	5×10-5	Wald ratio	1	1.14935	0.904773	1.46005	0.254178
Tibial artery	NAT10	5×10-8	Wald ratio	1	1.14935	0.904773	1.46005	0.254178
Tibial artery	NCF2	5×10-5	Wald ratio	1	0.972667	0.902591	1.04818	0.467558
Tibial artery	NCF2	5×10-8	Wald ratio	1	0.972667	0.902591	1.04818	0.467558
Tibial artery	NEK7	5×10-5	Wald ratio	1	1.55339	0.936246	2.57732	0.088198
Tibial artery	NEK9	5×10-5	Wald ratio	1	1.18311	0.894505	1.56482	0.238569
Tibial artery	NEK9	5×10-8	Wald ratio	1	1.18311	0.894505	1.56482	0.238569
Tibial artery	NFE2L2	5×10-5	Wald ratio	1	1.41275	0.952184	2.09608	0.0860541
Tibial artery	NKIRAS1	5×10-5	Wald ratio	1	0.871561	0.716571	1.06008	0.168811
Tibial artery	NKIRAS1	5×10-8	Wald ratio	1	0.871561	0.716571	1.06008	0.168811
Tibial artery	NME1	5×10-5	Wald ratio	1	0.993469	0.860922	1.14642	0.928537
Tibial artery	NME1	5×10-8	Wald ratio	1	0.993469	0.860922	1.14642	0.928537
Tibial artery	NMNAT2	5×10-5	Wald ratio	1	0.960471	0.867259	1.0637	0.438732
Tibial artery	NMNAT2	5×10-8	Wald ratio	1	0.960471	0.867259	1.0637	0.438732
Tibial artery	NR3C1	5×10-5	Wald ratio	1	0.892977	0.595316	1.33947	0.584262
Tibial artery	NRP1	5×10-5	Wald ratio	1	0.925399	0.712954	1.20115	0.560133
Tibial artery	NRP1	5×10-8	Wald ratio	1	0.925399	0.712954	1.20115	0.560133
Tibial artery	NUDT5	5×10-5	Wald ratio	1	0.903565	0.7006	1.16533	0.434655
Tibial artery	NUDT5	5×10-8	Wald ratio	1	0.903565	0.7006	1.16533	0.434655
Tibial artery	OAS1	5×10-5	Wald ratio	1	0.856044	0.657174	1.1151	0.24918
Tibial artery	ORMDL3	5×10-5	Wald ratio	1	0.965727	0.708345	1.31663	0.825457
Tibial artery	P2RX4	5×10-8	Wald ratio	1	0.949629	0.842139	1.07084	0.39907
Tibial artery	P2RY12	5×10-5	Wald ratio	1	1.00311	0.893274	1.12644	0.958209
Tibial artery	P2RY12	5×10-8	Wald ratio	1	1.00311	0.893274	1.12644	0.958209
Tibial artery	PARP10	5×10-5	Wald ratio	1	0.989662	0.709239	1.38096	0.951251
Tibial artery	PARP10	5×10-8	Wald ratio	1	0.989662	0.709239	1.38096	0.951251
Tibial artery	PDK2	5×10-5	Wald ratio	1	1.00685	0.882138	1.1492	0.91938
Tibial artery	PDK2	5×10-8	Wald ratio	1	1.00685	0.882138	1.1492	0.91938
Tibial artery	PDLIM1	5×10-5	Wald ratio	1	0.974551	0.693566	1.36937	0.881908
Tibial artery	PGD	5×10-5	Wald ratio	1	1.0299	0.786639	1.34838	0.830324
Tibial artery	PGD	5×10-8	Wald ratio	1	1.0299	0.786639	1.34838	0.830324
Tibial artery	PHACTR1	5×10-8	Wald ratio	1	1.08516	0.95631	1.23137	0.205055
Tibial artery	PHF19	5×10-5	Wald ratio	1	0.911135	0.655569	1.26633	0.579502
Tibial artery	PIAS1	5×10-5	Wald ratio	1	1.01994	0.848888	1.22545	0.833073
Tibial artery	PIAS1	5×10-8	Wald ratio	1	1.01994	0.848888	1.22545	0.833073
Tibial artery	PLXNA1	5×10-5	Wald ratio	1	1.23653	0.743095	2.0576	0.413847
Tibial artery	POLR3D	5×10-8	Wald ratio	1	0.987622	0.81818	1.19215	0.896798
Tibial artery	PPARA	5×10-8	Wald ratio	1	0.785033	0.492505	1.25131	0.308916
Tibial artery	PPP3CC	5×10-5	Wald ratio	1	1.39553	0.963386	2.02151	0.0779491
Tibial artery	PRDX5	5×10-5	Wald ratio	1	0.891449	0.538808	1.47489	0.654647
Tibial artery	PRR7	5×10-5	Wald ratio	1	0.713371	0.52401	0.971161	0.0318791
Tibial artery	PWP1	5×10-5	Wald ratio	1	0.788151	0.625509	0.993082	0.0435009
Tibial artery	PWP1	5×10-8	Wald ratio	1	0.788151	0.625509	0.993082	0.0435009
Tibial artery	QPCT	5×10-5	Wald ratio	1	0.969176	0.81325	1.155	0.726455
Tibial artery	QPCT	5×10-8	Wald ratio	1	0.969176	0.81325	1.155	0.726455
Tibial artery	QRFPR	5×10-8	Wald ratio	1	1.00661	0.909107	1.11457	0.899168
Tibial artery	RALBP1	5×10-5	Wald ratio	1	1.05233	0.70205	1.57739	0.804899
Tibial artery	RALBP1	5×10-8	Wald ratio	1	1.05233	0.70205	1.57739	0.804899
Tibial artery	RBBP6	5×10-5	Wald ratio	1	1.33921	0.594894	3.01481	0.480498
Tibial artery	RBP1	5×10-5	Wald ratio	1	0.98507	0.878428	1.10466	0.796925
Tibial artery	RBP1	5×10-8	Wald ratio	1	0.98507	0.878428	1.10466	0.796925
Tibial artery	RET	5×10-5	Wald ratio	1	0.884625	0.690196	1.13383	0.332981
Tibial artery	RTN2	5×10-5	Wald ratio	1	1.20826	0.838815	1.74042	0.309617
Tibial artery	RTN2	5×10-8	Wald ratio	1	1.20826	0.838815	1.74042	0.309617
Tibial artery	SCN2A	5×10-5	Wald ratio	1	1.10551	0.908964	1.34455	0.315229
Tibial artery	SCN2A	5×10-8	Wald ratio	1	1.10551	0.908964	1.34455	0.315229
Tibial artery	SCN3A	5×10-5	Wald ratio	1	0.652461	0.485857	0.876194	0.00453095
Tibial artery	SCN4B	5×10-8	Wald ratio	1	0.812579	0.637534	1.03569	0.0935964
Tibial artery	SCN9A	5×10-5	Wald ratio	1	1.02627	0.926948	1.13624	0.617519
Tibial artery	SCN9A	5×10-8	Wald ratio	1	1.02627	0.926948	1.13624	0.617519
Tibial artery	SFMBT1	5×10-5	Wald ratio	1	1.03203	0.872686	1.22046	0.712559
Tibial artery	SFMBT1	5×10-8	Wald ratio	1	1.03203	0.872686	1.22046	0.712559
Tibial artery	SFN	5×10-5	Wald ratio	1	1	0.832844	1.20071	1
Tibial artery	SLC22A1	5×10-8	Wald ratio	1	1.0489	0.904903	1.2158	0.526315
Tibial artery	SLC25A12	5×10-5	Wald ratio	1	0.934453	0.76622	1.13962	0.503227
Tibial artery	SLC25A12	5×10-8	Wald ratio	1	0.934453	0.76622	1.13962	0.503227
Tibial artery	SLC25A24	5×10-5	Wald ratio	1	1.42882	0.986397	2.06967	0.0590864
Tibial artery	SLC25A46	5×10-5	Wald ratio	1	0.875576	0.515052	1.48846	0.623558
Tibial artery	SLC29A1	5×10-8	Wald ratio	1	0.974334	0.910602	1.04253	0.451232
Tibial artery	SLC6A1	5×10-5	Wald ratio	1	1.03199	0.93175	1.14301	0.545844
Tibial artery	SLC6A1	5×10-8	Wald ratio	1	1.03199	0.93175	1.14301	0.545844
Tibial artery	SMAD4	5×10-5	Wald ratio	1	1.10208	0.820716	1.4799	0.518093
Tibial artery	SMAD4	5×10-8	Wald ratio	1	1.10208	0.820716	1.4799	0.518093
Tibial artery	SMARCA4	5×10-5	Wald ratio	1	1.06253	0.669881	1.68532	0.796644
Tibial artery	SMARCB1	5×10-8	Wald ratio	1	1.18639	1.00897	1.39501	0.0386356
Tibial artery	SNCA	5×10-5	Wald ratio	1	0.817249	0.716013	0.932799	0.00278037
Tibial artery	SNCA	5×10-8	Wald ratio	1	0.817249	0.716013	0.932799	0.00278037
Tibial artery	SPAG7	5×10-8	Wald ratio	1	0.971283	0.826064	1.14203	0.724355
Tibial artery	SPARC	5×10-8	Wald ratio	1	0.902085	0.719461	1.13107	0.371934
Tibial artery	STK17A	5×10-5	Wald ratio	1	0.938546	0.754642	1.16727	0.568678
Tibial artery	STK17A	5×10-8	Wald ratio	1	0.938546	0.754642	1.16727	0.568678
Tibial artery	STUB1	5×10-5	Wald ratio	1	1.18116	0.693302	2.0123	0.540207
Tibial artery	SV2A	5×10-5	Wald ratio	1	1.03468	0.878962	1.21798	0.682053
Tibial artery	SV2A	5×10-8	Wald ratio	1	1.03468	0.878962	1.21798	0.682053
Tibial artery	TG	5×10-5	Wald ratio	1	1.03255	0.843533	1.26391	0.756193
Tibial artery	TRIM13	5×10-5	Wald ratio	1	0.943003	0.794338	1.11949	0.502568
Tibial artery	TRIM13	5×10-8	Wald ratio	1	0.943003	0.794338	1.11949	0.502568
Tibial artery	TRPM3	5×10-5	Wald ratio	1	1.08685	0.884908	1.33488	0.427127
Tibial artery	UBE2K	5×10-5	Wald ratio	1	0.972737	0.674558	1.40272	0.882343
Tibial artery	UBE2K	5×10-8	Wald ratio	1	0.972737	0.674558	1.40272	0.882343
Tibial artery	UGP2	5×10-8	Wald ratio	1	0.827683	0.685936	0.998723	0.0484576
Tibial artery	VDR	5×10-5	Wald ratio	1	0.919594	0.72636	1.16423	0.486117
Tibial artery	VDR	5×10-8	Wald ratio	1	0.919594	0.72636	1.16423	0.486117
Tibial artery	XRCC6	5×10-5	Wald ratio	1	1.44971	0.824109	2.55023	0.197506
Tibial artery	ZBTB41	5×10-5	Wald ratio	1	1.01657	0.660377	1.5649	0.940462
Tibial artery	ZNF174	5×10-5	Wald ratio	1	1.2086	0.79349	1.84088	0.37749
Tibial artery	ZNF175	5×10-5	Wald ratio	1	0.979106	0.866344	1.10655	0.735186
Tibial artery	ZNF175	5×10-8	Wald ratio	1	0.979106	0.866344	1.10655	0.735186
Tibial artery	ZNF180	5×10-5	Wald ratio	1	1.07894	0.823116	1.41427	0.582155
Tibial artery	ZNF195	5×10-5	Wald ratio	1	0.818747	0.643714	1.04137	0.10318
Tibial artery	ZNF195	5×10-8	Wald ratio	1	0.818747	0.643714	1.04137	0.10318
Tibial artery	ZNF273	5×10-5	Wald ratio	1	0.872829	0.703432	1.08302	0.216631
Tibial artery	ZNF273	5×10-8	Wald ratio	1	0.872829	0.703432	1.08302	0.216631
Tibial artery	ZNF350	5×10-5	Wald ratio	1	1.33487	0.921636	1.93338	0.126456
Tibial artery	ZNF418	5×10-5	Wald ratio	1	1.26275	1.01034	1.57822	0.0403234
Tibial artery	ZNF418	5×10-8	Wald ratio	1	1.26275	1.01034	1.57822	0.0403234

## Sheet: S5 pQTL
Supplementary Table S5. Mendelian randomization analysis of pQTL in blood on intracranial aneurysm risk. MR: Mendelian randomization. N: number of SNPs included in the MR analysis. CI95: 95% confidence interval.
Reference	Protein	p-value threshold	MR method	N	Odds ratio	Lower CI95	Upper CI95	p-value
Ahola-Olli	TNFa	5×10-5	IVW	26	1.00735	0.93076	1.09025	0.855898
Ahola-Olli	TNFa	5×10-5	MR Egger	26	0.955223	0.814187	1.12069	0.579301
Ahola-Olli	TNFa	5×10-5	Simple mode	26	0.890853	0.721183	1.10044	0.293898
Ahola-Olli	TNFa	5×10-5	Weighted median	26	0.938736	0.843322	1.04495	0.247657
Ahola-Olli	TNFa	5×10-5	Weighted mode	26	0.914075	0.77448	1.07883	0.298129
Ahola-Olli	TNFb	5×10-5	IVW	23	0.959931	0.907763	1.0151	0.151456
Ahola-Olli	TNFb	5×10-5	MR Egger	23	1.05044	0.840859	1.31226	0.669143
Ahola-Olli	TNFb	5×10-5	Simple mode	23	0.907338	0.777406	1.05899	0.230526
Ahola-Olli	TNFb	5×10-5	Weighted median	23	0.935374	0.865113	1.01134	0.0935553
Ahola-Olli	TNFb	5×10-5	Weighted mode	23	0.907338	0.777643	1.05866	0.229637
Ahola-Olli	VEGF	5×10-5	IVW	52	1.05499	0.985406	1.12949	0.124116
Ahola-Olli	VEGF	5×10-5	MR Egger	52	1.0634	0.943993	1.1979	0.316631
Ahola-Olli	VEGF	5×10-5	Simple mode	52	0.947608	0.758452	1.18394	0.637733
Ahola-Olli	VEGF	5×10-5	Weighted median	52	1.09006	0.997544	1.19116	0.0566948
Ahola-Olli	VEGF	5×10-5	Weighted mode	52	1.08199	0.995453	1.17605	0.0696941
Ahola-Olli	VEGF	5×10-8	IVW	7	1.07503	0.963567	1.1994	0.195154
Ahola-Olli	VEGF	5×10-8	MR Egger	7	1.10763	0.914444	1.34163	0.343732
Ahola-Olli	VEGF	5×10-8	MR-PRESSO	7	1.07503	0.963567	1.1994	0.24276
Ahola-Olli	VEGF	5×10-8	Simple mode	7	1.07622	0.874182	1.32495	0.514558
Ahola-Olli	VEGF	5×10-8	Weighted median	7	1.09459	1.00066	1.19733	0.0483296
Ahola-Olli	VEGF	5×10-8	Weighted mode	7	1.09434	1.00254	1.19454	0.0902968
Folkersen	FABP4	5×10-5	IVW	10	0.992963	0.970859	1.01557	0.538656
Folkersen	FABP4	5×10-5	MR Egger	10	0.99307	0.969114	1.01762	0.591994
Folkersen	FABP4	5×10-5	Simple mode	10	0.997472	0.929817	1.07005	0.94524
Folkersen	FABP4	5×10-5	Weighted median	10	0.993188	0.968574	1.01843	0.59345
Folkersen	FABP4	5×10-5	Weighted mode	10	0.992769	0.969752	1.01633	0.559244
Folkersen	FIGF	5×10-5	IVW	7	1.08199	0.914297	1.28044	0.359058
Folkersen	FIGF	5×10-5	MR Egger	7	0.565748	0.329426	0.971601	0.0939041
Folkersen	FIGF	5×10-5	Simple mode	7	0.897124	0.662126	1.21553	0.509833
Folkersen	FIGF	5×10-5	Weighted median	7	0.951424	0.786774	1.15053	0.607511
Folkersen	FIGF	5×10-5	Weighted mode	7	0.898985	0.673193	1.20051	0.497672
Folkersen	MMP7	5×10-5	IVW	10	1.00474	0.986604	1.02321	0.610822
Folkersen	MMP7	5×10-5	MR Egger	10	1.0077	0.986964	1.02887	0.490334
Folkersen	MMP7	5×10-5	Simple mode	10	0.978152	0.926206	1.03301	0.447934
Folkersen	MMP7	5×10-5	Weighted median	10	1.00461	0.987486	1.02204	0.599919
Folkersen	MMP7	5×10-5	Weighted mode	10	1.00404	0.987793	1.02056	0.639463
Folkersen	MMP7	5×10-8	IVW	3	1.03426	0.946469	1.1302	0.456668
Folkersen	MMP7	5×10-8	MR Egger	3	1.23944	0.75203	2.04275	0.554446
Folkersen	MMP7	5×10-8	Simple mode	3	1.06188	0.913707	1.23409	0.515586
Folkersen	MMP7	5×10-8	Weighted median	3	1.04474	0.941582	1.15919	0.409298
Folkersen	MMP7	5×10-8	Weighted mode	3	1.07076	0.926085	1.23803	0.453385
Folkersen	TNFRSF1B	5×10-5	IVW	7	1.08281	0.942678	1.24377	0.26052
Folkersen	TNFRSF1B	5×10-5	MR Egger	7	1.22366	0.948877	1.57801	0.180532
Folkersen	TNFRSF1B	5×10-5	Simple mode	7	1.12187	0.952474	1.3214	0.217692
Folkersen	TNFRSF1B	5×10-5	Weighted median	7	1.10829	0.979011	1.25463	0.104209
Folkersen	TNFRSF1B	5×10-5	Weighted mode	7	1.10964	0.979678	1.25685	0.152755
Folkersen	VEGFA	5×10-5	IVW	6	1.06913	0.9265	1.23371	0.360203
Folkersen	VEGFA	5×10-5	MR Egger	6	1.42253	0.962918	2.10152	0.151403
Folkersen	VEGFA	5×10-5	Simple mode	6	1.09206	0.902631	1.32124	0.406456
Folkersen	VEGFA	5×10-5	Weighted median	6	1.08873	0.955887	1.24004	0.200382
Folkersen	VEGFA	5×10-5	Weighted mode	6	1.09494	0.943078	1.27127	0.287225
Sjaarda	ACE	5×10-5	IVW	2	0.997841	0.935395	1.06446	0.947742
Sjaarda	ACE	5×10-8	Wald Ratio	1	0.996522	0.933349	1.06397	0.916959
Sjaarda	ADIPOQ	5×10-5	IVW	2	1.00506	0.902401	1.11941	0.92678
Sjaarda	ADIPOQ	5×10-8	IVW	2	1.00506	0.902401	1.11941	0.92678
Sjaarda	AGT	5×10-5	IVW	2	1.01785	0.939479	1.10276	0.665184
Sjaarda	AGT	5×10-8	Wald Ratio	1	1.01197	0.93228	1.09847	0.77617
Sjaarda	AHSG	5×10-5	IVW	4	0.991369	0.922772	1.06506	0.812692
Sjaarda	AHSG	5×10-5	MR Egger	4	0.981858	0.881056	1.09419	0.771926
Sjaarda	AHSG	5×10-5	Simple mode	4	1.00652	0.86433	1.1721	0.938635
Sjaarda	AHSG	5×10-5	Weighted median	4	0.991488	0.921658	1.06661	0.818533
Sjaarda	AHSG	5×10-5	Weighted mode	4	0.989992	0.916054	1.0699	0.815917
Sjaarda	AHSG	5×10-8	IVW	2	0.985965	0.915735	1.06158	0.70773
Sjaarda	ANG	5×10-5	IVW	2	1.05096	0.967154	1.14202	0.24109
Sjaarda	ANG	5×10-8	IVW	2	1.05096	0.967154	1.14202	0.24109
Sjaarda	ANGPT2	5×10-5	IVW	2	0.841699	0.632306	1.12043	0.237673
Sjaarda	ANGPT2	5×10-8	Wald Ratio	1	0.83422	0.576702	1.20673	0.335884
Sjaarda	ANGPTL3	5×10-8	Wald Ratio	1	0.846442	0.642283	1.1155	0.23647
Sjaarda	APOA4	5×10-8	Wald Ratio	1	1.02261	0.715696	1.46114	0.90226
Sjaarda	APOB	5×10-5	IVW	2	1.16266	0.913686	1.47948	0.220273
Sjaarda	APOB	5×10-8	Wald Ratio	1	1.16625	0.873976	1.55626	0.296096
Sjaarda	APOC1	5×10-8	Wald Ratio	1	1.18803	0.931086	1.51587	0.165834
Sjaarda	APOC3	5×10-8	Wald Ratio	1	1.10261	0.783752	1.55119	0.574876
Sjaarda	APOE	5×10-5	IVW	4	1.05219	0.987149	1.12151	0.118124
Sjaarda	APOE	5×10-5	MR Egger	4	1.08435	0.980844	1.19878	0.254437
Sjaarda	APOE	5×10-5	Simple mode	4	0.888979	0.793229	0.996287	0.136132
Sjaarda	APOE	5×10-5	Weighted median	4	1.05593	0.985689	1.13117	0.121245
Sjaarda	APOE	5×10-5	Weighted mode	4	1.05622	0.979721	1.1387	0.249137
Sjaarda	APOE	5×10-8	IVW	2	1.0598	0.973148	1.15417	0.182017
Sjaarda	APOH	5×10-5	IVW	4	1.08387	0.982949	1.19516	0.106284
Sjaarda	APOH	5×10-5	MR Egger	4	1.28539	1.03155	1.60169	0.154768
Sjaarda	APOH	5×10-5	Simple mode	4	0.858483	0.746281	0.987555	0.122402
Sjaarda	APOH	5×10-5	Weighted median	4	1.1006	1.00392	1.20659	0.0410099
Sjaarda	APOH	5×10-5	Weighted mode	4	1.1085	1.01298	1.21302	0.110915
Sjaarda	APOH	5×10-8	IVW	2	1.10987	1.02026	1.20735	0.0152206
Sjaarda	AXL	5×10-5	IVW	2	0.788772	0.625067	0.995352	0.0455808
Sjaarda	AXL	5×10-8	Wald Ratio	1	0.793222	0.601489	1.04607	0.10081
Sjaarda	BGLAP	5×10-5	IVW	2	1.09545	0.758238	1.58263	0.627214
Sjaarda	CCL13	5×10-5	IVW	2	0.973289	0.833497	1.13653	0.732167
Sjaarda	CCL13	5×10-8	IVW	2	0.969451	0.82994	1.13241	0.695523
Sjaarda	CCL18	5×10-5	IVW	3	0.893749	0.800764	0.997532	0.045061
Sjaarda	CCL18	5×10-5	MR Egger	3	0.95021	0.755041	1.19583	0.738576
Sjaarda	CCL18	5×10-5	Simple mode	3	0.846094	0.715986	0.999845	0.188801
Sjaarda	CCL18	5×10-5	Weighted median	3	0.892775	0.793126	1.00494	0.0603375
Sjaarda	CCL18	5×10-5	Weighted mode	3	0.920039	0.805365	1.05104	0.344643
Sjaarda	CCL18	5×10-8	IVW	3	0.893749	0.800764	0.997532	0.045061
Sjaarda	CCL18	5×10-8	MR Egger	3	0.95021	0.755041	1.19583	0.738576
Sjaarda	CCL18	5×10-8	Simple mode	3	0.846094	0.708859	1.0099	0.205397
Sjaarda	CCL18	5×10-8	Weighted median	3	0.892775	0.791696	1.00676	0.0643
Sjaarda	CCL18	5×10-8	Weighted mode	3	0.920039	0.814692	1.03901	0.311322
Sjaarda	CCL22	5×10-8	Wald Ratio	1	1.03531	0.754577	1.42048	0.829754
Sjaarda	CCL23	5×10-5	IVW	2	1.11574	1.01352	1.22827	0.0254945
Sjaarda	CCL23	5×10-8	Wald Ratio	1	1.10385	1.00007	1.21841	0.049832
Sjaarda	CCL24	5×10-5	IVW	3	1.03499	0.977456	1.09592	0.238539
Sjaarda	CCL24	5×10-5	MR Egger	3	0.998923	0.90322	1.10477	0.986657
Sjaarda	CCL24	5×10-5	Simple mode	3	1.1066	0.983788	1.24474	0.233529
Sjaarda	CCL24	5×10-5	Weighted median	3	1.03375	0.978172	1.09249	0.239089
Sjaarda	CCL24	5×10-5	Weighted mode	3	1.02828	0.96698	1.09347	0.46766
Sjaarda	CCL24	5×10-8	IVW	3	1.03499	0.977456	1.09592	0.238539
Sjaarda	CCL24	5×10-8	MR Egger	3	0.998923	0.90322	1.10477	0.986657
Sjaarda	CCL24	5×10-8	Simple mode	3	1.1066	0.995906	1.2296	0.200292
Sjaarda	CCL24	5×10-8	Weighted median	3	1.03375	0.976738	1.09409	0.251458
Sjaarda	CCL24	5×10-8	Weighted mode	3	1.02828	0.967789	1.09256	0.462432
Sjaarda	CCL5	5×10-8	Wald Ratio	1	0.949208	0.800141	1.12605	0.549814
Sjaarda	CCL8	5×10-5	IVW	3	0.969419	0.897155	1.0475	0.431995
Sjaarda	CCL8	5×10-5	MR Egger	3	0.947421	0.844633	1.06272	0.525886
Sjaarda	CCL8	5×10-5	Simple mode	3	1.02931	0.892039	1.1877	0.73063
Sjaarda	CCL8	5×10-5	Weighted median	3	0.970119	0.896977	1.04923	0.448138
Sjaarda	CCL8	5×10-5	Weighted mode	3	0.961696	0.893096	1.03556	0.409624
Sjaarda	CCL8	5×10-8	IVW	3	0.983092	0.910698	1.06124	0.662151
Sjaarda	CCL8	5×10-8	MR Egger	3	0.906424	0.787851	1.04284	0.40063
Sjaarda	CCL8	5×10-8	Simple mode	3	1.12671	0.915787	1.38622	0.376394
Sjaarda	CCL8	5×10-8	Weighted median	3	0.983701	0.910522	1.06276	0.676922
Sjaarda	CCL8	5×10-8	Weighted mode	3	0.961714	0.886113	1.04376	0.448666
Sjaarda	CD163	5×10-8	Wald Ratio	1	0.750275	0.480126	1.17243	0.207115
Sjaarda	CD40	5×10-5	IVW	2	0.917674	0.81154	1.03769	0.170679
Sjaarda	CD40	5×10-8	IVW	2	0.917674	0.81154	1.03769	0.170679
Sjaarda	CD5L	5×10-5	IVW	4	0.926288	0.838675	1.02305	0.130935
Sjaarda	CD5L	5×10-5	MR Egger	4	0.898788	0.724149	1.11554	0.435142
Sjaarda	CD5L	5×10-5	Simple mode	4	1.02014	0.859022	1.21148	0.834767
Sjaarda	CD5L	5×10-5	Weighted median	4	0.924792	0.830643	1.02961	0.153494
Sjaarda	CD5L	5×10-5	Weighted mode	4	0.923711	0.82658	1.03225	0.256018
Sjaarda	CD5L	5×10-8	IVW	2	0.9124	0.821066	1.01389	0.088459
Sjaarda	CFHR1	5×10-5	IVW	3	0.987925	0.942231	1.03584	0.615118
Sjaarda	CFHR1	5×10-5	MR Egger	3	0.963548	0.824077	1.12662	0.722661
Sjaarda	CFHR1	5×10-5	Simple mode	3	0.943908	0.860168	1.0358	0.347445
Sjaarda	CFHR1	5×10-5	Weighted median	3	0.986441	0.94848	1.02592	0.495331
Sjaarda	CFHR1	5×10-5	Weighted mode	3	0.987625	0.947692	1.02924	0.614247
Sjaarda	CFHR1	5×10-8	IVW	2	0.985364	0.944042	1.0285	0.499968
Sjaarda	CHI3L1	5×10-5	IVW	2	0.941194	0.850702	1.04131	0.239952
Sjaarda	CHI3L1	5×10-8	Wald Ratio	1	0.933322	0.841479	1.03519	0.191668
Sjaarda	CLEC3B	5×10-5	IVW	7	1.01604	0.972771	1.06123	0.473625
Sjaarda	CLEC3B	5×10-5	MR Egger	7	1.0879	0.974075	1.21502	0.195366
Sjaarda	CLEC3B	5×10-5	Simple mode	7	0.96094	0.844614	1.09329	0.567204
Sjaarda	CLEC3B	5×10-5	Weighted median	7	1.02082	0.978475	1.06499	0.340495
Sjaarda	CLEC3B	5×10-5	Weighted mode	7	1.02765	0.981276	1.07621	0.291018
Sjaarda	CLEC3B	5×10-8	IVW	5	1.02319	0.979377	1.06897	0.304537
Sjaarda	CLEC3B	5×10-8	MR Egger	5	1.08349	0.96907	1.21141	0.253808
Sjaarda	CLEC3B	5×10-8	Simple mode	5	0.980831	0.88498	1.08706	0.730905
Sjaarda	CLEC3B	5×10-8	Weighted median	5	1.02482	0.981578	1.06998	0.264976
Sjaarda	CLEC3B	5×10-8	Weighted mode	5	1.03	0.984032	1.07812	0.27326
Sjaarda	CLU	5×10-5	IVW	2	1.02369	0.780861	1.34204	0.8654
Sjaarda	CLU	5×10-8	Wald Ratio	1	0.987126	0.669764	1.45487	0.947795
Sjaarda	CPB2	5×10-5	IVW	3	0.969841	0.883717	1.06436	0.518651
Sjaarda	CPB2	5×10-5	MR Egger	3	1.02936	0.856183	1.23756	0.809859
Sjaarda	CPB2	5×10-5	Simple mode	3	0.862935	0.709257	1.04991	0.278589
Sjaarda	CPB2	5×10-5	Weighted median	3	0.973899	0.885714	1.07086	0.584961
Sjaarda	CPB2	5×10-5	Weighted mode	3	0.988031	0.894393	1.09147	0.834698
Sjaarda	CPB2	5×10-8	IVW	2	0.978927	0.890126	1.07659	0.660674
Sjaarda	CRP	5×10-8	Wald Ratio	1	0.921761	0.72543	1.17123	0.504985
Sjaarda	CSF1	5×10-8	Wald Ratio	1	0.92772	0.655896	1.3122	0.671488
Sjaarda	CST3	5×10-8	Wald Ratio	1	0.855612	0.680773	1.07535	0.181197
Sjaarda	CTSD	5×10-5	IVW	3	0.984859	0.896164	1.08233	0.75135
Sjaarda	CTSD	5×10-5	MR Egger	3	0.955644	0.735133	1.2423	0.79194
Sjaarda	CTSD	5×10-5	Simple mode	3	0.98181	0.862897	1.11711	0.806648
Sjaarda	CTSD	5×10-5	Weighted median	3	0.981977	0.889338	1.08427	0.719033
Sjaarda	CTSD	5×10-5	Weighted mode	3	0.980381	0.866057	1.1098	0.783767
Sjaarda	CTSD	5×10-8	IVW	3	0.984859	0.896164	1.08233	0.75135
Sjaarda	CTSD	5×10-8	MR Egger	3	0.955644	0.735133	1.2423	0.79194
Sjaarda	CTSD	5×10-8	Simple mode	3	0.98181	0.869166	1.10905	0.795629
Sjaarda	CTSD	5×10-8	Weighted median	3	0.981977	0.88562	1.08882	0.729975
Sjaarda	CTSD	5×10-8	Weighted mode	3	0.980381	0.872769	1.10126	0.770147
Sjaarda	CXCL5	5×10-5	IVW	4	1.01625	0.908285	1.13704	0.778517
Sjaarda	CXCL5	5×10-5	MR Egger	4	1.03209	0.884628	1.20413	0.726873
Sjaarda	CXCL5	5×10-5	Simple mode	4	0.990624	0.792615	1.2381	0.939226
Sjaarda	CXCL5	5×10-5	Weighted median	4	1.02474	0.912492	1.15079	0.679727
Sjaarda	CXCL5	5×10-5	Weighted mode	4	1.03062	0.906788	1.17137	0.675638
Sjaarda	CXCL5	5×10-8	IVW	2	1.02013	0.905647	1.14908	0.742827
Sjaarda	ERBB2	5×10-5	IVW	2	0.9042	0.738942	1.10642	0.328096
Sjaarda	ERBB2	5×10-8	IVW	2	0.9042	0.738942	1.10642	0.328096
Sjaarda	F7	5×10-5	IVW	2	1.02106	0.842328	1.2377	0.83192
Sjaarda	F7	5×10-8	Wald Ratio	1	1.03885	0.838795	1.28661	0.726934
Sjaarda	FABP4	5×10-8	Wald Ratio	1	1.37181	0.939919	2.00215	0.101256
Sjaarda	FBLN1	5×10-5	IVW	2	1.04111	0.666019	1.62744	0.859704
Sjaarda	FBLN1	5×10-8	Wald Ratio	1	1.18775	0.901186	1.56545	0.221924
Sjaarda	FCN3	5×10-8	Wald Ratio	1	1.05176	0.916774	1.20662	0.471466
Sjaarda	FLT4	5×10-5	IVW	2	1.15529	0.747951	1.78447	0.515201
Sjaarda	GC	5×10-5	IVW	4	0.999301	0.954659	1.04603	0.976084
Sjaarda	GC	5×10-5	MR Egger	4	0.886696	0.728056	1.0799	0.354361
Sjaarda	GC	5×10-5	Simple mode	4	1.24576	1.08098	1.43565	0.0560537
Sjaarda	GC	5×10-5	Weighted median	4	0.996483	0.963342	1.03076	0.83825
Sjaarda	GC	5×10-5	Weighted mode	4	0.993144	0.961166	1.02619	0.70803
Sjaarda	GC	5×10-8	IVW	3	0.997272	0.952924	1.04368	0.906305
Sjaarda	GC	5×10-8	MR Egger	3	0.91195	0.695198	1.19628	0.626108
Sjaarda	GC	5×10-8	Simple mode	3	0.955243	0.859144	1.06209	0.486436
Sjaarda	GC	5×10-8	Weighted median	3	0.994917	0.962318	1.02862	0.764338
Sjaarda	GC	5×10-8	Weighted mode	3	0.993285	0.961392	1.02624	0.724926
Sjaarda	GSN	5×10-8	Wald Ratio	1	0.74064	0.417106	1.31513	0.30541
Sjaarda	HP	5×10-5	IVW	3	0.911905	0.81762	1.01706	0.0976912
Sjaarda	HP	5×10-5	MR Egger	3	1.19451	0.763931	1.86779	0.578555
Sjaarda	HP	5×10-5	Simple mode	3	0.939998	0.814904	1.0843	0.485183
Sjaarda	HP	5×10-5	Weighted median	3	0.929193	0.828145	1.04257	0.21121
Sjaarda	HP	5×10-5	Weighted mode	3	0.932499	0.819218	1.06144	0.401103
Sjaarda	HP	5×10-8	IVW	2	0.933734	0.831576	1.04844	0.246126
Sjaarda	HPX	5×10-8	Wald Ratio	1	0.998169	0.799609	1.24604	0.987079
Sjaarda	ICAM1	5×10-5	IVW	2	1.02357	0.808974	1.29508	0.846145
Sjaarda	ICAM1	5×10-8	Wald Ratio	1	1.08297	0.811576	1.44512	0.588136
Sjaarda	IGFBP3	5×10-8	Wald Ratio	1	1.23992	0.999961	1.53747	0.0500377
Sjaarda	IL16	5×10-5	IVW	2	1.03138	0.952576	1.1167	0.446137
Sjaarda	IL16	5×10-8	IVW	2	1.03138	0.952576	1.1167	0.446137
Sjaarda	IL18	5×10-8	Wald Ratio	1	1.02245	0.798435	1.30932	0.860321
Sjaarda	IL1RL1	5×10-5	IVW	5	1.09462	1.02272	1.17159	0.0091077
Sjaarda	IL1RL1	5×10-5	MR Egger	5	1.05417	0.907594	1.22442	0.53942
Sjaarda	IL1RL1	5×10-5	Simple mode	5	1.1124	0.968249	1.27801	0.206942
Sjaarda	IL1RL1	5×10-5	Weighted median	5	1.08848	1.01574	1.16642	0.0162757
Sjaarda	IL1RL1	5×10-5	Weighted mode	5	1.08874	1.01081	1.17267	0.0882553
Sjaarda	IL1RL1	5×10-8	IVW	2	1.08815	1.01468	1.16695	0.0178636
Sjaarda	IL2RA	5×10-5	IVW	2	0.978425	0.870683	1.0995	0.714048
Sjaarda	IL2RA	5×10-8	Wald Ratio	1	0.987188	0.875992	1.1125	0.832502
Sjaarda	IL6R	5×10-5	IVW	5	0.99457	0.950027	1.0412	0.815839
Sjaarda	IL6R	5×10-5	MR Egger	5	1.01998	0.947289	1.09825	0.636268
Sjaarda	IL6R	5×10-5	Simple mode	5	0.973227	0.860584	1.10061	0.687727
Sjaarda	IL6R	5×10-5	Weighted median	5	0.998091	0.951633	1.04682	0.937361
Sjaarda	IL6R	5×10-5	Weighted mode	5	0.998893	0.955376	1.04439	0.963469
Sjaarda	IL6R	5×10-8	IVW	3	0.993305	0.948082	1.04068	0.7775
Sjaarda	IL6R	5×10-8	MR Egger	3	1.03517	0.950034	1.12794	0.574583
Sjaarda	IL6R	5×10-8	Simple mode	3	0.952607	0.847732	1.07046	0.500282
Sjaarda	IL6R	5×10-8	Weighted median	3	0.995166	0.948596	1.04402	0.842902
Sjaarda	IL6R	5×10-8	Weighted mode	3	0.997777	0.950204	1.04773	0.936998
Sjaarda	IL6ST	5×10-5	IVW	2	1.07788	0.93621	1.241	0.296865
Sjaarda	IL6ST	5×10-8	IVW	2	1.07788	0.93621	1.241	0.296865
Sjaarda	ITLN1	5×10-5	IVW	4	0.978837	0.921556	1.03968	0.486906
Sjaarda	ITLN1	5×10-5	MR Egger	4	1.01835	0.92354	1.12289	0.750325
Sjaarda	ITLN1	5×10-5	Simple mode	4	0.872292	0.752315	1.0114	0.168018
Sjaarda	ITLN1	5×10-5	Weighted median	4	0.980983	0.921907	1.04384	0.544573
Sjaarda	ITLN1	5×10-5	Weighted mode	4	0.990864	0.930409	1.05525	0.793657
Sjaarda	ITLN1	5×10-8	IVW	2	0.986492	0.926347	1.05054	0.671766
Sjaarda	KLK5	5×10-5	IVW	2	0.992741	0.908333	1.08499	0.87233
Sjaarda	KLK5	5×10-8	IVW	2	0.992741	0.908333	1.08499	0.87233
Sjaarda	LGALS3	5×10-5	IVW	2	1.01352	0.948338	1.08318	0.692125
Sjaarda	LGALS3	5×10-8	IVW	2	1.01352	0.948338	1.08318	0.692125
Sjaarda	LPA	5×10-5	IVW	7	1.02033	0.963033	1.08104	0.494846
Sjaarda	LPA	5×10-5	MR Egger	7	0.993869	0.910404	1.08499	0.896064
Sjaarda	LPA	5×10-5	Simple mode	7	0.949358	0.83933	1.07381	0.439934
Sjaarda	LPA	5×10-5	Weighted median	7	1.01586	0.945734	1.09118	0.666361
Sjaarda	LPA	5×10-5	Weighted mode	7	1.01367	0.945262	1.08702	0.716462
Sjaarda	LPA	5×10-8	IVW	4	1.02293	0.962938	1.08667	0.462152
Sjaarda	LPA	5×10-8	MR Egger	4	0.987221	0.901784	1.08075	0.806786
Sjaarda	LPA	5×10-8	Simple mode	4	1.09475	0.983429	1.21867	0.196584
Sjaarda	LPA	5×10-8	Weighted median	4	1.0181	0.951099	1.08982	0.605542
Sjaarda	LPA	5×10-8	Weighted mode	4	1.01492	0.937046	1.09928	0.740211
Sjaarda	LTF	5×10-8	Wald Ratio	1	0.905006	0.824993	0.992779	0.0345627
Sjaarda	MET	5×10-5	IVW	2	1.17404	0.976153	1.41204	0.0884348
Sjaarda	MET	5×10-8	Wald Ratio	1	1.16633	0.951324	1.42992	0.138873
Sjaarda	MMP1	5×10-5	IVW	5	0.961482	0.874376	1.05726	0.417534
Sjaarda	MMP1	5×10-5	MR Egger	5	0.995959	0.772519	1.28403	0.977043
Sjaarda	MMP1	5×10-5	Simple mode	5	0.830392	0.679843	1.01428	0.142699
Sjaarda	MMP1	5×10-5	Weighted median	5	1.0033	0.924493	1.08882	0.937086
Sjaarda	MMP1	5×10-5	Weighted mode	5	1.01387	0.931993	1.10293	0.764589
Sjaarda	MMP1	5×10-8	IVW	4	0.963563	0.863316	1.07545	0.507827
Sjaarda	MMP1	5×10-8	MR Egger	4	0.990761	0.719609	1.36408	0.959802
Sjaarda	MMP1	5×10-8	Simple mode	4	1.00176	0.86175	1.16451	0.9832
Sjaarda	MMP1	5×10-8	Weighted median	4	1.0061	0.928823	1.0898	0.881474
Sjaarda	MMP1	5×10-8	Weighted mode	4	1.01259	0.92954	1.10306	0.793075
Sjaarda	MMP10	5×10-5	IVW	3	1.0208	0.86048	1.21099	0.813293
Sjaarda	MMP10	5×10-5	MR Egger	3	0.962888	0.549559	1.68709	0.916343
Sjaarda	MMP10	5×10-5	Simple mode	3	1.08233	0.902352	1.2982	0.483679
Sjaarda	MMP10	5×10-5	Weighted median	3	1.07025	0.933206	1.22743	0.331462
Sjaarda	MMP10	5×10-5	Weighted mode	3	1.08678	0.930453	1.26937	0.40378
Sjaarda	MMP10	5×10-8	IVW	3	1.0208	0.86048	1.21099	0.813293
Sjaarda	MMP10	5×10-8	MR Egger	3	0.962888	0.549559	1.68709	0.916343
Sjaarda	MMP10	5×10-8	Simple mode	3	1.08233	0.906242	1.29263	0.474593
Sjaarda	MMP10	5×10-8	Weighted median	3	1.07025	0.934133	1.22621	0.327947
Sjaarda	MMP10	5×10-8	Weighted mode	3	1.08678	0.933299	1.2655	0.396153
Sjaarda	MMP3	5×10-5	IVW	6	1.02401	0.939307	1.11634	0.590192
Sjaarda	MMP3	5×10-5	MR Egger	6	1.02715	0.882219	1.19589	0.747347
Sjaarda	MMP3	5×10-5	Simple mode	6	1.08043	0.895141	1.30408	0.456876
Sjaarda	MMP3	5×10-5	Weighted median	6	1.02907	0.941132	1.12524	0.529465
Sjaarda	MMP3	5×10-5	Weighted mode	6	1.02649	0.932766	1.12964	0.615397
Sjaarda	MMP3	5×10-8	IVW	3	1.01752	0.930234	1.113	0.704234
Sjaarda	MMP3	5×10-8	MR Egger	3	1.07521	0.893248	1.29423	0.583639
Sjaarda	MMP3	5×10-8	Simple mode	3	1.05076	0.893186	1.23614	0.610904
Sjaarda	MMP3	5×10-8	Weighted median	3	1.02513	0.9357	1.1231	0.594111
Sjaarda	MMP3	5×10-8	Weighted mode	3	1.02709	0.931814	1.13211	0.644332
Sjaarda	MMP7	5×10-5	IVW	3	1.111	0.961534	1.2837	0.153322
Sjaarda	MMP7	5×10-5	MR Egger	3	1.08585	0.816525	1.44402	0.671959
Sjaarda	MMP7	5×10-5	Simple mode	3	1.16671	0.934181	1.45713	0.30694
Sjaarda	MMP7	5×10-5	Weighted median	3	1.16176	0.984084	1.37152	0.0766371
Sjaarda	MMP7	5×10-5	Weighted mode	3	1.17172	0.95248	1.44144	0.272537
Sjaarda	MMP7	5×10-8	IVW	2	1.10562	0.949422	1.28751	0.196329
Sjaarda	MSLN	5×10-5	IVW	2	0.977055	0.720174	1.32556	0.881441
Sjaarda	MST1	5×10-5	IVW	2	1.20898	1.08056	1.35266	0.000925517
Sjaarda	MST1	5×10-8	Wald Ratio	1	1.20576	1.07238	1.35573	0.0017581
Sjaarda	NRP1	5×10-5	IVW	3	0.965622	0.792517	1.17654	0.728541
Sjaarda	NRP1	5×10-5	MR Egger	3	0.655045	0.362584	1.18341	0.394444
Sjaarda	NRP1	5×10-5	Simple mode	3	0.973035	0.739909	1.27961	0.862983
Sjaarda	NRP1	5×10-5	Weighted median	3	0.935468	0.791809	1.10519	0.43292
Sjaarda	NRP1	5×10-5	Weighted mode	3	0.916752	0.7863	1.06885	0.382637
Sjaarda	NRP1	5×10-8	IVW	2	0.921002	0.790228	1.07342	0.29223
Sjaarda	PLAUR	5×10-8	Wald Ratio	1	0.674364	0.455612	0.998144	0.0489206
Sjaarda	PON1	5×10-5	IVW	3	0.990012	0.918551	1.06703	0.792852
Sjaarda	PON1	5×10-5	MR Egger	3	0.906337	0.664415	1.23635	0.646321
Sjaarda	PON1	5×10-5	Simple mode	3	1.03597	0.919787	1.16683	0.619277
Sjaarda	PON1	5×10-5	Weighted median	3	0.988506	0.909998	1.07379	0.784225
Sjaarda	PON1	5×10-5	Weighted mode	3	0.989637	0.889998	1.10043	0.865196
Sjaarda	PON1	5×10-8	IVW	3	0.990012	0.918551	1.06703	0.792852
Sjaarda	PON1	5×10-8	MR Egger	3	0.906337	0.664415	1.23635	0.646321
Sjaarda	PON1	5×10-8	Simple mode	3	1.03597	0.926932	1.15783	0.59697
Sjaarda	PON1	5×10-8	Weighted median	3	0.988506	0.907983	1.07617	0.789719
Sjaarda	PON1	5×10-8	Weighted mode	3	0.989637	0.88938	1.1012	0.866057
Sjaarda	POSTN	5×10-5	IVW	2	1.09248	0.928237	1.28578	0.287288
Sjaarda	POSTN	5×10-8	Wald Ratio	1	1.06705	0.897335	1.26886	0.462766
Sjaarda	PRSS8	5×10-8	Wald Ratio	1	0.971715	0.665276	1.41931	0.881998
Sjaarda	PSAT1	5×10-8	Wald Ratio	1	1.02582	0.75699	1.39013	0.869393
Sjaarda	PTX3	5×10-8	Wald Ratio	1	0.806454	0.617077	1.05395	0.115205
Sjaarda	RARRES2	5×10-8	Wald Ratio	1	0.959165	0.800892	1.14872	0.650459
Sjaarda	SELP	5×10-5	IVW	4	1.00417	0.857291	1.17622	0.958856
Sjaarda	SELP	5×10-5	MR Egger	4	1.07933	0.599716	1.94249	0.822811
Sjaarda	SELP	5×10-5	Simple mode	4	0.977819	0.820494	1.16531	0.818289
Sjaarda	SELP	5×10-5	Weighted median	4	0.961629	0.871827	1.06068	0.434088
Sjaarda	SELP	5×10-5	Weighted mode	4	0.972746	0.872269	1.0848	0.653485
Sjaarda	SELP	5×10-8	IVW	4	1.00417	0.857291	1.17622	0.958856
Sjaarda	SELP	5×10-8	MR Egger	4	1.07933	0.599716	1.94249	0.822811
Sjaarda	SELP	5×10-8	Simple mode	4	0.977819	0.823214	1.16146	0.814893
Sjaarda	SELP	5×10-8	Weighted median	4	0.961629	0.873778	1.05831	0.423439
Sjaarda	SELP	5×10-8	Weighted mode	4	0.972746	0.868954	1.08894	0.664058
Sjaarda	SERPINA1	5×10-5	IVW	2	0.960967	0.874821	1.0556	0.40604
Sjaarda	SERPINA1	5×10-8	Wald Ratio	1	0.950359	0.864031	1.04531	0.294672
Sjaarda	SERPINA12	5×10-5	IVW	9	0.955504	0.910724	1.00249	0.0630859
Sjaarda	SERPINA12	5×10-5	MR Egger	9	0.94694	0.884424	1.01387	0.161658
Sjaarda	SERPINA12	5×10-5	Simple mode	9	0.950475	0.851441	1.06103	0.39201
Sjaarda	SERPINA12	5×10-5	Weighted median	9	0.972069	0.910416	1.0379	0.396783
Sjaarda	SERPINA12	5×10-5	Weighted mode	9	0.952014	0.899558	1.00753	0.12744
Sjaarda	SERPINA12	5×10-8	IVW	5	0.955903	0.898282	1.01722	0.155101
Sjaarda	SERPINA12	5×10-8	MR Egger	5	0.938092	0.849198	1.03629	0.297343
Sjaarda	SERPINA12	5×10-8	Simple mode	5	0.98136	0.898634	1.0717	0.696892
Sjaarda	SERPINA12	5×10-8	Weighted median	5	0.97285	0.915966	1.03327	0.370572
Sjaarda	SERPINA12	5×10-8	Weighted mode	5	0.984483	0.921969	1.05124	0.664656
Sjaarda	SERPINA3	5×10-8	Wald Ratio	1	1.08499	0.847058	1.38976	0.518387
Sjaarda	SERPINE1	5×10-8	Wald Ratio	1	0.792727	0.566808	1.10869	0.174736
Sjaarda	SERPINF1	5×10-8	Wald Ratio	1	1.13211	0.973818	1.31614	0.106364
Sjaarda	SFRP4	5×10-5	IVW	2	0.864932	0.665328	1.12442	0.27837
Sjaarda	SHBG	5×10-5	IVW	2	1.21592	0.963378	1.53465	0.0997861
Sjaarda	SHBG	5×10-8	Wald Ratio	1	1.26541	1.01319	1.58042	0.0379351
Sjaarda	SORT1	5×10-5	IVW	2	1.05646	0.830378	1.34409	0.65484
Sjaarda	SORT1	5×10-8	Wald Ratio	1	0.983676	0.736619	1.31359	0.911189
Sjaarda	TF	5×10-8	Wald Ratio	1	0.978799	0.872865	1.09759	0.713868
Sjaarda	THBD	5×10-8	Wald Ratio	1	0.915393	0.698145	1.20024	0.522475
Sjaarda	THBS1	5×10-8	Wald Ratio	1	1.06762	0.943832	1.20764	0.29805
Sjaarda	TNC	5×10-5	IVW	2	0.993372	0.832463	1.18538	0.941206
Sjaarda	TNC	5×10-8	Wald Ratio	1	0.963248	0.836281	1.10949	0.6036
Sjaarda	TNFRSF11B	5×10-5	IVW	2	0.799145	0.574995	1.11067	0.181873
Sjaarda	TNFRSF1B	5×10-8	Wald Ratio	1	1.12879	0.896229	1.42169	0.303381
Sjaarda	TNFSF13B	5×10-5	IVW	2	0.885637	0.656165	1.19536	0.427349
Sjaarda	TTR	5×10-8	Wald Ratio	1	1.27003	0.889099	1.81418	0.188879
Sjaarda	UMOD	5×10-5	IVW	2	1.08193	1.01458	1.15374	0.0163252
Sjaarda	UMOD	5×10-8	IVW	2	1.08193	1.01458	1.15374	0.0163252
Sjaarda	UMOD	5×10-8	Wald Ratio	1	1.14887	0.961251	1.37311	0.127117
Sjaarda	UMOD	5×10-8	Wald Ratio	1	1.07227	1.00088	1.14875	0.04713
Sjaarda	VEGFA	5×10-5	IVW	3	1.05212	0.991281	1.11669	0.0945594
Sjaarda	VEGFA	5×10-5	MR Egger	3	1.08542	0.79303	1.48562	0.698812
Sjaarda	VEGFA	5×10-5	Simple mode	3	1.04866	0.932708	1.17903	0.510088
Sjaarda	VEGFA	5×10-5	Weighted median	3	1.0528	0.993643	1.11547	0.0811848
Sjaarda	VEGFA	5×10-5	Weighted mode	3	1.05313	0.994546	1.11517	0.218278
Sjaarda	VEGFA	5×10-8	IVW	2	1.05298	0.991505	1.11828	0.0925575
Sjaarda	VEGFC	5×10-5	IVW	2	1.30444	0.953279	1.78495	0.0967192
Suhre	CA6	5×10-5	IVW	16	1.01126	0.963098	1.06184	0.652797
Suhre	CA6	5×10-5	MR Egger	16	0.991911	0.881254	1.11646	0.894863
Suhre	CA6	5×10-5	Simple mode	16	1.02034	0.912167	1.14134	0.729603
Suhre	CA6	5×10-5	Weighted median	16	0.988323	0.922792	1.05851	0.737201
Suhre	CA6	5×10-5	Weighted mode	16	0.99432	0.920003	1.07464	0.887644
Suhre	CA6	5×10-8	IVW	2	0.978419	0.907106	1.05534	0.572036
Suhre	ICAM1	5×10-5	IVW	20	1.02544	0.997307	1.05436	0.0767273
Suhre	ICAM1	5×10-5	MR Egger	20	1.02577	0.98394	1.06938	0.246525
Suhre	ICAM1	5×10-5	Simple mode	20	1.00257	0.913868	1.09989	0.957198
Suhre	ICAM1	5×10-5	Weighted median	20	1.02389	0.992049	1.05676	0.142988
Suhre	ICAM1	5×10-5	Weighted mode	20	1.02343	0.989729	1.05829	0.191077
Suhre	IRS1	5×10-5	IVW	7	0.999963	0.941472	1.06209	0.999049
Suhre	IRS1	5×10-5	MR Egger	7	1.09558	0.981329	1.22314	0.165181
Suhre	IRS1	5×10-5	Simple mode	7	0.956226	0.833955	1.09642	0.545066
Suhre	IRS1	5×10-5	Weighted median	7	1.02153	0.958746	1.08843	0.510358
Suhre	IRS1	5×10-5	Weighted mode	7	1.02764	0.9603	1.09971	0.460397
Suhre	KYNU	5×10-5	IVW	18	0.999554	0.962021	1.03855	0.98176
Suhre	KYNU	5×10-5	MR Egger	18	1.01627	0.954265	1.0823	0.622216
Suhre	KYNU	5×10-5	Simple mode	18	1.00688	0.906793	1.11802	0.899366
Suhre	KYNU	5×10-5	Weighted median	18	1.00895	0.962301	1.05787	0.712111
Suhre	KYNU	5×10-5	Weighted mode	18	1.01025	0.959347	1.06385	0.703866
Suhre	MMP7	5×10-5	IVW	13	0.979394	0.92478	1.03723	0.476934
Suhre	MMP7	5×10-5	MR Egger	13	0.92043	0.765358	1.10692	0.397245
Suhre	MMP7	5×10-5	Simple mode	13	1.04453	0.915315	1.19199	0.530027
Suhre	MMP7	5×10-5	Weighted median	13	0.949022	0.876654	1.02736	0.196039
Suhre	MMP7	5×10-5	Weighted mode	13	0.912719	0.810113	1.02832	0.159198
Suhre	RET	5×10-5	IVW	18	0.969827	0.916698	1.02604	0.286492
Suhre	RET	5×10-5	MR Egger	18	1.0966	0.942718	1.2756	0.24937
Suhre	RET	5×10-5	Simple mode	18	1.00334	0.888153	1.13347	0.957843
Suhre	RET	5×10-5	Weighted median	18	0.964238	0.898331	1.03498	0.313364
Suhre	RET	5×10-5	Weighted mode	18	0.964742	0.875549	1.06302	0.478184
Sun	ADRBK1	5×10-5	IVW	43	0.970786	0.916576	1.0282	0.311861
Sun	ADRBK1	5×10-5	MR Egger	43	1.08795	0.944507	1.25317	0.249338
Sun	ADRBK1	5×10-5	Simple mode	43	0.973091	0.809101	1.17032	0.773477
Sun	ADRBK1	5×10-5	Weighted median	43	0.981645	0.90113	1.06935	0.671369
Sun	ADRBK1	5×10-5	Weighted mode	43	1.02875	0.919553	1.15092	0.623091
Sun	ADSS	5×10-5	IVW	52	1.00416	0.952645	1.05845	0.877316
Sun	ADSS	5×10-5	MR Egger	52	0.994807	0.867938	1.14022	0.940674
Sun	ADSS	5×10-5	Simple mode	52	1.14495	0.947197	1.38398	0.1678
Sun	ADSS	5×10-5	Weighted median	52	1.06709	0.979681	1.1623	0.136428
Sun	ADSS	5×10-5	Weighted mode	52	1.12566	0.980744	1.29198	0.0983973
Sun	ASPH	5×10-5	IVW	49	1.02117	0.956467	1.09025	0.530454
Sun	ASPH	5×10-5	MR Egger	49	0.997012	0.835628	1.18957	0.973646
Sun	ASPH	5×10-5	Simple mode	49	1.00117	0.800285	1.25248	0.991875
Sun	ASPH	5×10-5	Weighted median	49	0.981504	0.903719	1.06598	0.657637
Sun	ASPH	5×10-5	Weighted mode	49	0.947596	0.793289	1.13192	0.555588
Sun	ASPH	5×10-8	IVW	2	0.849216	0.718462	1.00377	0.0553732
Sun	AURKB	5×10-5	IVW	55	1.0583	0.999655	1.12039	0.0513984
Sun	AURKB	5×10-5	MR Egger	55	1.11698	0.960546	1.29889	0.156567
Sun	AURKB	5×10-5	MR-PRESSO	55	1.0583	0.999655	1.12039	0.0566037
Sun	AURKB	5×10-5	Simple mode	55	1.08398	0.90836	1.29356	0.375173
Sun	AURKB	5×10-5	Weighted median	55	1.08325	1.00339	1.16947	0.0407023
Sun	AURKB	5×10-5	Weighted mode	55	1.08398	0.908619	1.29319	0.374406
Sun	AURKB	5×10-8	IVW	2	0.931639	0.771318	1.12528	0.462386
Sun	BMPR1A	5×10-5	IVW	40	0.95948	0.8972	1.02608	0.22704
Sun	BMPR1A	5×10-5	MR Egger	40	0.932128	0.778779	1.11567	0.44816
Sun	BMPR1A	5×10-5	MR-PRESSO	40	0.95948	0.8972	1.02608	0.234315
Sun	BMPR1A	5×10-5	Simple mode	40	0.862108	0.700979	1.06028	0.167775
Sun	BMPR1A	5×10-5	Weighted median	40	0.890395	0.813328	0.974764	0.011958
Sun	BMPR1A	5×10-5	Weighted mode	40	0.867015	0.719633	1.04458	0.141364
Sun	CA1	5×10-5	IVW	52	0.961065	0.90748	1.01781	0.174852
Sun	CA1	5×10-5	MR Egger	52	0.977675	0.841199	1.13629	0.769725
Sun	CA1	5×10-5	Simple mode	52	0.885226	0.734177	1.06735	0.207327
Sun	CA1	5×10-5	Weighted median	52	0.926085	0.853268	1.00512	0.0660838
Sun	CA1	5×10-5	Weighted mode	52	0.900387	0.775223	1.04576	0.175428
Sun	CA1	5×10-8	IVW	2	0.964235	0.793925	1.17108	0.71339
Sun	CA10	5×10-5	MR-PRESSO	57	1.07065	1.00829	1.13687	0.0297925
Sun	CA10.13	5×10-5	IVW	40	0.977196	0.915134	1.04347	0.490801
Sun	CA10.13	5×10-5	MR Egger	40	0.860595	0.701562	1.05568	0.157996
Sun	CA10.13	5×10-5	Simple mode	40	1.00235	0.84514	1.1888	0.978646
Sun	CA10.13	5×10-5	Weighted median	40	0.993285	0.899915	1.09634	0.893575
Sun	CA10.13	5×10-5	Weighted mode	40	0.999448	0.877301	1.1386	0.993413
Sun	CA10.13	5×10-8	IVW	2	0.899041	0.648687	1.24602	0.522744
Sun	CA10.32	5×10-5	IVW	57	1.07065	1.00829	1.13687	0.0257653
Sun	CA10.32	5×10-5	MR Egger	57	0.986513	0.824172	1.18083	0.882869
Sun	CA10.32	5×10-5	Simple mode	57	1.11784	0.931237	1.34184	0.236936
Sun	CA10.32	5×10-5	Weighted median	57	1.09293	1.01236	1.17992	0.0229389
Sun	CA10.32	5×10-5	Weighted mode	57	1.10711	0.942673	1.30022	0.220019
Sun	CA2	5×10-5	IVW	36	1.02121	0.953954	1.0932	0.546027
Sun	CA2	5×10-5	MR Egger	36	0.925508	0.745371	1.14918	0.488107
Sun	CA2	5×10-5	Simple mode	36	0.920298	0.752777	1.1251	0.4233
Sun	CA2	5×10-5	Weighted median	36	1.02028	0.926259	1.12385	0.683974
Sun	CA2	5×10-5	Weighted mode	36	0.923045	0.750939	1.1346	0.451998
Sun	CA3	5×10-5	IVW	54	0.954866	0.904893	1.0076	0.092191
Sun	CA3	5×10-5	MR Egger	54	1.02539	0.873146	1.20417	0.761031
Sun	CA3	5×10-5	MR-PRESSO	54	0.954866	0.91536	0.996078	0.0367846
Sun	CA3	5×10-5	Simple mode	54	0.928264	0.775636	1.11093	0.420298
Sun	CA3	5×10-5	Weighted median	54	0.941179	0.872212	1.0156	0.118443
Sun	CA3	5×10-5	Weighted mode	54	0.913676	0.760164	1.09819	0.340431
Sun	CA4	5×10-5	IVW	57	0.992177	0.935676	1.05209	0.792917
Sun	CA4	5×10-5	MR Egger	57	1.10518	0.937491	1.30287	0.238691
Sun	CA4	5×10-5	Simple mode	57	1.09885	0.908948	1.32842	0.334362
Sun	CA4	5×10-5	Weighted median	57	1.0274	0.951321	1.10957	0.491014
Sun	CA4	5×10-5	Weighted mode	57	1.08544	0.904968	1.3019	0.380645
Sun	CA5A	5×10-5	IVW	40	0.999432	0.940545	1.06201	0.985366
Sun	CA5A	5×10-5	MR Egger	40	1.09555	0.926374	1.29562	0.292993
Sun	CA5A	5×10-5	Simple mode	40	1.12979	0.952798	1.33967	0.168296
Sun	CA5A	5×10-5	Weighted median	40	0.963502	0.881094	1.05362	0.415033
Sun	CA5A	5×10-5	Weighted mode	40	0.94585	0.815151	1.0975	0.467491
Sun	CA6	5×10-5	IVW	43	0.99795	0.953845	1.0441	0.929115
Sun	CA6	5×10-5	MR Egger	43	0.981817	0.906817	1.06302	0.653203
Sun	CA6	5×10-5	Simple mode	43	1.05079	0.908793	1.21498	0.507238
Sun	CA6	5×10-5	Weighted median	43	0.996525	0.930604	1.06712	0.920598
Sun	CA6	5×10-5	Weighted mode	43	1.00395	0.938815	1.07361	0.908741
Sun	CA6	5×10-8	IVW	3	1.0036	0.94202	1.06921	0.911342
Sun	CA6	5×10-8	MR Egger	3	0.952554	0.798773	1.13594	0.684243
Sun	CA6	5×10-8	Simple mode	3	1.0073	0.91278	1.11161	0.898227
Sun	CA6	5×10-8	Weighted median	3	1.00435	0.942125	1.07069	0.894171
Sun	CA6	5×10-8	Weighted mode	3	1.00078	0.932189	1.07441	0.984829
Sun	CA9	5×10-5	IVW	46	0.994554	0.93759	1.05498	0.856005
Sun	CA9	5×10-5	MR Egger	46	0.942164	0.764728	1.16077	0.578579
Sun	CA9	5×10-5	Simple mode	46	0.972126	0.804142	1.1752	0.771574
Sun	CA9	5×10-5	Weighted median	46	0.988755	0.91067	1.07354	0.787605
Sun	CA9	5×10-5	Weighted mode	46	0.974951	0.818156	1.16179	0.778029
Sun	CACNA2D3	5×10-5	IVW	43	1.03086	0.971768	1.09354	0.312933
Sun	CACNA2D3	5×10-5	MR Egger	43	0.988644	0.823359	1.18711	0.903208
Sun	CACNA2D3	5×10-5	Simple mode	43	0.991014	0.811361	1.21045	0.92994
Sun	CACNA2D3	5×10-5	Weighted median	43	1.00682	0.925162	1.09568	0.874873
Sun	CACNA2D3	5×10-5	Weighted mode	43	0.985644	0.825223	1.17725	0.874008
Sun	CACNA2D3	5×10-8	IVW	2	1.00165	0.809791	1.23897	0.987858
Sun	CANX	5×10-5	IVW	58	1.01618	0.963681	1.07155	0.553059
Sun	CANX	5×10-5	MR Egger	58	1.00356	0.859577	1.17166	0.964278
Sun	CANX	5×10-5	Simple mode	58	0.929487	0.793451	1.08885	0.368907
Sun	CANX	5×10-5	Weighted median	58	0.99034	0.919394	1.06676	0.797988
Sun	CANX	5×10-5	Weighted mode	58	0.960856	0.817116	1.12988	0.630964
Sun	CBS	5×10-5	IVW	58	1.01517	0.962428	1.07081	0.580158
Sun	CBS	5×10-5	MR Egger	58	1.13233	0.970537	1.3211	0.119774
Sun	CBS	5×10-5	Simple mode	58	1.05959	0.883077	1.27138	0.536056
Sun	CBS	5×10-5	Weighted median	58	1.04618	0.969047	1.12945	0.247963
Sun	CBS	5×10-5	Weighted mode	58	1.06464	0.895652	1.26551	0.480412
Sun	CCNB1	5×10-5	IVW	47	1.00262	0.94106	1.0682	0.93554
Sun	CCNB1	5×10-5	MR Egger	47	1.12327	0.93005	1.35663	0.233735
Sun	CCNB1	5×10-5	Simple mode	47	1.0337	0.857738	1.24576	0.729327
Sun	CCNB1	5×10-5	Weighted median	47	1.00846	0.926722	1.09741	0.845129
Sun	CCNB1	5×10-5	Weighted mode	47	1.01739	0.845339	1.22446	0.856078
Sun	CD44	5×10-5	IVW	49	0.968397	0.914233	1.02577	0.274144
Sun	CD44	5×10-5	MR Egger	49	0.955983	0.818185	1.11699	0.573526
Sun	CD44	5×10-5	Simple mode	49	0.970907	0.820413	1.14901	0.732659
Sun	CD44	5×10-5	Weighted median	49	0.970682	0.897052	1.05036	0.459706
Sun	CD44	5×10-5	Weighted mode	49	0.977903	0.834204	1.14636	0.784069
Sun	CDK2.CCNA2	5×10-5	IVW	43	1.06646	0.997602	1.14008	0.058826
Sun	CDK2.CCNA2	5×10-5	MR Egger	43	1.16476	0.975275	1.39106	0.0998533
Sun	CDK2.CCNA2	5×10-5	Simple mode	43	1.27006	0.980291	1.64549	0.0775584
Sun	CDK2.CCNA2	5×10-5	Weighted median	43	1.07711	0.980464	1.18327	0.121465
Sun	CDK2.CCNA2	5×10-5	Weighted mode	43	1.26657	0.983311	1.63143	0.0744005
Sun	CDK8.CCNC	5×10-5	IVW	60	0.980811	0.931374	1.03287	0.462799
Sun	CDK8.CCNC	5×10-5	MR Egger	60	1.04749	0.895907	1.22471	0.563011
Sun	CDK8.CCNC	5×10-5	Simple mode	60	0.888153	0.744674	1.05928	0.192129
Sun	CDK8.CCNC	5×10-5	Weighted median	60	0.984407	0.913862	1.0604	0.678691
Sun	CDK8.CCNC	5×10-5	Weighted mode	60	0.900584	0.759331	1.06811	0.23379
Sun	CHEK1	5×10-5	IVW	41	1.0484	0.982429	1.11881	0.154034
Sun	CHEK1	5×10-5	MR Egger	41	1.2386	1.0202	1.50377	0.0368131
Sun	CHEK1	5×10-5	MR-PRESSO	41	1.0484	0.982429	1.11881	0.161791
Sun	CHEK1	5×10-5	Simple mode	41	1.0326	0.834473	1.27778	0.769389
Sun	CHEK1	5×10-5	Weighted median	41	1.03829	0.949018	1.13595	0.412704
Sun	CHEK1	5×10-5	Weighted mode	41	1.03571	0.851634	1.25957	0.727108
Sun	CRABP1	5×10-5	IVW	43	0.965352	0.910243	1.0238	0.239674
Sun	CRABP1	5×10-5	MR Egger	43	0.883811	0.740427	1.05496	0.178897
Sun	CRABP1	5×10-5	Simple mode	43	0.985292	0.831129	1.16805	0.865299
Sun	CRABP1	5×10-5	Weighted median	43	0.973131	0.890891	1.06296	0.545438
Sun	CRABP1	5×10-5	Weighted mode	43	0.962536	0.834821	1.10979	0.601841
Sun	CRK	5×10-5	IVW	33	0.990602	0.914341	1.07322	0.817304
Sun	CRK	5×10-5	MR Egger	33	1.15461	0.941062	1.41662	0.178127
Sun	CRK	5×10-5	Simple mode	33	0.986122	0.786393	1.23658	0.904423
Sun	CRK	5×10-5	Weighted median	33	0.994725	0.898391	1.10139	0.918938
Sun	CRK	5×10-5	Weighted mode	33	0.979803	0.793188	1.21032	0.851073
Sun	CYB5A	5×10-5	IVW	38	1.01575	0.952417	1.08329	0.634291
Sun	CYB5A	5×10-5	MR Egger	38	0.99435	0.806576	1.22584	0.957974
Sun	CYB5A	5×10-5	Simple mode	38	0.987204	0.820135	1.18831	0.892449
Sun	CYB5A	5×10-5	Weighted median	38	1.00277	0.917711	1.09572	0.951166
Sun	CYB5A	5×10-5	Weighted mode	38	0.989454	0.814501	1.20199	0.915527
Sun	CYP3A4	5×10-5	IVW	41	1.01433	0.934053	1.1015	0.735202
Sun	CYP3A4	5×10-5	MR Egger	41	0.999611	0.787646	1.26862	0.997461
Sun	CYP3A4	5×10-5	Simple mode	41	1.22203	0.952387	1.56802	0.122798
Sun	CYP3A4	5×10-5	Weighted median	41	1.02771	0.934132	1.13067	0.574668
Sun	CYP3A4	5×10-5	Weighted mode	41	0.903186	0.724035	1.12667	0.372083
Sun	DHFR	5×10-5	IVW	44	0.980213	0.934002	1.02871	0.41728
Sun	DHFR	5×10-5	MR Egger	44	0.957927	0.875844	1.0477	0.352376
Sun	DHFR	5×10-5	Simple mode	44	1.06079	0.901777	1.24784	0.480179
Sun	DHFR	5×10-5	Weighted median	44	0.971676	0.901503	1.04731	0.452469
Sun	DHFR	5×10-5	Weighted mode	44	0.98058	0.912756	1.05344	0.594528
Sun	DHFR	5×10-8	IVW	3	0.955738	0.882745	1.03477	0.264059
Sun	DHFR	5×10-8	MR Egger	3	0.980941	0.808068	1.1908	0.877675
Sun	DHFR	5×10-8	Simple mode	3	0.996081	0.893143	1.11088	0.950176
Sun	DHFR	5×10-8	Weighted median	3	0.964061	0.892402	1.04147	0.353003
Sun	DHFR	5×10-8	Weighted mode	3	0.96606	0.891913	1.04637	0.485965
Sun	DHH	5×10-5	IVW	50	1.01691	0.960458	1.07668	0.564971
Sun	DHH	5×10-5	MR Egger	50	1.00924	0.855843	1.19014	0.913343
Sun	DHH	5×10-5	Simple mode	50	1.08668	0.9117	1.29523	0.357972
Sun	DHH	5×10-5	Weighted median	50	1.02873	0.948727	1.11547	0.492898
Sun	DHH	5×10-5	Weighted mode	50	1.03504	0.881909	1.21476	0.675166
Sun	DIABLO	5×10-5	IVW	42	1.03926	0.975064	1.10768	0.236517
Sun	DIABLO	5×10-5	MR Egger	42	0.981368	0.808454	1.19127	0.850125
Sun	DIABLO	5×10-5	Simple mode	42	0.997718	0.827121	1.2035	0.981064
Sun	DIABLO	5×10-5	Weighted median	42	1.02593	0.940628	1.11897	0.563264
Sun	DIABLO	5×10-5	Weighted mode	42	1.01383	0.868601	1.18333	0.862645
Sun	EFNB2.14	5×10-5	IVW	52	1.01686	0.961902	1.07495	0.55541
Sun	EFNB2.14	5×10-5	MR Egger	52	0.993324	0.799158	1.23466	0.952104
Sun	EFNB2.14	5×10-5	Simple mode	52	1.09135	0.901237	1.32156	0.374923
Sun	EFNB2.14	5×10-5	Weighted median	52	1.04669	0.968403	1.13131	0.249928
Sun	EFNB2.14	5×10-5	Weighted mode	52	1.08545	0.890239	1.32346	0.421369
Sun	EFNB2.87	5×10-5	IVW	38	1.03922	0.971168	1.11205	0.265549
Sun	EFNB2.87	5×10-5	MR Egger	38	1.02167	0.861481	1.21164	0.806797
Sun	EFNB2.87	5×10-5	Simple mode	38	1.05135	0.837322	1.3201	0.668814
Sun	EFNB2.87	5×10-5	Weighted median	38	1.018	0.923959	1.12161	0.718287
Sun	EFNB2.87	5×10-5	Weighted mode	38	1.02926	0.832627	1.27232	0.791266
Sun	EGFR	5×10-5	IVW	40	1.03393	0.970745	1.10122	0.299703
Sun	EGFR	5×10-5	MR Egger	40	1.03442	0.861188	1.2425	0.719443
Sun	EGFR	5×10-5	Simple mode	40	1.05767	0.886166	1.26237	0.538109
Sun	EGFR	5×10-5	Weighted median	40	1.0527	0.964161	1.14937	0.251895
Sun	EGFR	5×10-5	Weighted mode	40	1.05228	0.877034	1.26255	0.586602
Sun	EHMT2	5×10-5	IVW	55	0.988522	0.937216	1.04264	0.671155
Sun	EHMT2	5×10-5	MR Egger	55	1.00095	0.849462	1.17945	0.990998
Sun	EHMT2	5×10-5	Simple mode	55	1.00903	0.833939	1.22088	0.926681
Sun	EHMT2	5×10-5	Weighted median	55	0.988837	0.914321	1.06943	0.778834
Sun	EHMT2	5×10-5	Weighted mode	55	0.989733	0.825675	1.18639	0.911549
Sun	EHMT2	5×10-8	IVW	2	0.985044	0.797009	1.21744	0.889108
Sun	ELK1	5×10-5	IVW	38	1.00618	0.939047	1.07811	0.861201
Sun	ELK1	5×10-5	MR Egger	38	0.843935	0.684862	1.03996	0.120053
Sun	ELK1	5×10-5	Simple mode	38	0.886542	0.729483	1.07742	0.233767
Sun	ELK1	5×10-5	Weighted median	38	1.06827	0.973181	1.17266	0.164993
Sun	ELK1	5×10-5	Weighted mode	38	1.09626	0.920103	1.30615	0.310469
Sun	ENO2	5×10-5	MR-PRESSO	43	0.924305	0.869569	0.982487	0.0153466
Sun	ENO2.10	5×10-5	IVW	43	0.924305	0.868467	0.983734	0.0132918
Sun	ENO2.10	5×10-5	MR Egger	43	0.915443	0.778025	1.07713	0.293273
Sun	ENO2.10	5×10-5	Simple mode	43	0.893062	0.726793	1.09737	0.288058
Sun	ENO2.10	5×10-5	Weighted median	43	0.929906	0.85085	1.01631	0.108898
Sun	ENO2.10	5×10-5	Weighted mode	43	0.895573	0.732837	1.09445	0.287211
Sun	ENO2.11	5×10-5	IVW	43	1.01021	0.944691	1.08028	0.766481
Sun	ENO2.11	5×10-5	MR Egger	43	0.981599	0.779422	1.23622	0.875363
Sun	ENO2.11	5×10-5	Simple mode	43	1.0531	0.855913	1.29571	0.627312
Sun	ENO2.11	5×10-5	Weighted median	43	1.04025	0.948761	1.14055	0.400855
Sun	ENO2.11	5×10-5	Weighted mode	43	1.04383	0.868601	1.25441	0.649657
Sun	ERH	5×10-5	IVW	44	1.03741	0.974755	1.1041	0.247863
Sun	ERH	5×10-5	MR Egger	44	1.09973	0.903228	1.33899	0.349269
Sun	ERH	5×10-5	Simple mode	44	1.01676	0.841851	1.22801	0.863783
Sun	ERH	5×10-5	Weighted median	44	1.03525	0.946659	1.13213	0.447842
Sun	ERH	5×10-5	Weighted mode	44	1.0427	0.897863	1.21091	0.586495
Sun	F10.30	5×10-5	IVW	47	0.969661	0.914308	1.02837	0.304274
Sun	F10.30	5×10-5	MR Egger	47	0.895081	0.751791	1.06568	0.219468
Sun	F10.30	5×10-5	Simple mode	47	0.981834	0.820929	1.17428	0.841772
Sun	F10.30	5×10-5	Weighted median	47	0.970993	0.893965	1.05466	0.485162
Sun	F10.30	5×10-5	Weighted mode	47	0.996155	0.824406	1.20368	0.968346
Sun	F10.30	5×10-8	IVW	3	0.912089	0.772352	1.07711	0.27813
Sun	F10.30	5×10-8	MR Egger	3	0.832343	0.420429	1.64783	0.691409
Sun	F10.30	5×10-8	Simple mode	3	0.976712	0.755166	1.26325	0.874064
Sun	F10.30	5×10-8	Weighted median	3	0.917179	0.767006	1.09675	0.343305
Sun	F10.30	5×10-8	Weighted mode	3	0.849964	0.647681	1.11542	0.361819
Sun	F10.48	5×10-5	IVW	44	1.00382	0.948345	1.06255	0.895357
Sun	F10.48	5×10-5	MR Egger	44	0.999862	0.86766	1.15221	0.998488
Sun	F10.48	5×10-5	Simple mode	44	1.11	0.922409	1.33575	0.275342
Sun	F10.48	5×10-5	Weighted median	44	1.05593	0.969845	1.14966	0.209729
Sun	F10.48	5×10-5	Weighted mode	44	1.09156	0.932419	1.27787	0.281922
Sun	F10.48	5×10-8	IVW	3	0.914465	0.797518	1.04856	0.20027
Sun	F10.48	5×10-8	MR Egger	3	0.848016	0.484181	1.48525	0.667053
Sun	F10.48	5×10-8	Simple mode	3	0.891424	0.73332	1.08362	0.367828
Sun	F10.48	5×10-8	Weighted median	3	0.891731	0.761956	1.04361	0.153277
Sun	F10.48	5×10-8	Weighted mode	3	0.890327	0.75067	1.05597	0.313706
Sun	FABP4	5×10-5	IVW	25	1.00431	0.925542	1.08978	0.917831
Sun	FABP4	5×10-5	MR Egger	25	0.957123	0.767551	1.19352	0.700751
Sun	FABP4	5×10-5	Simple mode	25	0.980686	0.769168	1.25037	0.876292
Sun	FABP4	5×10-5	Weighted median	25	0.99364	0.881726	1.11976	0.91665
Sun	FABP4	5×10-5	Weighted mode	25	0.973281	0.77266	1.22599	0.820075
Sun	FEN1	5×10-5	IVW	39	0.988187	0.92782	1.05248	0.711754
Sun	FEN1	5×10-5	MR Egger	39	1.06498	0.906556	1.2511	0.448433
Sun	FEN1	5×10-5	Simple mode	39	1.01797	0.850944	1.21778	0.846599
Sun	FEN1	5×10-5	Weighted median	39	1.00523	0.923752	1.09389	0.903763
Sun	FEN1	5×10-5	Weighted mode	39	1.01206	0.843728	1.21398	0.897898
Sun	FIGF.13	5×10-5	IVW	50	0.955602	0.905144	1.00887	0.100835
Sun	FIGF.13	5×10-5	MR Egger	50	0.870046	0.750303	1.0089	0.0715518
Sun	FIGF.13	5×10-5	Simple mode	50	0.966288	0.805747	1.15881	0.713017
Sun	FIGF.13	5×10-5	Weighted median	50	0.963659	0.886838	1.04713	0.382459
Sun	FIGF.13	5×10-5	Weighted mode	50	0.982325	0.848934	1.13668	0.811722
Sun	FIGF.14	5×10-5	IVW	55	1.02233	0.964261	1.08389	0.459188
Sun	FIGF.14	5×10-5	MR Egger	55	1.17837	0.976907	1.42139	0.0920445
Sun	FIGF.14	5×10-5	Simple mode	55	1.07201	0.887829	1.2944	0.472821
Sun	FIGF.14	5×10-5	Weighted median	55	1.0163	0.940855	1.09779	0.681232
Sun	FIGF.14	5×10-5	Weighted mode	55	1.07874	0.904336	1.28679	0.403263
Sun	GABBR2.13	5×10-5	IVW	48	1.03724	0.980578	1.09718	0.202045
Sun	GABBR2.13	5×10-5	MR Egger	48	1.0535	0.886643	1.25175	0.556483
Sun	GABBR2.13	5×10-5	Simple mode	48	0.944659	0.788155	1.13224	0.540826
Sun	GABBR2.13	5×10-5	Weighted median	48	1.05247	0.968947	1.14319	0.225435
Sun	GABBR2.13	5×10-5	Weighted mode	48	1.02182	0.86585	1.20589	0.799504
Sun	GABBR2.13	5×10-8	IVW	2	1.04086	0.869098	1.24656	0.663422
Sun	GABBR2.99	5×10-5	IVW	43	1.03312	0.972525	1.09749	0.290701
Sun	GABBR2.99	5×10-5	MR Egger	43	1.07295	0.928147	1.24033	0.346727
Sun	GABBR2.99	5×10-5	Simple mode	43	1.06443	0.891407	1.27104	0.49406
Sun	GABBR2.99	5×10-5	Weighted median	43	1.05385	0.968086	1.14722	0.225852
Sun	GABBR2.99	5×10-5	Weighted mode	43	1.06443	0.897797	1.26199	0.476225
Sun	GJA1	5×10-5	IVW	48	0.997525	0.94268	1.05556	0.931559
Sun	GJA1	5×10-5	MR Egger	48	1.03699	0.879374	1.22285	0.667906
Sun	GJA1	5×10-5	Simple mode	48	0.966248	0.813713	1.14738	0.697066
Sun	GJA1	5×10-5	Weighted median	48	0.986911	0.91142	1.06865	0.745543
Sun	GJA1	5×10-5	Weighted mode	48	0.98775	0.849771	1.14813	0.873125
Sun	GJA1	5×10-8	IVW	2	1.08892	0.919851	1.28906	0.322402
Sun	GRIA4	5×10-5	IVW	46	0.920486	0.865358	0.979127	0.00855207
Sun	GRIA4	5×10-5	MR Egger	46	0.886168	0.746221	1.05236	0.17516
Sun	GRIA4	5×10-5	MR-PRESSO	46	0.920486	0.865358	0.979127	0.0116622
Sun	GRIA4	5×10-5	Simple mode	46	0.859606	0.692883	1.06645	0.17588
Sun	GRIA4	5×10-5	Weighted median	46	0.917291	0.841408	1.00002	0.0500456
Sun	GRIA4	5×10-5	Weighted mode	46	0.871456	0.717063	1.05909	0.173507
Sun	GSTA1	5×10-5	IVW	37	1.02293	0.965178	1.08413	0.444528
Sun	GSTA1	5×10-5	MR Egger	37	1.00318	0.876807	1.14778	0.963344
Sun	GSTA1	5×10-5	Simple mode	37	1.00471	0.851709	1.1852	0.955838
Sun	GSTA1	5×10-5	Weighted median	37	1.0087	0.913695	1.11358	0.863776
Sun	GSTA1	5×10-5	Weighted mode	37	1.00471	0.907816	1.11195	0.92812
Sun	HAT1	5×10-5	IVW	45	0.994294	0.937483	1.05455	0.848821
Sun	HAT1	5×10-5	MR Egger	45	1.05499	0.894386	1.24444	0.528587
Sun	HAT1	5×10-5	Simple mode	45	0.954219	0.801701	1.13575	0.600568
Sun	HAT1	5×10-5	Weighted median	45	0.983161	0.905682	1.06727	0.685108
Sun	HAT1	5×10-5	Weighted mode	45	0.954219	0.802466	1.13467	0.598571
Sun	HNF4A	5×10-5	IVW	51	1.02232	0.958694	1.09017	0.500713
Sun	HNF4A	5×10-5	MR Egger	51	1.15109	0.930082	1.42461	0.201861
Sun	HNF4A	5×10-5	Simple mode	51	0.990173	0.831771	1.17874	0.912031
Sun	HNF4A	5×10-5	Weighted median	51	1.00369	0.920865	1.09396	0.933244
Sun	HNF4A	5×10-5	Weighted mode	51	0.983991	0.814622	1.18857	0.867681
Sun	HSP90AB1	5×10-5	IVW	46	0.982931	0.92333	1.04638	0.58956
Sun	HSP90AB1	5×10-5	MR Egger	46	1.04153	0.855136	1.26856	0.687818
Sun	HSP90AB1	5×10-5	Simple mode	46	1.04669	0.85329	1.28392	0.663631
Sun	HSP90AB1	5×10-5	Weighted median	46	0.984959	0.903243	1.07407	0.731609
Sun	HSP90AB1	5×10-5	Weighted mode	46	1.06352	0.878635	1.2873	0.530553
Sun	HSPA1L	5×10-5	IVW	45	1.01463	0.959532	1.07289	0.610195
Sun	HSPA1L	5×10-5	MR Egger	45	0.911788	0.790433	1.05178	0.211879
Sun	HSPA1L	5×10-5	Simple mode	45	1.01839	0.844902	1.2275	0.849217
Sun	HSPA1L	5×10-5	Weighted median	45	0.960856	0.884244	1.04411	0.346246
Sun	HSPA1L	5×10-5	Weighted mode	45	0.959926	0.860284	1.07111	0.46838
Sun	HSPA1L	5×10-8	IVW	2	0.930964	0.834169	1.03899	0.20156
Sun	ICAM1	5×10-5	IVW	55	1.00362	0.972093	1.03618	0.824271
Sun	ICAM1	5×10-5	MR Egger	55	1.00201	0.958343	1.04767	0.929958
Sun	ICAM1	5×10-5	Simple mode	55	0.973653	0.848209	1.11765	0.705862
Sun	ICAM1	5×10-5	Weighted median	55	0.987406	0.951658	1.0245	0.500521
Sun	ICAM1	5×10-5	Weighted mode	55	0.984446	0.94786	1.02244	0.420774
Sun	ICAM1	5×10-8	IVW	5	0.993398	0.946167	1.04299	0.789852
Sun	ICAM1	5×10-8	MR Egger	5	0.976374	0.873388	1.0915	0.702475
Sun	ICAM1	5×10-8	Simple mode	5	1.00582	0.894889	1.13051	0.927103
Sun	ICAM1	5×10-8	Weighted median	5	0.987629	0.950017	1.02673	0.529749
Sun	ICAM1	5×10-8	Weighted mode	5	0.986109	0.949109	1.02455	0.51305
Sun	IGF1R	5×10-5	IVW	40	0.972872	0.913911	1.03564	0.388561
Sun	IGF1R	5×10-5	MR Egger	40	1.01184	0.866472	1.1816	0.882515
Sun	IGF1R	5×10-5	Simple mode	40	0.9922	0.814636	1.20847	0.938353
Sun	IGF1R	5×10-5	Weighted median	40	0.964608	0.881902	1.05507	0.430782
Sun	IGF1R	5×10-5	Weighted mode	40	0.956596	0.801352	1.14191	0.626068
Sun	IGFBP7	5×10-5	IVW	50	1.00693	0.953737	1.0631	0.802994
Sun	IGFBP7	5×10-5	MR Egger	50	0.989906	0.855881	1.14492	0.891857
Sun	IGFBP7	5×10-5	Simple mode	50	1.06456	0.90532	1.25181	0.4528
Sun	IGFBP7	5×10-5	Weighted median	50	1.04201	0.957266	1.13425	0.34169
Sun	IGFBP7	5×10-5	Weighted mode	50	1.04977	0.926309	1.18968	0.4504
Sun	IL2RB	5×10-5	IVW	57	0.994389	0.941661	1.05007	0.839574
Sun	IL2RB	5×10-5	MR Egger	57	0.928248	0.794942	1.08391	0.350649
Sun	IL2RB	5×10-5	Simple mode	57	0.990863	0.83556	1.17503	0.916324
Sun	IL2RB	5×10-5	Weighted median	57	0.987518	0.912864	1.06828	0.754144
Sun	IL2RB	5×10-5	Weighted mode	57	0.984546	0.831153	1.16625	0.857612
Sun	INSR	5×10-5	IVW	59	1.02705	0.977615	1.07899	0.28891
Sun	INSR	5×10-5	MR Egger	59	0.970584	0.877042	1.0741	0.565917
Sun	INSR	5×10-5	Simple mode	59	1.1305	0.943356	1.35477	0.189233
Sun	INSR	5×10-5	Weighted median	59	0.979652	0.905091	1.06036	0.61075
Sun	INSR	5×10-5	Weighted mode	59	0.989381	0.910899	1.07462	0.801027
Sun	IRF1	5×10-5	MR-PRESSO	39	1.04703	0.98212	1.11623	0.167421
Sun	IRF1.100	5×10-5	IVW	39	1.04703	0.980428	1.11815	0.170521
Sun	IRF1.100	5×10-5	MR Egger	39	1.31094	1.03532	1.65993	0.0306066
Sun	IRF1.100	5×10-5	Simple mode	39	1.0421	0.842122	1.28957	0.706538
Sun	IRF1.100	5×10-5	Weighted median	39	1.04434	0.948929	1.14934	0.37479
Sun	IRF1.100	5×10-5	Weighted mode	39	1.03419	0.848287	1.26082	0.741344
Sun	IRF1.103	5×10-5	IVW	44	1.0636	0.997613	1.13395	0.0591781
Sun	IRF1.103	5×10-5	MR Egger	44	1.1938	0.981976	1.45131	0.0827292
Sun	IRF1.103	5×10-5	Simple mode	44	1.02467	0.84884	1.23693	0.800897
Sun	IRF1.103	5×10-5	Weighted median	44	1.03892	0.949157	1.13717	0.407574
Sun	IRF1.103	5×10-5	Weighted mode	44	1.0477	0.86576	1.26787	0.63452
Sun	ITPKA	5×10-5	IVW	31	0.985315	0.907269	1.07007	0.72531
Sun	ITPKA	5×10-5	MR Egger	31	1.0128	0.801344	1.28007	0.91593
Sun	ITPKA	5×10-5	Simple mode	31	1.05185	0.844133	1.31067	0.655693
Sun	ITPKA	5×10-5	Weighted median	31	0.996996	0.895367	1.11016	0.956262
Sun	ITPKA	5×10-5	Weighted mode	31	1.05185	0.846315	1.3073	0.651886
Sun	JAK2	5×10-5	IVW	47	0.983324	0.936429	1.03257	0.499977
Sun	JAK2	5×10-5	MR Egger	47	0.946112	0.841634	1.06356	0.358434
Sun	JAK2	5×10-5	Simple mode	47	1.00393	0.875331	1.15143	0.955485
Sun	JAK2	5×10-5	Weighted median	47	0.992066	0.92177	1.06772	0.831763
Sun	JAK2	5×10-5	Weighted mode	47	0.968479	0.88962	1.05433	0.463588
Sun	JAK2	5×10-8	IVW	5	0.947804	0.878824	1.0222	0.164381
Sun	JAK2	5×10-8	MR Egger	5	1.00021	0.758974	1.31813	0.998881
Sun	JAK2	5×10-8	Simple mode	5	0.969559	0.862319	1.09014	0.632481
Sun	JAK2	5×10-8	Weighted median	5	0.963627	0.883271	1.05129	0.404278
Sun	JAK2	5×10-8	Weighted mode	5	0.960144	0.866564	1.06383	0.480351
Sun	KYNU	5×10-5	IVW	60	1.02608	0.977342	1.07725	0.299755
Sun	KYNU	5×10-5	MR Egger	60	1.02927	0.918819	1.15301	0.620247
Sun	KYNU	5×10-5	Simple mode	60	1.15568	0.982594	1.35926	0.0856873
Sun	KYNU	5×10-5	Weighted median	60	0.985203	0.911584	1.06477	0.706752
Sun	KYNU	5×10-5	Weighted mode	60	0.988828	0.897322	1.08967	0.821393
Sun	LDHB	5×10-5	IVW	50	0.964086	0.909783	1.02163	0.216253
Sun	LDHB	5×10-5	MR Egger	50	0.977694	0.830583	1.15086	0.787441
Sun	LDHB	5×10-5	Simple mode	50	0.966303	0.81001	1.15275	0.704997
Sun	LDHB	5×10-5	Weighted median	50	0.988273	0.908777	1.07472	0.782774
Sun	LDHB	5×10-5	Weighted mode	50	1.01237	0.87202	1.1753	0.872419
Sun	LGALS1	5×10-5	IVW	35	0.951309	0.887734	1.01944	0.157217
Sun	LGALS1	5×10-5	MR Egger	35	1.04013	0.823202	1.31422	0.743707
Sun	LGALS1	5×10-5	Simple mode	35	0.887082	0.724129	1.0867	0.255315
Sun	LGALS1	5×10-5	Weighted median	35	0.922278	0.837677	1.01542	0.0993129
Sun	LGALS1	5×10-5	Weighted mode	35	0.889396	0.732783	1.07948	0.243807
Sun	LTA	5×10-5	IVW	44	1.05166	0.989205	1.11806	0.106847
Sun	LTA	5×10-5	MR Egger	44	1.28982	1.05462	1.57748	0.0173288
Sun	LTA	5×10-5	MR-PRESSO	44	1.05166	0.989205	1.11806	0.114163
Sun	LTA	5×10-5	Simple mode	44	1.18199	0.956183	1.46113	0.129488
Sun	LTA	5×10-5	Weighted median	44	1.0687	0.980452	1.1649	0.130775
Sun	LTA	5×10-5	Weighted mode	44	1.16856	0.955252	1.4295	0.137137
Sun	LTA.LTB	5×10-5	IVW	56	1.02713	0.970946	1.08657	0.350958
Sun	LTA.LTB	5×10-5	MR Egger	56	1.10329	0.900791	1.35132	0.34628
Sun	LTA.LTB	5×10-5	Simple mode	56	1.08953	0.913313	1.29976	0.344944
Sun	LTA.LTB	5×10-5	Weighted median	56	1.05836	0.978591	1.14464	0.155981
Sun	LTA.LTB	5×10-5	Weighted mode	56	1.08953	0.902018	1.31603	0.377413
Sun	MDH1	5×10-5	IVW	44	0.970689	0.912957	1.03207	0.341643
Sun	MDH1	5×10-5	MR Egger	44	0.913725	0.76282	1.09448	0.332845
Sun	MDH1	5×10-5	Simple mode	44	0.986596	0.803892	1.21083	0.897843
Sun	MDH1	5×10-5	Weighted median	44	0.979418	0.89982	1.06606	0.630604
Sun	MDH1	5×10-5	Weighted mode	44	1.01154	0.822738	1.24368	0.913799
Sun	MMP7	5×10-5	IVW	57	0.979606	0.927686	1.03443	0.45833
Sun	MMP7	5×10-5	MR Egger	57	0.937279	0.782607	1.12252	0.484431
Sun	MMP7	5×10-5	Simple mode	57	1.009	0.846984	1.20202	0.920408
Sun	MMP7	5×10-5	Weighted median	57	1.00987	0.934717	1.09106	0.803421
Sun	MMP7	5×10-5	Weighted mode	57	1.01208	0.857138	1.19504	0.887847
Sun	NCF2	5×10-5	IVW	57	1.00553	0.958638	1.05471	0.820968
Sun	NCF2	5×10-5	MR Egger	57	1.08725	0.97958	1.20675	0.121633
Sun	NCF2	5×10-5	Simple mode	57	0.960188	0.821272	1.1226	0.612382
Sun	NCF2	5×10-5	Weighted median	57	1.00697	0.936193	1.0831	0.851778
Sun	NCF2	5×10-5	Weighted mode	57	0.986908	0.888783	1.09587	0.806077
Sun	NCF2	5×10-8	IVW	2	0.996448	0.876059	1.13338	0.956809
Sun	NME1	5×10-5	IVW	40	0.921016	0.86695	0.978453	0.00768238
Sun	NME1	5×10-5	MR Egger	40	0.865609	0.752176	0.996149	0.0511464
Sun	NME1	5×10-5	MR-PRESSO	40	0.921016	0.86695	0.978453	0.0111206
Sun	NME1	5×10-5	Simple mode	40	0.825949	0.690599	0.987826	0.0427954
Sun	NME1	5×10-5	Weighted median	40	0.855493	0.780494	0.9377	0.000855663
Sun	NME1	5×10-5	Weighted mode	40	0.843816	0.735584	0.967972	0.0200502
Sun	NMT1	5×10-5	IVW	43	1.00566	0.946729	1.06826	0.854634
Sun	NMT1	5×10-5	MR Egger	43	1.10758	0.939215	1.30611	0.231486
Sun	NMT1	5×10-5	Simple mode	43	0.974839	0.806262	1.17866	0.793784
Sun	NMT1	5×10-5	Weighted median	43	0.987717	0.908877	1.0734	0.770904
Sun	NMT1	5×10-5	Weighted mode	43	0.979489	0.81679	1.1746	0.824138
Sun	NR3C1	5×10-5	IVW	44	1.03633	0.975389	1.10109	0.248438
Sun	NR3C1	5×10-5	MR Egger	44	1.04677	0.876048	1.25076	0.617471
Sun	NR3C1	5×10-5	Simple mode	44	1.01269	0.841806	1.21827	0.894214
Sun	NR3C1	5×10-5	Weighted median	44	1.04557	0.960671	1.13798	0.302351
Sun	NR3C1	5×10-5	Weighted mode	44	1.03444	0.870812	1.22881	0.701836
Sun	NRP1	5×10-5	IVW	39	0.990087	0.931822	1.052	0.747505
Sun	NRP1	5×10-5	MR Egger	39	1.0927	0.91528	1.30451	0.333115
Sun	NRP1	5×10-5	Simple mode	39	1.01818	0.820506	1.26347	0.870943
Sun	NRP1	5×10-5	Weighted median	39	1.02578	0.93909	1.12047	0.572099
Sun	NRP1	5×10-5	Weighted mode	39	1.06192	0.90876	1.24089	0.454307
Sun	NRP1	5×10-8	IVW	2	1.16029	1.01532	1.32597	0.0290172
Sun	NTF3	5×10-5	IVW	38	1.01016	0.94596	1.07872	0.762802
Sun	NTF3	5×10-5	MR Egger	38	1.03643	0.838542	1.28101	0.742575
Sun	NTF3	5×10-5	Simple mode	38	0.957854	0.798336	1.14925	0.645867
Sun	NTF3	5×10-5	Weighted median	38	0.997505	0.909091	1.09452	0.95792
Sun	NTF3	5×10-5	Weighted mode	38	0.974849	0.818372	1.16124	0.776963
Sun	OAS1	5×10-5	IVW	55	1.01534	0.963773	1.06968	0.566932
Sun	OAS1	5×10-5	MR Egger	55	1.01843	0.878972	1.18002	0.808886
Sun	OAS1	5×10-5	Simple mode	55	1.0318	0.858746	1.23973	0.739493
Sun	OAS1	5×10-5	Weighted median	55	1.01882	0.94077	1.10335	0.646557
Sun	OAS1	5×10-5	Weighted mode	55	1.06089	0.924544	1.21733	0.403427
Sun	PDK2	5×10-5	IVW	44	0.960498	0.903563	1.02102	0.196106
Sun	PDK2	5×10-5	MR Egger	44	0.974713	0.820577	1.1578	0.772
Sun	PDK2	5×10-5	Simple mode	44	0.980902	0.808495	1.19007	0.845903
Sun	PDK2	5×10-5	Weighted median	44	0.953959	0.874375	1.04079	0.288914
Sun	PDK2	5×10-5	Weighted mode	44	0.985982	0.818383	1.1879	0.88263
Sun	PLXNA1	5×10-5	IVW	34	1.00992	0.939936	1.08512	0.787589
Sun	PLXNA1	5×10-5	MR Egger	34	0.860635	0.720976	1.02735	0.106413
Sun	PLXNA1	5×10-5	Simple mode	34	0.974692	0.811696	1.17042	0.785369
Sun	PLXNA1	5×10-5	Weighted median	34	1.00924	0.920853	1.10612	0.844004
Sun	PLXNA1	5×10-5	Weighted mode	34	0.965316	0.817826	1.13941	0.679179
Sun	PPARA	5×10-5	IVW	45	0.953059	0.887286	1.02371	0.187573
Sun	PPARA	5×10-5	MR Egger	45	1.03769	0.805381	1.337	0.776168
Sun	PPARA	5×10-5	Simple mode	45	0.979821	0.808123	1.188	0.836659
Sun	PPARA	5×10-5	Weighted median	45	0.976083	0.89197	1.06813	0.598524
Sun	PPARA	5×10-5	Weighted mode	45	0.966628	0.798726	1.16983	0.729001
Sun	PPT1	5×10-5	IVW	54	1.00549	0.959902	1.05324	0.817096
Sun	PPT1	5×10-5	MR Egger	54	1.05233	0.962935	1.15003	0.265266
Sun	PPT1	5×10-5	Simple mode	54	0.946418	0.820037	1.09228	0.454751
Sun	PPT1	5×10-5	Weighted median	54	0.99755	0.928963	1.0712	0.946196
Sun	PPT1	5×10-5	Weighted mode	54	1.03034	0.947256	1.12072	0.488952
Sun	PPT1	5×10-8	IVW	4	1.02164	0.947311	1.10181	0.578512
Sun	PPT1	5×10-8	MR Egger	4	1.12693	0.949315	1.33777	0.305368
Sun	PPT1	5×10-8	Simple mode	4	1.04371	0.901853	1.20787	0.606198
Sun	PPT1	5×10-8	Weighted median	4	1.05438	0.968133	1.1483	0.223924
Sun	PPT1	5×10-8	Weighted mode	4	1.05562	0.95877	1.16226	0.350754
Sun	PRL	5×10-5	IVW	51	0.99406	0.940639	1.05052	0.832586
Sun	PRL	5×10-5	MR Egger	51	0.901931	0.749031	1.08604	0.281446
Sun	PRL	5×10-5	Simple mode	51	0.984516	0.824306	1.17586	0.86397
Sun	PRL	5×10-5	Weighted median	51	0.980427	0.909536	1.05684	0.605711
Sun	PRL	5×10-5	Weighted mode	51	0.990513	0.839767	1.16832	0.910355
Sun	PRSS2	5×10-5	IVW	57	0.967721	0.911264	1.02768	0.284683
Sun	PRSS2	5×10-5	MR Egger	57	1.05443	0.874135	1.27191	0.581841
Sun	PRSS2	5×10-5	Simple mode	57	1.00346	0.839697	1.19915	0.969862
Sun	PRSS2	5×10-5	Weighted median	57	0.975253	0.906072	1.04972	0.504437
Sun	PRSS2	5×10-5	Weighted mode	57	0.974955	0.834547	1.13899	0.750386
Sun	PRSS2	5×10-8	IVW	3	1.08177	0.863723	1.35487	0.49374
Sun	PRSS2	5×10-8	MR Egger	3	1.16295	0.289049	4.679	0.866675
Sun	PRSS2	5×10-8	Simple mode	3	1.21456	0.873358	1.68905	0.36737
Sun	PRSS2	5×10-8	Weighted median	3	1.08373	0.907127	1.29473	0.375613
Sun	PRSS2	5×10-8	Weighted mode	3	0.958201	0.788117	1.16499	0.710166
Sun	PTH	5×10-5	IVW	51	1.05608	0.997663	1.11792	0.060187
Sun	PTH	5×10-5	MR Egger	51	1.03666	0.87695	1.22545	0.675054
Sun	PTH	5×10-5	MR-PRESSO	51	1.05608	0.997663	1.11792	0.0660211
Sun	PTH	5×10-5	Simple mode	51	1.26182	1.01437	1.56963	0.0419023
Sun	PTH	5×10-5	Weighted median	51	1.07871	0.992325	1.17262	0.0752273
Sun	PTH	5×10-5	Weighted mode	51	1.25564	1.00888	1.56275	0.046731
Sun	QPCT	5×10-5	IVW	48	1.00228	0.944729	1.06334	0.939844
Sun	QPCT	5×10-5	MR Egger	48	0.953855	0.808035	1.12599	0.579466
Sun	QPCT	5×10-5	Simple mode	48	1.0474	0.859677	1.27612	0.647939
Sun	QPCT	5×10-5	Weighted median	48	1.01213	0.931332	1.09995	0.776313
Sun	QPCT	5×10-5	Weighted mode	48	1.03607	0.855848	1.25424	0.717923
Sun	RBBP6	5×10-5	IVW	42	1.01555	0.94978	1.08587	0.651546
Sun	RBBP6	5×10-5	MR Egger	42	1.03455	0.858892	1.24613	0.722395
Sun	RBBP6	5×10-5	Simple mode	42	1.06854	0.868437	1.31474	0.534383
Sun	RBBP6	5×10-5	Weighted median	42	1.03802	0.948332	1.1362	0.418284
Sun	RBBP6	5×10-5	Weighted mode	42	1.06854	0.87676	1.30226	0.514959
Sun	RET	5×10-5	IVW	49	1.00729	0.948365	1.06987	0.813344
Sun	RET	5×10-5	MR Egger	49	0.874072	0.735778	1.03836	0.132313
Sun	RET	5×10-5	Simple mode	49	1.05728	0.882197	1.26711	0.549341
Sun	RET	5×10-5	Weighted median	49	1.00161	0.919039	1.09161	0.970723
Sun	RET	5×10-5	Weighted mode	49	1.03069	0.883477	1.20244	0.702345
Sun	SCN2B	5×10-5	IVW	37	1.01439	0.949061	1.08422	0.673943
Sun	SCN2B	5×10-5	MR Egger	37	1.10927	0.923834	1.33194	0.274073
Sun	SCN2B	5×10-5	Simple mode	37	0.921142	0.755708	1.12279	0.421401
Sun	SCN2B	5×10-5	Weighted median	37	0.971245	0.883098	1.06819	0.547804
Sun	SCN2B	5×10-5	Weighted mode	37	0.928731	0.775745	1.11189	0.426041
Sun	SFN	5×10-5	IVW	42	1.0194	0.958331	1.08437	0.542048
Sun	SFN	5×10-5	MR Egger	42	1.05217	0.893013	1.23968	0.54681
Sun	SFN	5×10-5	Simple mode	42	0.984064	0.806926	1.20009	0.874723
Sun	SFN	5×10-5	Weighted median	42	0.995465	0.914587	1.0835	0.916272
Sun	SFN	5×10-5	Weighted mode	42	0.986359	0.829408	1.17301	0.877317
Sun	SMAD4	5×10-5	IVW	56	1.03169	0.979929	1.08619	0.23483
Sun	SMAD4	5×10-5	MR Egger	56	0.974277	0.843838	1.12488	0.723713
Sun	SMAD4	5×10-5	Simple mode	56	0.975646	0.817627	1.16421	0.785498
Sun	SMAD4	5×10-5	Weighted median	56	1.03318	0.958441	1.11374	0.394229
Sun	SMAD4	5×10-5	Weighted mode	56	1.0197	0.880869	1.18042	0.794839
Sun	SPARC.14	5×10-5	IVW	66	0.984123	0.935207	1.0356	0.538364
Sun	SPARC.14	5×10-5	MR Egger	66	1.04194	0.896387	1.21113	0.594392
Sun	SPARC.14	5×10-5	Simple mode	66	1.16174	0.94486	1.42841	0.159801
Sun	SPARC.14	5×10-5	Weighted median	66	0.995446	0.92579	1.07034	0.901857
Sun	SPARC.14	5×10-5	Weighted mode	66	1.15537	0.9351	1.42752	0.185487
Sun	SPARC.30	5×10-5	IVW	51	0.970189	0.917346	1.02607	0.289525
Sun	SPARC.30	5×10-5	MR Egger	51	0.906358	0.74659	1.10032	0.325221
Sun	SPARC.30	5×10-5	Simple mode	51	1.03771	0.86166	1.24972	0.698025
Sun	SPARC.30	5×10-5	Weighted median	51	0.986633	0.909612	1.07018	0.745552
Sun	SPARC.30	5×10-5	Weighted mode	51	1.03771	0.865959	1.24352	0.690157
Sun	SPARC.30	5×10-8	IVW	2	0.904636	0.677349	1.20819	0.497204
Sun	SV2A	5×10-5	IVW	36	0.969718	0.906679	1.03714	0.369897
Sun	SV2A	5×10-5	MR Egger	36	1.06705	0.863565	1.31848	0.551711
Sun	SV2A	5×10-5	Simple mode	36	1.04984	0.860499	1.28085	0.634673
Sun	SV2A	5×10-5	Weighted median	36	1.00898	0.915144	1.11243	0.857591
Sun	SV2A	5×10-5	Weighted mode	36	1.05262	0.871223	1.27179	0.598479
Sun	TG	5×10-5	IVW	38	1.04003	0.972082	1.11272	0.254889
Sun	TG	5×10-5	MR Egger	38	1.11119	0.896187	1.37777	0.342979
Sun	TG	5×10-5	Simple mode	38	1.01394	0.812247	1.26572	0.903294
Sun	TG	5×10-5	Weighted median	38	1.03011	0.936381	1.13322	0.542188
Sun	TG	5×10-5	Weighted mode	38	1.00837	0.807865	1.25863	0.941686
Sun	TGFBR2	5×10-5	IVW	51	0.959065	0.907368	1.01371	0.139291
Sun	TGFBR2	5×10-5	MR Egger	51	0.881908	0.741161	1.04938	0.162918
Sun	TGFBR2	5×10-5	Simple mode	51	0.942219	0.78376	1.13272	0.529279
Sun	TGFBR2	5×10-5	Weighted median	51	0.9615	0.88765	1.04149	0.335602
Sun	TGFBR2	5×10-5	Weighted mode	51	0.942219	0.782172	1.13502	0.53376
Sun	TNF	5×10-5	IVW	37	0.969398	0.906541	1.03661	0.363511
Sun	TNF	5×10-5	MR Egger	37	0.938361	0.788676	1.11645	0.477793
Sun	TNF	5×10-5	Simple mode	37	1.04928	0.867021	1.26986	0.62417
Sun	TNF	5×10-5	Weighted median	37	0.995533	0.902625	1.098	0.928633
Sun	TNF	5×10-5	Weighted mode	37	1.02835	0.883064	1.19755	0.721121
Sun	TNFRSF1B	5×10-5	IVW	47	0.97852	0.918917	1.04199	0.49828
Sun	TNFRSF1B	5×10-5	MR Egger	47	0.946964	0.779539	1.15035	0.585729
Sun	TNFRSF1B	5×10-5	Simple mode	47	1.05847	0.882673	1.26928	0.542748
Sun	TNFRSF1B	5×10-5	Weighted median	47	1.03331	0.950028	1.12389	0.444708
Sun	TNFRSF1B	5×10-5	Weighted mode	47	1.0619	0.891683	1.26462	0.503793
Sun	TRH	5×10-5	IVW	52	1.0069	0.949691	1.06757	0.817665
Sun	TRH	5×10-5	MR Egger	52	0.958014	0.819249	1.12028	0.593455
Sun	TRH	5×10-5	Simple mode	52	1.05531	0.881062	1.26401	0.561345
Sun	TRH	5×10-5	Weighted median	52	1.03967	0.961581	1.1241	0.328774
Sun	TRH	5×10-5	Weighted mode	52	1.05531	0.887932	1.25423	0.543932
Sun	UGP2	5×10-5	IVW	31	1.003	0.914361	1.10024	0.949372
Sun	UGP2	5×10-5	MR Egger	31	0.792798	0.568501	1.10559	0.181694
Sun	UGP2	5×10-5	Simple mode	31	1.00677	0.813123	1.24654	0.951033
Sun	UGP2	5×10-5	Weighted median	31	1.01211	0.909306	1.12655	0.825612
Sun	UGP2	5×10-5	Weighted mode	31	1.00677	0.810337	1.25083	0.951806
Sun	UGT1A6	5×10-5	IVW	49	1.00752	0.955927	1.0619	0.77997
Sun	UGT1A6	5×10-5	MR Egger	49	0.997321	0.877234	1.13385	0.96749
Sun	UGT1A6	5×10-5	Simple mode	49	1.01373	0.857595	1.19829	0.873705
Sun	UGT1A6	5×10-5	Weighted median	49	1.01835	0.937023	1.10673	0.668542
Sun	UGT1A6	5×10-5	Weighted mode	49	1.0187	0.902149	1.15031	0.766321
Sun	UGT1A6	5×10-8	IVW	3	1.02226	0.901851	1.15874	0.730631
Sun	UGT1A6	5×10-8	MR Egger	3	0.671016	0.38669	1.1644	0.390867
Sun	UGT1A6	5×10-8	Simple mode	3	1.06332	0.889775	1.27071	0.569084
Sun	UGT1A6	5×10-8	Weighted median	3	1.03282	0.906694	1.17648	0.627025
Sun	UGT1A6	5×10-8	Weighted mode	3	1.03752	0.891625	1.20728	0.680777
Sun	UGT1A8	5×10-5	IVW	43	0.996901	0.931749	1.06661	0.928277
Sun	UGT1A8	5×10-5	MR Egger	43	0.929722	0.779069	1.10951	0.423819
Sun	UGT1A8	5×10-5	Simple mode	43	0.97349	0.791559	1.19724	0.800319
Sun	UGT1A8	5×10-5	Weighted median	43	1.02403	0.935014	1.12151	0.608831
Sun	UGT1A8	5×10-5	Weighted mode	43	0.944226	0.766585	1.16303	0.592254
Sun	UMODL1	5×10-5	IVW	55	0.965463	0.914519	1.01924	0.203799
Sun	UMODL1	5×10-5	MR Egger	55	1.0663	0.900165	1.26311	0.460824
Sun	UMODL1	5×10-5	Simple mode	55	0.965595	0.79288	1.17593	0.729041
Sun	UMODL1	5×10-5	Weighted median	55	0.959666	0.885965	1.0395	0.312572
Sun	UMODL1	5×10-5	Weighted mode	55	0.965595	0.807469	1.15469	0.702706
Sun	VEGFA	5×10-5	MR-PRESSO	55	0.938747	0.892132	0.987798	0.0183405
Sun	VEGFA.14	5×10-5	IVW	39	0.982827	0.939536	1.02811	0.451027
Sun	VEGFA.14	5×10-5	MR Egger	39	0.93502	0.868901	1.00617	0.0807238
Sun	VEGFA.14	5×10-5	Simple mode	39	1.06235	0.916322	1.23165	0.427721
Sun	VEGFA.14	5×10-5	Weighted median	39	0.963291	0.907232	1.02281	0.221488
Sun	VEGFA.14	5×10-5	Weighted mode	39	0.963533	0.905073	1.02577	0.251963
Sun	VEGFA.14	5×10-8	IVW	3	0.95656	0.901813	1.01463	0.139681
Sun	VEGFA.14	5×10-8	MR Egger	3	0.961974	0.836495	1.10628	0.682989
Sun	VEGFA.14	5×10-8	Simple mode	3	0.972229	0.887005	1.06564	0.608487
Sun	VEGFA.14	5×10-8	Weighted median	3	0.958272	0.90209	1.01795	0.16674
Sun	VEGFA.14	5×10-8	Weighted mode	3	0.955839	0.896853	1.0187	0.299079
Sun	VEGFA.25	5×10-5	IVW	55	0.938747	0.892132	0.987798	0.0149963
Sun	VEGFA.25	5×10-5	MR Egger	55	0.895679	0.787377	1.01888	0.0997098
Sun	VEGFA.25	5×10-5	Simple mode	55	0.872287	0.741724	1.02583	0.104399
Sun	VEGFA.25	5×10-5	Weighted median	55	0.898365	0.825878	0.977214	0.0125254
Sun	VEGFA.25	5×10-5	Weighted mode	55	0.890359	0.813134	0.97492	0.0151516
Sun	ZNF174	5×10-5	IVW	35	1.03927	0.970019	1.11347	0.273589
Sun	ZNF174	5×10-5	MR Egger	35	0.955429	0.791444	1.15339	0.63821
Sun	ZNF174	5×10-5	Simple mode	35	0.890189	0.726517	1.09073	0.269662
Sun	ZNF174	5×10-5	Weighted median	35	1.01391	0.918241	1.11955	0.784704
Sun	ZNF174	5×10-5	Weighted mode	35	1.07859	0.878768	1.32385	0.474189
Sun	ZNF175	5×10-5	IVW	48	0.989886	0.930829	1.05269	0.746003
Sun	ZNF175	5×10-5	MR Egger	48	0.943597	0.833553	1.06817	0.363588
Sun	ZNF175	5×10-5	Simple mode	48	1.03181	0.863047	1.23357	0.732666
Sun	ZNF175	5×10-5	Weighted median	48	0.954911	0.880995	1.03503	0.261695
Sun	ZNF175	5×10-5	Weighted mode	48	0.96411	0.87099	1.06719	0.484128
Sun	ZNF180	5×10-5	IVW	36	0.978756	0.914693	1.04731	0.534128
Sun	ZNF180	5×10-5	MR Egger	36	1.0447	0.868874	1.2561	0.644847
Sun	ZNF180	5×10-5	Simple mode	36	0.83969	0.666665	1.05762	0.146726
Sun	ZNF180	5×10-5	Weighted median	36	0.996779	0.902513	1.10089	0.949247
Sun	ZNF180	5×10-5	Weighted mode	36	0.83969	0.656069	1.0747	0.173978
Emilsson	ASPH	5×10-5	Wald ratio	1	1.09575	0.903111	1.32949	0.353957
Emilsson	ASPH	5×10-8	Wald ratio	1	1.09575	0.903111	1.32949	0.353957
Emilsson	CA1	5×10-5	Wald ratio	1	1.15514	0.852329	1.56552	0.352462
Emilsson	CA1	5×10-8	Wald ratio	1	1.15514	0.852329	1.56552	0.352462
Emilsson	CA10	5×10-5	Wald ratio	1	0.815065	0.614357	1.08134	0.156256
Emilsson	CA10	5×10-8	Wald ratio	1	0.815065	0.614357	1.08134	0.156256
Emilsson	CA3	5×10-5	Wald ratio	1	1.36967	1.00175	1.87272	0.0487291
Emilsson	CA3	5×10-8	Wald ratio	1	1.36967	1.00175	1.87272	0.0487291
Emilsson	CA6	5×10-5	Wald ratio	1	0.994954	0.907595	1.09072	0.914088
Emilsson	CA6	5×10-8	Wald ratio	1	0.994954	0.907595	1.09072	0.914088
Emilsson	CA8	5×10-5	Wald ratio	1	1.03133	0.814838	1.30535	0.797459
Emilsson	CA8	5×10-8	Wald ratio	1	1.03133	0.814838	1.30535	0.797459
Emilsson	CACNA2D3	5×10-5	Wald ratio	1	1.00071	0.730923	1.37007	0.99647
Emilsson	CACNA2D3	5×10-8	Wald ratio	1	1.00071	0.730923	1.37007	0.99647
Emilsson	CFHR4	5×10-5	Wald ratio	1	0.984849	0.912222	1.06326	0.696074
Emilsson	CFHR4	5×10-8	Wald ratio	1	0.984849	0.912222	1.06326	0.696074
Emilsson	ECH1	5×10-5	Wald ratio	1	1.09137	0.951483	1.25181	0.211544
Emilsson	ECH1	5×10-8	Wald ratio	1	1.09137	0.951483	1.25181	0.211544
Emilsson	FABP4	5×10-5	Wald ratio	1	1.48506	1.01631	2.17	0.0409907
Emilsson	ICAM1	5×10-5	Wald ratio	1	1.00928	0.970906	1.04917	0.640513
Emilsson	ICAM1	5×10-8	Wald ratio	1	1.00928	0.970906	1.04917	0.640513
Emilsson	IGFBP7	5×10-5	Wald ratio	1	1.01651	0.864019	1.19592	0.843453
Emilsson	IGFBP7	5×10-8	Wald ratio	1	1.01651	0.864019	1.19592	0.843453
Emilsson	KYNU	5×10-5	Wald ratio	1	1.01719	0.926217	1.11711	0.721378
Emilsson	KYNU	5×10-8	Wald ratio	1	1.01719	0.926217	1.11711	0.721378
Emilsson	MDH1	5×10-5	Wald ratio	1	0.922742	0.701496	1.21377	0.565373
Emilsson	MDH1	5×10-8	Wald ratio	1	0.922742	0.701496	1.21377	0.565373
Emilsson	MMP7	5×10-5	Wald ratio	1	0.887345	0.735126	1.07108	0.2132
Emilsson	MMP7	5×10-8	Wald ratio	1	0.887345	0.735126	1.07108	0.2132
Emilsson	NRP1	5×10-5	Wald ratio	1	1.14263	0.959215	1.36112	0.13529
Emilsson	NRP1	5×10-8	Wald ratio	1	1.14263	0.959215	1.36112	0.13529
Emilsson	NTF3	5×10-5	Wald ratio	1	0.991046	0.717093	1.36966	0.956547
Emilsson	OAS1	5×10-5	Wald ratio	1	1.17655	0.856631	1.61594	0.315281
Emilsson	QPCT	5×10-5	Wald ratio	1	0.979186	0.832132	1.15223	0.800011
Emilsson	QPCT	5×10-8	Wald ratio	1	0.979186	0.832132	1.15223	0.800011
Emilsson	RET	5×10-5	Wald ratio	1	1.06045	0.941637	1.19426	0.332981
Emilsson	RET	5×10-8	Wald ratio	1	1.06045	0.941637	1.19426	0.332981
Emilsson	TNFRSF1B	5×10-5	Wald ratio	1	1.1831	0.826691	1.69318	0.35791
Emilsson	VEGFA	5×10-5	Wald ratio	1	1.03239	0.85082	1.25271	0.746689
Emilsson	VEGFA	5×10-8	Wald ratio	1	1.03239	0.85082	1.25271	0.746689
Folkersen	FIGF	5×10-8	Wald ratio	1	0.894569	0.673841	1.1876	0.440899
Folkersen	PLR	5×10-5	Wald ratio	1	1.24601	0.922618	1.68276	0.151384
Folkersen	VEGFA	5×10-8	Wald ratio	1	1.11036	0.943281	1.30704	0.208314
Suhre	ICAM1	5×10-8	Wald ratio	1	1.02395	0.990374	1.05866	0.164133
Suhre	IRS1	5×10-8	Wald ratio	1	1.03361	0.963594	1.10871	0.355645
Suhre	KYNU	5×10-8	Wald ratio	1	1.00952	0.959129	1.06256	0.716876
Suhre	MMP7	5×10-8	Wald ratio	1	0.914108	0.793572	1.05295	0.2132
Suhre	RET	5×10-8	Wald ratio	1	0.945204	0.843289	1.05944	0.332981
Sun	ADRBK1	5×10-8	Wald ratio	1	1.05927	0.925438	1.21246	0.403405
Sun	ADSS	5×10-8	Wald ratio	1	1.07577	0.906385	1.27681	0.403405
Sun	CA3	5×10-8	Wald ratio	1	0.802593	0.644943	0.998779	0.0487291
Sun	CA4	5×10-8	Wald ratio	1	1.01894	0.769558	1.34913	0.895772
Sun	CA5A	5×10-8	Wald ratio	1	0.957243	0.793562	1.15468	0.647865
Sun	CANX	5×10-8	Wald ratio	1	1.06466	0.838381	1.35202	0.607262
Sun	CRABP1	5×10-8	Wald ratio	1	0.919571	0.7576	1.11617	0.396319
Sun	DIABLO	5×10-8	Wald ratio	1	1.026	0.79525	1.32371	0.843453
Sun	ELK1	5×10-8	Wald ratio	1	1.09054	0.889902	1.33642	0.403405
Sun	ERH	5×10-8	Wald ratio	1	1.08013	0.901468	1.2942	0.403405
Sun	FIGF.13	5×10-8	Wald ratio	1	1.00782	0.830554	1.22293	0.937074
Sun	GSTA1	5×10-8	Wald ratio	1	1.00773	0.899486	1.129	0.894367
Sun	IGF1R	5×10-8	Wald ratio	1	0.911882	0.721724	1.15214	0.439477
Sun	IGFBP7	5×10-8	Wald ratio	1	1.04396	0.905127	1.20409	0.554581
Sun	IL2RB	5×10-8	Wald ratio	1	1.18016	0.877148	1.58784	0.27388
Sun	INSR	5×10-8	Wald ratio	1	0.96686	0.885346	1.05588	0.453255
Sun	KYNU	5×10-8	Wald ratio	1	0.980195	0.881289	1.0902	0.712416
Sun	LDHB	5×10-8	Wald ratio	1	1.07768	0.904226	1.28441	0.403405
Sun	MDH1	5×10-8	Wald ratio	1	1.11992	0.858636	1.4607	0.403405
Sun	NME1	5×10-8	Wald ratio	1	0.851837	0.726852	0.998314	0.0476089
Sun	OAS1	5×10-8	Wald ratio	1	1.08687	0.913813	1.2927	0.346488
Sun	PLXNA1	5×10-8	Wald ratio	1	0.935045	0.744244	1.17476	0.564089
Sun	PTH	5×10-8	Wald ratio	1	0.667802	0.486828	0.916053	0.0122901
Sun	RET	5×10-8	Wald ratio	1	0.993877	0.816864	1.20925	0.951063
Sun	SFN	5×10-8	Wald ratio	1	0.988596	0.755914	1.2929	0.93324
Sun	SMAD4	5×10-5	Wald ratio	1	1.08776	0.892973	1.32503	0.403405
Sun	SMAD4	5×10-8	Wald ratio	1	1.08776	0.892973	1.32503	0.403405
Sun	SPARC.14	5×10-8	Wald ratio	1	0.849967	0.636071	1.13579	0.271725
Sun	TGFBR2	5×10-8	Wald ratio	1	0.777161	0.597083	1.01155	0.0608467
Sun	TNF	5×10-8	Wald ratio	1	0.915174	0.673032	1.24443	0.571856
Sun	TNFRSF1B	5×10-8	Wald ratio	1	0.839995	0.609284	1.15807	0.287215
Sun	VEGFA.25	5×10-8	Wald ratio	1	0.897947	0.806915	0.999248	0.0484046
Sun	ZNF175	5×10-8	Wald ratio	1	0.943206	0.845496	1.05221	0.294672

## Sheet: S6 Cochran's Q test
Supplementary Table S6. Cochran's Q test of MR analysis of CNNM2 and IRF1 on intracranial aneurysm risk.
			Inverse Variance Weighted			MR Egger
Tissue	Gene	p-value threshold	Q	df	p-value	Q	df	p-value
Blood	IRF1	5×10-5	1.93278	8	0.0132014	1.14484	7	0.120219
Blood	IRF1	5×10-8	4.92347	2	0.0852867	1.19263	1	0.2748
Tibial artery	CNNM2	5×10-5	0.163519	1	0.685937	-	-	-
MR: Mendelian randomization. Q: Cochran's Q-statistic. df: degrees of freedom.

## Sheet: S7 Directionality test
Supplementary Table S7. Steiger directionality test of MR analysis of CNNM2 and IRF1 gene expression levels and intracranial aneurysm risk. Both causal directions were tested. SNP r2: explained variance by the included SNPs on the exposure or outcome. IA: intracranial aneurysm.
Tissue	Exposure	Outcome	p-value threshold	SNP r2 exposure	SNP r2 outcome	Correct direction	Steiger p-value
Blood	IRF1	IA	5×10-5	0.01031	0.00174	TRUE	1.707e-11
Blood	IA	IRF1	5×10-5	0.00165	0.0023	FALSE	0.391
Blood	IRF1	IA	5×10-8	0.00666	0.00133	TRUE	6.891e-07
Blood	IA	IRF1	5×10-8	0.00122	0.00147	FALSE	0.391
Tibial artery	CNNM2	IA	5×10-5	0.06759	0.00329	TRUE	7.06e-07
Tibial artery	IA	CNNM2	5×10-5	0.00329	0.06348	FALSE	1.995e-06

## Sheet: S8 Other phenotypes
Supplementary Table S8. Mendelian randomization analysis results of CNNM2 and IRF1 on other ruptured and unruptured intracranial aneurysms separately, and on other aneurysm types AAA and TAA. AAA: abdominal aortic aneurysm. TAA: thoracic aortic aneurysm. MR: Mendelian randomization. CI95: 95% confidence interval.
Tissue	Gene	Outcome	MR method	p-value threshold	N	Odds ratio	Lower CI95	Upper CI95	p-value
Blood	CNNM2	AAA	MR Egger	5×10-5	3	2.69561	1.25528	5.78862	0.238512
Blood	CNNM2	AAA	Weighted median	5×10-5	3	1.4328	0.972174	2.11167	0.0691577
Blood	CNNM2	AAA	IVW	5×10-5	3	1.14733	0.672423	1.95763	0.614151
Blood	CNNM2	AAA	Simple mode	5×10-5	3	1.43984	0.90555	2.28938	0.263303
Blood	CNNM2	AAA	Weighted mode	5×10-5	3	1.44273	0.948647	2.19415	0.228746
Blood	IRF1	AAA	MR Egger	5×10-5	9	0.57688	0.267381	1.24463	0.203609
Blood	IRF1	AAA	Weighted median	5×10-5	9	0.833305	0.655233	1.05977	0.137091
Blood	IRF1	AAA	IVW	5×10-5	9	0.858473	0.686516	1.0735	0.180868
Blood	IRF1	AAA	Simple mode	5×10-5	9	0.967469	0.606774	1.54258	0.892927
Blood	IRF1	AAA	Weighted mode	5×10-5	9	0.771253	0.562982	1.05657	0.144468
Blood	IRF1	AAA	MR-PRESSO	5×10-5	9	0.858473	0.686516	1.0735	0.217652
Blood	CNNM2	AAA	Wald ratio	5×10-8	1	1.45647	0.908363	2.3353	0.118524
Blood	IRF1	AAA	IVW	5×10-8	2	0.794952	0.540796	1.16855	0.243008
Blood	CNNM2	TAA	MR Egger	5×10-5	3	0.689636	0.0308452	15.4189	0.853424
Blood	CNNM2	TAA	Weighted median	5×10-5	3	1.04997	0.24507	4.49847	0.947624
Blood	CNNM2	TAA	IVW	5×10-5	3	1.09737	0.298487	4.03441	0.888756
Blood	CNNM2	TAA	Simple mode	5×10-5	3	1.08185	0.18168	6.44217	0.938999
Blood	CNNM2	TAA	Weighted mode	5×10-5	3	1.00178	0.173474	5.78511	0.998593
Blood	IRF1	TAA	MR Egger	5×10-5	13	0.126223	0.016999	0.937253	0.0680237
Blood	IRF1	TAA	Weighted median	5×10-5	13	0.98955	0.353238	2.77209	0.984052
Blood	IRF1	TAA	IVW	5×10-5	13	0.751767	0.338609	1.66904	0.483192
Blood	IRF1	TAA	Simple mode	5×10-5	13	1.27516	0.223898	7.26234	0.788849
Blood	IRF1	TAA	Weighted mode	5×10-5	13	1.4372	0.206842	9.98612	0.720212
Blood	IRF1	TAA	MR-PRESSO	5×10-5	13	0.793145	0.367148	1.71342	0.565484
Blood	CNNM2	TAA	Wald ratio	5×10-8	1	1.15406	0.100425	13.2621	0.908428
Blood	IRF1	TAA	MR Egger	5×10-8	3	0.000430523	1.08322e-11	17111	0.544854
Blood	IRF1	TAA	Weighted median	5×10-8	3	0.507476	0.115335	2.2329	0.369547
Blood	IRF1	TAA	IVW	5×10-8	3	0.397106	0.0579778	2.71989	0.346827
Blood	IRF1	TAA	Simple mode	5×10-8	3	0.842412	0.0808837	8.7738	0.899091
Blood	IRF1	TAA	Weighted mode	5×10-8	3	0.984324	0.0431016	22.4793	0.993
Blood	IRF1	Unruptured IA	MR Egger	5×10-5	9	0.231567	0.0407773	1.31503	0.142736
Blood	IRF1	Unruptured IA	Weighted median	5×10-5	9	0.356115	0.184693	0.686643	0.00205425
Blood	IRF1	Unruptured IA	IVW	5×10-5	9	0.368839	0.22263	0.611067	0.000107836
Blood	IRF1	Unruptured IA	Simple mode	5×10-5	9	0.252195	0.0939389	0.67706	0.0256856
Blood	IRF1	Unruptured IA	Weighted mode	5×10-5	9	0.29087	0.13237	0.639159	0.015247
Blood	IRF1	Unruptured IA	MR-PRESSO	5×10-5	9	0.368839	0.229291	0.593316	0.00337945
Blood	CNNM2	Unruptured IA	MR Egger	5×10-5	3	22.8765	3.02673	172.904	0.202741
Blood	CNNM2	Unruptured IA	Weighted median	5×10-5	3	7.27679	2.28893	23.1339	0.000770229
Blood	CNNM2	Unruptured IA	IVW	5×10-5	3	5.86241	2.16624	15.8652	0.000498034
Blood	CNNM2	Unruptured IA	Simple mode	5×10-5	3	8.7081	1.90693	39.766	0.107846
Blood	CNNM2	Unruptured IA	Weighted mode	5×10-5	3	8.15453	2.21748	29.9873	0.0873035
Blood	IRF1	Unruptured IA	MR Egger	5×10-8	3	0.0547339	0.001305	22.9562	0.369672
Blood	IRF1	Unruptured IA	Weighted median	5×10-8	3	0.32945	0.150096	0.72312	0.00563608
Blood	IRF1	Unruptured IA	IVW	5×10-8	3	0.325474	0.169365	0.625472	0.000757213
Blood	IRF1	Unruptured IA	Simple mode	5×10-8	3	0.429022	0.173982	1.05792	0.207498
Blood	IRF1	Unruptured IA	Weighted mode	5×10-8	3	0.30997	0.114171	0.841554	0.148298
Blood	CNNM2	Unruptured IA	Wald ratio	5×10-8	1	10.8333	2.21772	52.9197	0.00323784
Blood	IRF1	Ruptured IA	MR Egger	5×10-5	9	0.124102	0.0331045	0.465236	0.0174446
Blood	IRF1	Ruptured IA	Weighted median	5×10-5	9	0.651559	0.411579	1.03146	0.0675768
Blood	IRF1	Ruptured IA	IVW	5×10-5	9	0.649909	0.397074	1.06374	0.0864907
Blood	IRF1	Ruptured IA	Simple mode	5×10-5	9	0.748594	0.390699	1.43433	0.408214
Blood	IRF1	Ruptured IA	Weighted mode	5×10-5	9	0.701416	0.39112	1.25789	0.268124
Blood	IRF1	Ruptured IA	MR-PRESSO	5×10-5	9	0.562474	0.411587	0.768676	0.00861276
Blood	CNNM2	Ruptured IA	MR Egger	5×10-5	3	63.7704	4.81303	844.929	0.195585
Blood	CNNM2	Ruptured IA	Weighted median	5×10-5	3	6.64397	2.80037	15.763	1.73812e-05
Blood	CNNM2	Ruptured IA	IVW	5×10-5	3	4.00503	0.58015	27.6485	0.159236
Blood	CNNM2	Ruptured IA	Simple mode	5×10-5	3	8.39601	3.47053	20.3119	0.0420641
Blood	CNNM2	Ruptured IA	Weighted mode	5×10-5	3	7.93017	3.37621	18.6267	0.0415307
Blood	IRF1	Ruptured IA	MR Egger	5×10-8	3	0.0602469	0.0059935	0.605605	0.252662
Blood	IRF1	Ruptured IA	Weighted median	5×10-8	3	0.507461	0.29711	0.866739	0.0130046
Blood	IRF1	Ruptured IA	IVW	5×10-8	3	0.482719	0.271195	0.859227	0.013296
Blood	IRF1	Ruptured IA	Simple mode	5×10-8	3	0.686984	0.298461	1.58127	0.470517
Blood	IRF1	Ruptured IA	Weighted mode	5×10-8	3	0.5692	0.253549	1.27782	0.305307
Blood	CNNM2	Ruptured IA	Wald ratio	5×10-8	1	11.0231	4.1172	29.5124	1.78375e-06
Tibial artery	CNNM2	AAA	IVW	5×10-5	2	1.17571	0.993854	1.39085	0.0590142
Tibial artery	CNNM2	TAA	IVW	5×10-5	2	0.949785	0.451204	1.9993	0.892086
Tibial artery	CNNM2	Unruptured IA	IVW	5×10-5	2	3.1153	1.91675	5.06329	4.52648e-06

## Sheet: S9 Colocalization CNNM2
Supplementary Table S9. Colocalization analysis of the CNNM2 locus between gene expression, intracranial aneurysms, and blood pressure.
Trait 1	Trait 2	N SNPs	Most likely SNP*	PP colocalization
CNNM2 expression in tibial artery	DBP	3800	rs11191580	0.87
CNNM2 expression in tibial artery	SBP	3800	rs11191580	0.88
DBP	any IA	2727	rs11191580	0.94
SBP	any IA	2727	rs11191580	0.94
DBP	ASAH	2727	rs11191580	0.92
SBP	ASAH	2727	rs11191580	0.92
CNNM2 expression in tibial artery	CNNM2 expression in blood	3631	rs11191454	0.85
PP: posterior probability. DBP: diastolic blood pressure. SBP: systolic blood pressure. IA: intracranial aneurysm. *In Europeans, rs11191580, rs11191454, and all variants reported in Table 2 are in perfect linkage disequilibrium and therefore represent the same causal variant.

## Sheet: S10 MR BP and IA
Supplementary Table S10. Exome-wide Mendelian randomization analysis of gene expression on blood pressure and intracranial aneurysms. IA: intracranial aneurysm, ASAH: aneurysmal subarachnoid hemorrhage, MR: Mendelian randomization, OR: odds ratio, CI: confidence interval.
Tissue	Gene	Outcome	P-value threshold	MR method	OR	Lower 95% CI	Upper 95% CI	P-value
Tibial artery	ENSG0000000045713	any IA	5e-05	Wald ratio	1.011	0.989549	1.03292	0.317311
Tibial artery	ENSG0000000045713	ASAH	5e-05	Wald ratio	1.01391	0.989252	1.03917	0.271513
Tibial artery	ENSG0000000045713	DBP	5e-05	Wald ratio	0.99941	0.996971	1.00185	0.635576
Tibial artery	ENSG0000000045713	SBP	5e-05	Wald ratio	0.999099	0.996791	1.00141	0.445213
Tibial artery	ENSG0000000046016	any IA	5e-05	Wald ratio	0.999212	0.984453	1.01419	0.917252
Tibial artery	ENSG0000000046016	ASAH	5e-05	Wald ratio	1.00128	0.984272	1.01859	0.883435
Tibial artery	ENSG0000000046016	DBP	5e-05	Wald ratio	0.999403	0.997707	1.0011	0.490535
Tibial artery	ENSG0000000046016	SBP	5e-05	Wald ratio	1.00006	0.998457	1.00167	0.937925
Tibial artery	ENSG0000000093812	DBP	5e-05	Inverse variance weighted	0.998475	0.995564	1.0014	0.30577
Tibial artery	ENSG0000000093812	SBP	5e-05	Inverse variance weighted	0.997125	0.993292	1.00097	0.142832
Tibial artery	ENSG0000000097115	any IA	5e-05	Wald ratio	1.01202	0.994307	1.03006	0.184721
Tibial artery	ENSG0000000097115	ASAH	5e-05	Wald ratio	1.01035	0.990021	1.03109	0.320843
Tibial artery	ENSG0000000097115	DBP	5e-05	Wald ratio	1.00197	1.0002	1.00374	0.0288935
Tibial artery	ENSG0000000097115	SBP	5e-05	Wald ratio	1.00246	1.00079	1.00414	0.00388915
Tibial artery	ENSG0000000146017	any IA	5e-05	Inverse variance weighted	1.00084	0.990069	1.01173	0.879216
Tibial artery	ENSG0000000146017	any IA	5e-08	Inverse variance weighted	1.00084	0.990069	1.01173	0.879216
Tibial artery	ENSG0000000146017	ASAH	5e-05	Inverse variance weighted	1.00264	0.990029	1.01542	0.682936
Tibial artery	ENSG0000000146017	ASAH	5e-08	Inverse variance weighted	1.00264	0.990029	1.01542	0.682936
Tibial artery	ENSG0000000146017	DBP	5e-05	Inverse variance weighted	1.00056	0.998628	1.00249	0.57202
Tibial artery	ENSG0000000146017	SBP	5e-05	Inverse variance weighted	1.00011	0.999178	1.00105	0.814334
Tibial artery	ENSG0000000146116	any IA	5e-05	Wald ratio	1.00056	0.983785	1.01762	0.948449
Tibial artery	ENSG0000000146116	ASAH	5e-05	Wald ratio	1.00033	0.980703	1.02036	0.973604
Tibial artery	ENSG0000000146116	DBP	5e-05	Wald ratio	1.00103	0.999814	1.00225	0.0969753
Tibial artery	ENSG0000000146116	SBP	5e-05	Wald ratio	1.00021	0.999058	1.00136	0.723306
Tibial artery	ENSG0000000445516	any IA	5e-05	Wald ratio	0.989583	0.966615	1.0131	0.382127
Tibial artery	ENSG0000000445516	ASAH	5e-05	Wald ratio	0.991464	0.964486	1.0192	0.542527
Tibial artery	ENSG0000000445516	DBP	5e-05	Wald ratio	0.999107	0.996594	1.00163	0.487055
Tibial artery	ENSG0000000445516	SBP	5e-05	Wald ratio	1.0007	0.998321	1.00309	0.562693
Tibial artery	ENSG0000000448715	any IA	5e-05	Wald ratio	0.999158	0.97752	1.02127	0.939889
Tibial artery	ENSG0000000448715	ASAH	5e-05	Wald ratio	0.993647	0.968368	1.01959	0.627904
Tibial artery	ENSG0000000448715	DBP	5e-05	Wald ratio	1.00111	0.999028	1.0032	0.296267
Tibial artery	ENSG0000000448715	SBP	5e-05	Wald ratio	1.0009	0.998925	1.00287	0.372925
Tibial artery	ENSG0000000734118	any IA	5e-05	Wald ratio	1.00247	0.991851	1.01321	0.649436
Tibial artery	ENSG0000000734118	ASAH	5e-05	Wald ratio	1.00234	0.990156	1.01468	0.70766
Tibial artery	ENSG0000000734118	DBP	5e-05	Wald ratio	1.00073	0.999522	1.00195	0.235513
Tibial artery	ENSG0000000734118	SBP	5e-05	Wald ratio	1.00036	0.999211	1.00151	0.541407
Tibial artery	ENSG0000000792315	any IA	5e-05	Wald ratio	0.993446	0.973043	1.01428	0.534538
Tibial artery	ENSG0000000792315	ASAH	5e-05	Wald ratio	1.00074	0.976623	1.02546	0.952314
Tibial artery	ENSG0000000792315	DBP	5e-05	Wald ratio	1.00194	0.999917	1.00397	0.0602251
Tibial artery	ENSG0000000792315	SBP	5e-05	Wald ratio	1.00486	1.00294	1.00679	6.79162e-07
Tibial artery	ENSG0000000793312	any IA	5e-05	Wald ratio	1.00195	0.985162	1.01903	0.821053
Tibial artery	ENSG0000000793312	ASAH	5e-05	Wald ratio	1.00038	0.981176	1.01995	0.969638
Tibial artery	ENSG0000000793312	DBP	5e-05	Wald ratio	1.00021	0.998279	1.00215	0.827937
Tibial artery	ENSG0000000793312	SBP	5e-05	Wald ratio	0.997754	0.995925	0.999585	0.0162565
Tibial artery	ENSG0000000812822	DBP	5e-05	Inverse variance weighted	0.999944	0.998537	1.00135	0.937797
Tibial artery	ENSG0000000812822	DBP	5e-08	Inverse variance weighted	1.00026	0.998972	1.00155	0.690436
Tibial artery	ENSG0000000812822	SBP	5e-05	Inverse variance weighted	1.00034	0.999044	1.00163	0.608673
Tibial artery	ENSG0000000812822	SBP	5e-08	Inverse variance weighted	1.0007	0.999529	1.00187	0.241772
Tibial artery	ENSG0000000813015	DBP	5e-05	Inverse variance weighted	1.00036	0.998855	1.00187	0.636935
Tibial artery	ENSG0000000813015	SBP	5e-05	Inverse variance weighted	1.00068	0.995581	1.00581	0.793892
Tibial artery	ENSG0000000972416	DBP	5e-05	Wald ratio	1.001	0.999028	1.00299	0.31929
Tibial artery	ENSG0000000972416	SBP	5e-05	Wald ratio	0.999126	0.997258	1.001	0.360011
Tibial artery	ENSG0000000979014	any IA	5e-05	Wald ratio	0.992559	0.971818	1.01374	0.488221
Tibial artery	ENSG0000000979014	ASAH	5e-05	Wald ratio	0.997863	0.973813	1.02251	0.863536
Tibial artery	ENSG0000000979014	DBP	5e-05	Wald ratio	1.00008	0.997838	1.00232	0.946026
Tibial artery	ENSG0000000979014	SBP	5e-05	Wald ratio	1.00149	0.99937	1.00362	0.168246
Tibial artery	ENSG0000001007215	any IA	5e-05	Wald ratio	1.00115	0.979329	1.02346	0.918655
Tibial artery	ENSG0000001007215	ASAH	5e-05	Wald ratio	1.00057	0.975011	1.02681	0.96532
Tibial artery	ENSG0000001007215	DBP	5e-05	Wald ratio	0.999772	0.997473	1.00208	0.846055
Tibial artery	ENSG0000001007215	SBP	5e-05	Wald ratio	0.998967	0.996792	1.00115	0.352959
Tibial artery	ENSG0000001080316	any IA	5e-05	Wald ratio	0.995396	0.972113	1.01924	0.702377
Tibial artery	ENSG0000001080316	ASAH	5e-05	Wald ratio	1.00197	0.97452	1.03018	0.889791
Tibial artery	ENSG0000001080316	DBP	5e-05	Wald ratio	1.00267	1.00014	1.00521	0.0383514
Tibial artery	ENSG0000001080316	SBP	5e-05	Wald ratio	1.00396	1.00155	1.00636	0.00122935
Tibial artery	ENSG0000001102121	any IA	5e-05	Wald ratio	0.978986	0.961848	0.99643	0.0184287
Tibial artery	ENSG0000001102121	ASAH	5e-05	Wald ratio	0.980359	0.960616	1.00051	0.0559991
Tibial artery	ENSG0000001102121	DBP	5e-05	Inverse variance weighted	0.991893	0.981471	1.00243	0.130954
Tibial artery	ENSG0000001102121	DBP	5e-08	Inverse variance weighted	0.991893	0.981471	1.00243	0.130954
Tibial artery	ENSG0000001102121	SBP	5e-05	Inverse variance weighted	0.991297	0.979293	1.00345	0.159678
Tibial artery	ENSG0000001102121	SBP	5e-08	Inverse variance weighted	0.991297	0.979293	1.00345	0.159678
Tibial artery	ENSG0000001491420	any IA	5e-05	Wald ratio	0.994102	0.974944	1.01364	0.551296
Tibial artery	ENSG0000001491420	ASAH	5e-05	Wald ratio	0.994411	0.971881	1.01746	0.631732
Tibial artery	ENSG0000001491420	DBP	5e-05	Wald ratio	0.999897	0.998077	1.00172	0.911896
Tibial artery	ENSG0000001491420	SBP	5e-05	Wald ratio	0.998758	0.997036	1.00048	0.157886
Tibial artery	ENSG0000001862514	any IA	5e-05	Inverse variance weighted	1.01656	0.989016	1.04486	0.241277
Tibial artery	ENSG0000001862514	ASAH	5e-05	Inverse variance weighted	1.01589	0.996242	1.03592	0.113621
Tibial artery	ENSG0000001862514	DBP	5e-05	Wald ratio	0.999268	0.997627	1.00091	0.38247
Tibial artery	ENSG0000001862514	SBP	5e-05	Wald ratio	0.999317	0.997763	1.00087	0.389753
Tibial artery	ENSG0000002063318	any IA	5e-05	Wald ratio	1.00088	0.980026	1.02219	0.934447
Tibial artery	ENSG0000002063318	ASAH	5e-05	Wald ratio	1.00597	0.982407	1.0301	0.622502
Tibial artery	ENSG0000002063318	DBP	5e-05	Wald ratio	0.996049	0.993804	0.998299	0.000584224
Tibial artery	ENSG0000002063318	SBP	5e-05	Wald ratio	0.996167	0.994041	0.998298	0.000427222
Tibial artery	ENSG000000239099	any IA	5e-05	Wald ratio	0.979041	0.956444	1.00217	0.0754404
Tibial artery	ENSG000000239099	ASAH	5e-05	Wald ratio	0.978586	0.952119	1.00579	0.121787
Tibial artery	ENSG000000239099	DBP	5e-05	Wald ratio	0.999434	0.997125	1.00175	0.631543
Tibial artery	ENSG000000239099	SBP	5e-05	Wald ratio	0.99981	0.997622	1.002	0.864971
Tibial artery	ENSG0000002580013	any IA	5e-05	Wald ratio	1.0127	0.986818	1.03926	0.339397
Tibial artery	ENSG0000002580013	ASAH	5e-05	Wald ratio	1.01005	0.979806	1.04122	0.51926
Tibial artery	ENSG0000002580013	DBP	5e-05	Wald ratio	0.998798	0.996031	1.00157	0.395716
Tibial artery	ENSG0000002580013	SBP	5e-05	Wald ratio	0.997047	0.994431	0.99967	0.0273772
Tibial artery	ENSG0000003169812	any IA	5e-05	Wald ratio	0.992503	0.974149	1.0112	0.429385
Tibial artery	ENSG0000003169812	ASAH	5e-05	Wald ratio	0.991189	0.969898	1.01295	0.42444
Tibial artery	ENSG0000003169812	DBP	5e-05	Wald ratio	1.00107	0.998977	1.00317	0.316792
Tibial artery	ENSG0000003169812	SBP	5e-05	Wald ratio	1.00008	0.998101	1.00206	0.936879
Tibial artery	ENSG0000003312218	any IA	5e-05	Wald ratio	1.00632	0.974837	1.03882	0.69762
Tibial artery	ENSG0000003312218	ASAH	5e-05	Wald ratio	1.00944	0.972334	1.04797	0.622796
Tibial artery	ENSG0000003312218	DBP	5e-05	Inverse variance weighted	0.999134	0.997004	1.00127	0.426485
Tibial artery	ENSG0000003312218	SBP	5e-05	Inverse variance weighted	0.998674	0.99661	1.00074	0.2087
Tibial artery	ENSG0000003497116	any IA	5e-05	Wald ratio	0.98797	0.970964	1.00527	0.171877
Tibial artery	ENSG0000003497116	ASAH	5e-05	Wald ratio	0.986533	0.967026	1.00643	0.183317
Tibial artery	ENSG0000003497116	DBP	5e-05	Wald ratio	0.999254	0.997269	1.00124	0.461683
Tibial artery	ENSG0000003497116	SBP	5e-05	Wald ratio	1.00055	0.998667	1.00243	0.5683
Tibial artery	ENSG000000356879	any IA	5e-05	Wald ratio	0.996617	0.981549	1.01192	0.662847
Tibial artery	ENSG000000356879	ASAH	5e-05	Wald ratio	0.994956	0.977334	1.0129	0.579187
Tibial artery	ENSG000000356879	DBP	5e-05	Wald ratio	0.998506	0.996869	1.00015	0.0741328
Tibial artery	ENSG000000356879	SBP	5e-05	Wald ratio	0.999256	0.997705	1.00081	0.347681
Tibial artery	ENSG0000003763710	any IA	5e-05	Wald ratio	0.991444	0.968718	1.0147	0.467669
Tibial artery	ENSG0000003763710	ASAH	5e-05	Wald ratio	0.989947	0.963905	1.01669	0.457568
Tibial artery	ENSG0000003763710	DBP	5e-05	Wald ratio	0.9976	0.995639	0.999564	0.0166379
Tibial artery	ENSG0000003763710	SBP	5e-05	Wald ratio	0.998426	0.996568	1.00029	0.0973392
Tibial artery	ENSG0000004048712	any IA	5e-05	Wald ratio	1.00739	0.994925	1.02002	0.246308
Tibial artery	ENSG0000004048712	ASAH	5e-05	Wald ratio	1.00073	0.986046	1.01564	0.922476
Tibial artery	ENSG0000004048712	DBP	5e-05	Wald ratio	1.00104	0.999748	1.00234	0.1145
Tibial artery	ENSG0000004048712	SBP	5e-05	Wald ratio	1.00117	0.999945	1.0024	0.0611959
Tibial artery	ENSG0000004198815	any IA	5e-05	Wald ratio	0.994692	0.983821	1.00568	0.342509
Tibial artery	ENSG0000004198815	ASAH	5e-05	Wald ratio	0.995629	0.982847	1.00858	0.506401
Tibial artery	ENSG0000004198815	DBP	5e-05	Inverse variance weighted	1.00006	0.999009	1.00111	0.909861
Tibial artery	ENSG0000004198815	SBP	5e-05	Inverse variance weighted	1.00062	0.999625	1.00162	0.22185
Tibial artery	ENSG0000004351415	any IA	5e-05	Inverse variance weighted	1.00019	0.992161	1.00828	0.963888
Tibial artery	ENSG0000004351415	any IA	5e-08	Inverse variance weighted	1.00019	0.992161	1.00828	0.963888
Tibial artery	ENSG0000004351415	ASAH	5e-05	Inverse variance weighted	0.997484	0.98783	1.00723	0.611722
Tibial artery	ENSG0000004351415	ASAH	5e-08	Inverse variance weighted	0.997484	0.98783	1.00723	0.611722
Tibial artery	ENSG0000004351415	DBP	5e-05	Inverse variance weighted	0.999891	0.998283	1.0015	0.894344
Tibial artery	ENSG0000004351415	DBP	5e-08	Inverse variance weighted	0.999891	0.998283	1.0015	0.894344
Tibial artery	ENSG0000004351415	SBP	5e-05	Inverse variance weighted	0.999868	0.998969	1.00077	0.7744
Tibial artery	ENSG0000004351415	SBP	5e-08	Inverse variance weighted	0.999868	0.998969	1.00077	0.7744
Tibial artery	ENSG0000004908913	any IA	5e-05	Inverse variance weighted	1.00324	0.993729	1.01284	0.505642
Tibial artery	ENSG0000004908913	ASAH	5e-05	Inverse variance weighted	1.00682	0.995363	1.0184	0.244511
Tibial artery	ENSG0000004908913	DBP	5e-05	Inverse variance weighted	1.0003	0.999194	1.00141	0.592026
Tibial artery	ENSG0000004908913	SBP	5e-05	Inverse variance weighted	0.9992	0.998151	1.00025	0.135371
Tibial artery	ENSG0000004923912	any IA	5e-05	Inverse variance weighted	1.0138	1.00307	1.02464	0.0115559
Tibial artery	ENSG0000004923912	any IA	5e-08	Inverse variance weighted	1.0138	1.00307	1.02464	0.0115559
Tibial artery	ENSG0000004923912	ASAH	5e-05	Inverse variance weighted	1.01711	1.00437	1.03002	0.00834593
Tibial artery	ENSG0000004923912	ASAH	5e-08	Inverse variance weighted	1.01711	1.00437	1.03002	0.00834593
Tibial artery	ENSG0000004923912	DBP	5e-05	Inverse variance weighted	0.999506	0.997846	1.00117	0.560001
Tibial artery	ENSG0000004923912	DBP	5e-08	Wald ratio	0.999572	0.99771	1.00144	0.652488
Tibial artery	ENSG0000004923912	SBP	5e-05	Inverse variance weighted	0.999399	0.997472	1.00133	0.54129
Tibial artery	ENSG0000004923912	SBP	5e-08	Wald ratio	0.998899	0.997137	1.00066	0.221237
Tibial artery	ENSG0000004924512	any IA	5e-05	Inverse variance weighted	1.00991	0.999546	1.02039	0.0609804
Tibial artery	ENSG0000004924512	ASAH	5e-05	Inverse variance weighted	1.00698	0.995026	1.01907	0.253738
Tibial artery	ENSG0000004924512	DBP	5e-05	Inverse variance weighted	1.00038	0.998022	1.00275	0.751862
Tibial artery	ENSG0000004924512	SBP	5e-05	Inverse variance weighted	1.00038	0.999274	1.00148	0.504504
Tibial artery	ENSG0000005272311	any IA	5e-05	Wald ratio	1.00473	0.985548	1.02428	0.631545
Tibial artery	ENSG0000005272311	ASAH	5e-05	Wald ratio	0.996169	0.973868	1.01898	0.739679
Tibial artery	ENSG0000005272311	DBP	5e-05	Wald ratio	0.997741	0.995667	0.99982	0.033178
Tibial artery	ENSG0000005272311	SBP	5e-05	Wald ratio	0.998628	0.996662	1.0006	0.171983
Tibial artery	ENSG0000005337112	any IA	5e-05	Wald ratio	0.990206	0.968782	1.0121	0.377854
Tibial artery	ENSG0000005337112	ASAH	5e-05	Wald ratio	0.994131	0.96859	1.02035	0.657576
Tibial artery	ENSG0000005337112	DBP	5e-05	Wald ratio	1.00099	0.999209	1.00277	0.276057
Tibial artery	ENSG0000005337112	SBP	5e-05	Wald ratio	1.00043	0.99874	1.00211	0.62114
Tibial artery	ENSG000000533724	any IA	5e-05	Wald ratio	0.993817	0.973682	1.01437	0.552599
Tibial artery	ENSG000000533724	ASAH	5e-05	Wald ratio	0.991831	0.968237	1.016	0.504292
Tibial artery	ENSG000000533724	DBP	5e-05	Wald ratio	1.0009	0.998758	1.00304	0.411527
Tibial artery	ENSG000000533724	SBP	5e-05	Wald ratio	0.999168	0.997145	1.00119	0.420629
Tibial artery	ENSG0000005411611	any IA	5e-05	Wald ratio	0.990714	0.968141	1.01381	0.427552
Tibial artery	ENSG0000005411611	ASAH	5e-05	Wald ratio	0.992593	0.966658	1.01922	0.582073
Tibial artery	ENSG0000005411611	DBP	5e-05	Wald ratio	0.999369	0.997567	1.00117	0.492564
Tibial artery	ENSG0000005411611	SBP	5e-05	Wald ratio	0.999023	0.997318	1.00073	0.261889
Tibial artery	ENSG0000005426721	DBP	5e-05	Wald ratio	1.00247	0.999514	1.00543	0.101585
Tibial artery	ENSG0000005426721	SBP	5e-05	Wald ratio	1.0014	0.998604	1.0042	0.32664
Tibial artery	ENSG0000005427713	any IA	5e-05	Inverse variance weighted	0.997511	0.983315	1.01191	0.733237
Tibial artery	ENSG0000005427713	ASAH	5e-05	Inverse variance weighted	0.996447	0.979771	1.01341	0.679324
Tibial artery	ENSG0000005427713	DBP	5e-05	Inverse variance weighted	1.00001	0.99864	1.00139	0.986751
Tibial artery	ENSG0000005427713	SBP	5e-05	Inverse variance weighted	0.999811	0.998512	1.00111	0.775246
Tibial artery	ENSG0000005428215	any IA	5e-05	Wald ratio	1.01724	1.00041	1.03435	0.0446467
Tibial artery	ENSG0000005428215	ASAH	5e-05	Wald ratio	1.00793	0.988428	1.02782	0.428059
Tibial artery	ENSG0000005439212	any IA	5e-05	Wald ratio	1.0179	0.985147	1.05175	0.287664
Tibial artery	ENSG0000005439212	ASAH	5e-05	Wald ratio	1.00429	0.966922	1.04311	0.824776
Tibial artery	ENSG0000005439212	DBP	5e-05	Wald ratio	1.00101	0.997701	1.00433	0.550422
Tibial artery	ENSG0000005439212	SBP	5e-05	Wald ratio	1.00026	0.997125	1.0034	0.873223
Tibial artery	ENSG0000005452317	any IA	5e-05	Inverse variance weighted	0.975171	0.948439	1.00266	0.0762526
Tibial artery	ENSG0000005452317	ASAH	5e-05	Inverse variance weighted	0.982878	0.951044	1.01578	0.303917
Tibial artery	ENSG0000005452317	DBP	5e-05	Inverse variance weighted	1.00319	0.999597	1.00679	0.08195
Tibial artery	ENSG0000005452317	SBP	5e-05	Inverse variance weighted	1.00282	0.997063	1.00861	0.337704
Tibial artery	ENSG0000005573212	any IA	5e-05	Wald ratio	1.00669	0.9902	1.02346	0.428766
Tibial artery	ENSG0000005573212	ASAH	5e-05	Wald ratio	1.0047	0.985833	1.02393	0.627784
Tibial artery	ENSG0000005573212	DBP	5e-05	Wald ratio	0.998616	0.99675	1.00049	0.146656
Tibial artery	ENSG0000005573212	SBP	5e-05	Wald ratio	0.999643	0.997874	1.00141	0.692634
Tibial artery	ENSG0000005725212	any IA	5e-05	Inverse variance weighted	0.998236	0.971005	1.02623	0.900418
Tibial artery	ENSG0000005725212	ASAH	5e-05	Inverse variance weighted	1.00291	0.974893	1.03173	0.840839
Tibial artery	ENSG0000005725212	DBP	5e-05	Inverse variance weighted	0.997657	0.995288	1.00003	0.0530981
Tibial artery	ENSG0000005725212	SBP	5e-05	Inverse variance weighted	1.00122	0.998973	1.00348	0.286564
Tibial artery	ENSG000000574686	any IA	5e-05	Wald ratio	0.98372	0.96756	1.00015	0.0521102
Tibial artery	ENSG000000574686	ASAH	5e-05	Wald ratio	0.984274	0.965329	1.00359	0.109935
Tibial artery	ENSG000000574686	DBP	5e-05	Inverse variance weighted	1.00057	0.999125	1.00201	0.441701
Tibial artery	ENSG000000574686	DBP	5e-08	Inverse variance weighted	1.00057	0.999125	1.00201	0.441701
Tibial artery	ENSG000000574686	SBP	5e-05	Inverse variance weighted	0.999241	0.99683	1.00166	0.537616
Tibial artery	ENSG000000574686	SBP	5e-08	Inverse variance weighted	0.999241	0.99683	1.00166	0.537616
Tibial artery	ENSG000000577579	any IA	5e-05	Wald ratio	0.99465	0.980537	1.00897	0.461924
Tibial artery	ENSG000000577579	ASAH	5e-05	Wald ratio	0.990442	0.973994	1.00717	0.260988
Tibial artery	ENSG000000577579	DBP	5e-05	Wald ratio	1.00177	1.00026	1.00329	0.0219356
Tibial artery	ENSG000000577579	SBP	5e-05	Wald ratio	1.00243	1.00099	1.00387	0.000907208
Tibial artery	ENSG0000005808514	any IA	5e-05	Wald ratio	1.00696	0.986816	1.02751	0.501272
Tibial artery	ENSG0000005808514	ASAH	5e-05	Wald ratio	1.00755	0.984436	1.0312	0.525441
Tibial artery	ENSG0000005808514	DBP	5e-05	Wald ratio	1.00463	1.00228	1.00698	0.000110537
Tibial artery	ENSG0000005808514	SBP	5e-05	Wald ratio	1.00198	0.99976	1.0042	0.080496
Tibial artery	ENSG0000005845316	any IA	5e-05	Wald ratio	1.00491	0.987708	1.02241	0.578221
Tibial artery	ENSG0000005845316	ASAH	5e-05	Wald ratio	1.00529	0.984921	1.02607	0.613639
Tibial artery	ENSG0000005845316	DBP	5e-05	Inverse variance weighted	0.999855	0.998505	1.00121	0.833847
Tibial artery	ENSG0000005845316	DBP	5e-08	Inverse variance weighted	0.999855	0.998505	1.00121	0.833847
Tibial artery	ENSG0000005845316	SBP	5e-05	Inverse variance weighted	1.0002	0.998696	1.00171	0.791933
Tibial artery	ENSG0000005845316	SBP	5e-08	Inverse variance weighted	1.0002	0.998696	1.00171	0.791933
Tibial artery	ENSG0000005866814	any IA	5e-05	Wald ratio	1.00531	0.973735	1.03791	0.745049
Tibial artery	ENSG0000005866814	ASAH	5e-05	Wald ratio	0.999488	0.962067	1.03836	0.979005
Tibial artery	ENSG0000005866814	DBP	5e-05	Wald ratio	0.999287	0.996222	1.00236	0.649108
Tibial artery	ENSG0000005866814	SBP	5e-05	Wald ratio	0.998002	0.995104	1.00091	0.177915
Tibial artery	ENSG000000595889	any IA	5e-05	Inverse variance weighted	0.987767	0.972351	1.00343	0.12513
Tibial artery	ENSG000000595889	ASAH	5e-05	Inverse variance weighted	0.988241	0.970629	1.00617	0.197274
Tibial artery	ENSG000000595889	DBP	5e-05	Inverse variance weighted	1.00001	0.997777	1.00224	0.994894
Tibial artery	ENSG000000595889	SBP	5e-05	Inverse variance weighted	1.00016	0.998377	1.00194	0.861092
Tibial artery	ENSG0000006064210	any IA	5e-05	Wald ratio	0.997363	0.97615	1.01904	0.809756
Tibial artery	ENSG0000006064210	ASAH	5e-05	Wald ratio	0.99664	0.972285	1.0216	0.789726
Tibial artery	ENSG0000006064210	DBP	5e-05	Wald ratio	0.995125	0.992644	0.997613	0.000124858
Tibial artery	ENSG0000006064210	SBP	5e-05	Wald ratio	0.995341	0.99299	0.997696	0.000107931
Tibial artery	ENSG0000006470311	any IA	5e-05	Wald ratio	1.00337	0.991764	1.01511	0.570867
Tibial artery	ENSG0000006470311	ASAH	5e-05	Wald ratio	0.99641	0.982462	1.01056	0.617075
Tibial artery	ENSG0000006470311	DBP	5e-05	Wald ratio	1.00081	0.999401	1.00222	0.260495
Tibial artery	ENSG0000006470311	SBP	5e-05	Wald ratio	1.00174	1.0004	1.00307	0.010633
Tibial artery	ENSG0000006488613	any IA	5e-05	Wald ratio	0.984016	0.964127	1.00432	0.121944
Tibial artery	ENSG0000006488613	ASAH	5e-05	Wald ratio	0.97802	0.95478	1.00183	0.0700912
Tibial artery	ENSG0000006488613	DBP	5e-05	Wald ratio	0.999606	0.99745	1.00177	0.720712
Tibial artery	ENSG0000006488613	SBP	5e-05	Wald ratio	1.00072	0.998676	1.00277	0.490198
Tibial artery	ENSG0000006518315	any IA	5e-05	Wald ratio	0.997009	0.978636	1.01573	0.752266
Tibial artery	ENSG0000006518315	ASAH	5e-05	Wald ratio	1.00174	0.980709	1.02323	0.872095
Tibial artery	ENSG0000006518315	DBP	5e-05	Wald ratio	0.99947	0.997705	1.00124	0.556852
Tibial artery	ENSG0000006518315	SBP	5e-05	Wald ratio	0.998944	0.997274	1.00062	0.21617
Tibial artery	ENSG0000006560012	any IA	5e-05	Inverse variance weighted	1.0019	0.985383	1.0187	0.822558
Tibial artery	ENSG0000006560012	ASAH	5e-05	Inverse variance weighted	1.00421	0.985888	1.02288	0.654498
Tibial artery	ENSG0000006560012	DBP	5e-05	Inverse variance weighted	0.999094	0.997422	1.00077	0.288549
Tibial artery	ENSG0000006560012	SBP	5e-05	Inverse variance weighted	0.99961	0.998026	1.0012	0.629943
Tibial artery	ENSG0000006597818	any IA	5e-05	Wald ratio	0.989796	0.96508	1.01515	0.426688
Tibial artery	ENSG0000006597818	ASAH	5e-05	Wald ratio	0.988161	0.959121	1.01808	0.433857
Tibial artery	ENSG0000006597818	DBP	5e-05	Wald ratio	1.00249	0.999801	1.00518	0.0695264
Tibial artery	ENSG0000006597818	SBP	5e-05	Wald ratio	0.997402	0.99487	0.99994	0.0448348
Tibial artery	ENSG0000006605613	any IA	5e-05	Wald ratio	1.01252	0.994846	1.03052	0.166066
Tibial artery	ENSG0000006605613	ASAH	5e-05	Wald ratio	1.01555	0.994944	1.03658	0.140136
Tibial artery	ENSG0000006605613	DBP	5e-05	Wald ratio	0.994909	0.99312	0.996701	2.71605e-08
Tibial artery	ENSG0000006605613	SBP	5e-05	Wald ratio	0.994812	0.993118	0.996509	2.19499e-09
Tibial artery	ENSG0000006613620	any IA	5e-05	Wald ratio	1.0346	1.01137	1.05835	0.00332378
Tibial artery	ENSG0000006613620	ASAH	5e-05	Wald ratio	1.02268	0.995721	1.05037	0.0998941
Tibial artery	ENSG0000006613620	DBP	5e-05	Wald ratio	0.998987	0.996556	1.00142	0.414694
Tibial artery	ENSG0000006613620	SBP	5e-05	Wald ratio	0.998288	0.995988	1.00059	0.145325
Tibial artery	ENSG0000006618512	any IA	5e-05	Inverse variance weighted	0.998192	0.98405	1.01254	0.803657
Tibial artery	ENSG0000006618512	any IA	5e-08	Inverse variance weighted	0.999515	0.9828	1.01652	0.955078
Tibial artery	ENSG0000006618512	ASAH	5e-05	Inverse variance weighted	1.00432	0.987603	1.02133	0.614464
Tibial artery	ENSG0000006618512	ASAH	5e-08	Inverse variance weighted	1.00289	0.984793	1.02131	0.756281
Tibial artery	ENSG0000006618512	DBP	5e-05	Inverse variance weighted	0.999239	0.997455	1.00103	0.403812
Tibial artery	ENSG0000006618512	DBP	5e-08	Inverse variance weighted	0.999296	0.996644	1.00195	0.60317
Tibial artery	ENSG0000006618512	SBP	5e-05	Inverse variance weighted	1.00151	0.998842	1.00419	0.267085
Tibial artery	ENSG0000006618512	SBP	5e-08	Inverse variance weighted	1.00184	0.998352	1.00535	0.301162
Tibial artery	ENSG0000006629414	any IA	5e-05	Wald ratio	0.990808	0.964511	1.01782	0.501029
Tibial artery	ENSG0000006629414	ASAH	5e-05	Wald ratio	0.991531	0.9606	1.02346	0.598916
Tibial artery	ENSG0000006629414	DBP	5e-05	Wald ratio	0.999242	0.996099	1.0024	0.63731
Tibial artery	ENSG0000006629414	SBP	5e-05	Wald ratio	1.00159	0.998602	1.00458	0.297864
Tibial artery	ENSG0000006720814	any IA	5e-05	Wald ratio	1.01618	0.994888	1.03792	0.13741
Tibial artery	ENSG0000006720814	ASAH	5e-05	Wald ratio	1.00294	0.978244	1.02826	0.817494
Tibial artery	ENSG0000006720814	DBP	5e-05	Wald ratio	1.00327	1.00062	1.00593	0.0157315
Tibial artery	ENSG0000006720814	SBP	5e-05	Wald ratio	0.999782	0.997278	1.00229	0.864504
Tibial artery	ENSG0000006733413	DBP	5e-05	Wald ratio	1.0007	0.998394	1.00302	0.550367
Tibial artery	ENSG0000006733413	SBP	5e-05	Wald ratio	1.00073	0.998543	1.00292	0.512901
Tibial artery	ENSG000000675335	any IA	5e-05	Inverse variance weighted	1.00304	0.977002	1.02977	0.821058
Tibial artery	ENSG000000675335	ASAH	5e-05	Inverse variance weighted	1.00205	0.966687	1.03871	0.911077
Tibial artery	ENSG000000675335	DBP	5e-05	Inverse variance weighted	1.00005	0.998347	1.00175	0.955127
Tibial artery	ENSG000000675335	SBP	5e-05	Inverse variance weighted	0.999483	0.998475	1.00049	0.314923
Tibial artery	ENSG0000006924811	any IA	5e-05	Wald ratio	0.999922	0.978346	1.02197	0.994401
Tibial artery	ENSG0000006924811	ASAH	5e-05	Wald ratio	1.00902	0.983404	1.03531	0.493644
Tibial artery	ENSG0000006924811	DBP	5e-05	Wald ratio	0.998465	0.996219	1.00072	0.181295
Tibial artery	ENSG0000006924811	SBP	5e-05	Wald ratio	1.00152	0.999383	1.00365	0.163694
Tibial artery	ENSG0000006927512	any IA	5e-05	Wald ratio	0.998403	0.98549	1.01149	0.809891
Tibial artery	ENSG0000006927512	ASAH	5e-05	Wald ratio	0.998591	0.983801	1.0136	0.853084
Tibial artery	ENSG0000006927512	DBP	5e-05	Wald ratio	0.998971	0.997481	1.00046	0.176154
Tibial artery	ENSG0000006927512	SBP	5e-05	Wald ratio	0.998981	0.99757	1.00039	0.15721
Tibial artery	ENSG0000006942414	any IA	5e-05	Wald ratio	0.986868	0.966692	1.00746	0.209729
Tibial artery	ENSG0000006942414	ASAH	5e-05	Wald ratio	0.99488	0.970902	1.01945	0.68004
Tibial artery	ENSG0000006942414	DBP	5e-05	Inverse variance weighted	1.00233	1.00073	1.00393	0.00435639
Tibial artery	ENSG0000006942414	SBP	5e-05	Inverse variance weighted	1.00219	1.00053	1.00386	0.00955281
Tibial artery	ENSG0000006971212	any IA	5e-05	Wald ratio	0.998811	0.981533	1.01639	0.893703
Tibial artery	ENSG0000006971212	ASAH	5e-05	Wald ratio	0.997164	0.977412	1.01732	0.780862
Tibial artery	ENSG0000006971212	DBP	5e-05	Wald ratio	0.99984	0.997854	1.00183	0.874494
Tibial artery	ENSG0000006971212	SBP	5e-05	Wald ratio	1.00165	0.999765	1.00354	0.0862904
Tibial artery	ENSG0000007078516	any IA	5e-05	Wald ratio	0.988649	0.962867	1.01512	0.397138
Tibial artery	ENSG0000007078516	ASAH	5e-05	Wald ratio	0.991104	0.96087	1.02229	0.571829
Tibial artery	ENSG0000007078516	DBP	5e-05	Wald ratio	0.999953	0.997182	1.00273	0.97335
Tibial artery	ENSG0000007078516	SBP	5e-05	Wald ratio	0.99715	0.994533	0.999773	0.0332592
Tibial artery	ENSG0000007083115	any IA	5e-05	Wald ratio	1.00878	0.986336	1.03174	0.446319
Tibial artery	ENSG0000007083115	ASAH	5e-05	Wald ratio	1.00471	0.978587	1.03153	0.726681
Tibial artery	ENSG0000007083115	DBP	5e-05	Wald ratio	0.999519	0.997267	1.00178	0.676181
Tibial artery	ENSG0000007083115	SBP	5e-05	Wald ratio	1.00114	0.999008	1.00328	0.294269
Tibial artery	ENSG0000007269420	DBP	5e-05	Wald ratio	0.998619	0.996562	1.00068	0.188944
Tibial artery	ENSG0000007269420	SBP	5e-05	Wald ratio	0.998223	0.996276	1.00017	0.0741686
Tibial artery	ENSG0000007480013	any IA	5e-05	Wald ratio	0.987032	0.967439	1.00702	0.202004
Tibial artery	ENSG0000007480013	ASAH	5e-05	Wald ratio	0.987381	0.964373	1.01094	0.291097
Tibial artery	ENSG0000007480013	DBP	5e-05	Wald ratio	0.997944	0.995781	1.00011	0.0631133
Tibial artery	ENSG0000007480013	SBP	5e-05	Wald ratio	0.999548	0.997497	1.0016	0.666653
Tibial artery	ENSG0000007496416	DBP	5e-05	Wald ratio	0.999377	0.99729	1.00147	0.558664
Tibial artery	ENSG0000007496416	SBP	5e-05	Wald ratio	0.999317	0.997341	1.0013	0.498667
Tibial artery	ENSG0000007594512	any IA	5e-05	Inverse variance weighted	0.999377	0.988676	1.01019	0.909718
Tibial artery	ENSG0000007594512	ASAH	5e-05	Inverse variance weighted	1.00017	0.987865	1.01262	0.97914
Tibial artery	ENSG0000007594512	DBP	5e-05	Inverse variance weighted	1.00084	0.999585	1.00209	0.190366
Tibial artery	ENSG0000007594512	SBP	5e-05	Inverse variance weighted	1.00032	0.999157	1.00148	0.593449
Tibial artery	ENSG000000762589	any IA	5e-05	Inverse variance weighted	0.997891	0.987743	1.00814	0.68568
Tibial artery	ENSG000000762589	ASAH	5e-05	Inverse variance weighted	0.999024	0.987981	1.01019	0.863286
Tibial artery	ENSG000000762589	DBP	5e-05	Inverse variance weighted	1.00058	0.998973	1.00219	0.478186
Tibial artery	ENSG000000762589	SBP	5e-05	Inverse variance weighted	0.99945	0.998476	1.00043	0.269139
Tibial artery	ENSG000000763566	any IA	5e-05	Wald ratio	0.990323	0.966102	1.01515	0.441487
Tibial artery	ENSG000000763566	ASAH	5e-05	Wald ratio	0.979862	0.951528	1.00904	0.174209
Tibial artery	ENSG000000763566	DBP	5e-05	Wald ratio	1.00037	0.997173	1.00357	0.822184
Tibial artery	ENSG000000763566	SBP	5e-05	Wald ratio	1.00055	0.997528	1.00359	0.720381
Tibial artery	ENSG0000007725414	any IA	5e-05	Wald ratio	0.996561	0.978787	1.01466	0.707523
Tibial artery	ENSG0000007725414	ASAH	5e-05	Wald ratio	0.991465	0.970603	1.01278	0.429528
Tibial artery	ENSG0000007725414	DBP	5e-05	Wald ratio	1.00141	0.999545	1.00328	0.138399
Tibial artery	ENSG0000007725414	SBP	5e-05	Wald ratio	1.00071	0.998941	1.00248	0.432715
Tibial artery	ENSG0000007752212	any IA	5e-05	Wald ratio	1.00705	0.990591	1.02377	0.403552
Tibial artery	ENSG0000007752212	ASAH	5e-05	Wald ratio	1.00791	0.988562	1.02763	0.425645
Tibial artery	ENSG0000007752212	DBP	5e-05	Inverse variance weighted	0.99973	0.995731	1.00375	0.895057
Tibial artery	ENSG0000007752212	SBP	5e-05	Inverse variance weighted	1.00014	0.998646	1.00163	0.854994
Tibial artery	ENSG0000007754917	any IA	5e-05	Wald ratio	0.995104	0.981543	1.00885	0.483236
Tibial artery	ENSG0000007754917	ASAH	5e-05	Wald ratio	1.0051	0.988899	1.02157	0.539409
Tibial artery	ENSG0000007754917	DBP	5e-05	Wald ratio	0.999847	0.998394	1.0013	0.836485
Tibial artery	ENSG0000007754917	SBP	5e-05	Wald ratio	0.998894	0.997519	1.00027	0.115176
Tibial artery	ENSG0000007758513	any IA	5e-05	Wald ratio	0.960185	0.939003	0.981845	0.000357345
Tibial artery	ENSG0000007758513	ASAH	5e-05	Wald ratio	0.960088	0.935248	0.985587	0.00232329
Tibial artery	ENSG0000007758513	DBP	5e-05	Wald ratio	0.997305	0.994953	0.999661	0.0250072
Tibial artery	ENSG0000007758513	SBP	5e-05	Wald ratio	0.997035	0.994809	0.999266	0.00921297
Tibial artery	ENSG0000007836917	DBP	5e-05	Wald ratio	1.00013	0.997324	1.00295	0.927047
Tibial artery	ENSG0000007836917	SBP	5e-05	Wald ratio	1.00457	1.0019	1.00725	0.000781577
Tibial artery	ENSG0000007861821	any IA	5e-05	Wald ratio	1.00491	0.973573	1.03726	0.761718
Tibial artery	ENSG0000007861821	ASAH	5e-05	Wald ratio	0.999305	0.963401	1.03655	0.97029
Tibial artery	ENSG0000007861821	DBP	5e-05	Inverse variance weighted	0.998536	0.995189	1.00189	0.392196
Tibial artery	ENSG0000007861821	DBP	5e-08	Inverse variance weighted	0.998536	0.995189	1.00189	0.392196
Tibial artery	ENSG0000007861821	SBP	5e-05	Inverse variance weighted	0.998766	0.996785	1.00075	0.222998
Tibial artery	ENSG0000007861821	SBP	5e-08	Inverse variance weighted	0.998766	0.996785	1.00075	0.222998
Tibial artery	ENSG0000007880816	any IA	5e-05	Wald ratio	0.988688	0.960141	1.01808	0.446627
Tibial artery	ENSG0000007880816	ASAH	5e-05	Wald ratio	0.985081	0.951465	1.01989	0.396168
Tibial artery	ENSG0000007880816	DBP	5e-05	Wald ratio	1.00108	0.999177	1.00299	0.265605
Tibial artery	ENSG0000007880816	SBP	5e-05	Wald ratio	1.00231	1.0005	1.00412	0.0123311
Tibial artery	ENSG0000007927719	DBP	5e-05	Wald ratio	1.00015	0.997858	1.00245	0.897456
Tibial artery	ENSG0000007927719	SBP	5e-05	Wald ratio	0.999518	0.997348	1.00169	0.663621
Tibial artery	ENSG0000007933518	any IA	5e-05	Wald ratio	1.01237	0.997698	1.02725	0.0988598
Tibial artery	ENSG0000007933518	ASAH	5e-05	Wald ratio	1.01335	0.996061	1.03093	0.130955
Tibial artery	ENSG0000007933518	DBP	5e-05	Inverse variance weighted	1.00051	0.999133	1.00188	0.470572
Tibial artery	ENSG0000007933518	SBP	5e-05	Inverse variance weighted	1.00097	0.999667	1.00227	0.144941
Tibial artery	ENSG0000007973915	any IA	5e-05	Wald ratio	0.999163	0.984776	1.01376	0.909921
Tibial artery	ENSG0000007973915	ASAH	5e-05	Wald ratio	1.00041	0.983602	1.01749	0.962613
Tibial artery	ENSG0000007973915	DBP	5e-05	Wald ratio	0.999261	0.997723	1.0008	0.347349
Tibial artery	ENSG0000007973915	SBP	5e-05	Wald ratio	0.998937	0.997481	1.0004	0.153254
Tibial artery	ENSG0000008094714	any IA	5e-05	Wald ratio	1.00576	0.988542	1.02328	0.514289
Tibial artery	ENSG0000008094714	ASAH	5e-05	Wald ratio	1.01284	0.992065	1.03405	0.227616
Tibial artery	ENSG0000008094714	DBP	5e-05	Wald ratio	1.00062	0.998866	1.00237	0.490539
Tibial artery	ENSG0000008094714	SBP	5e-05	Wald ratio	0.999693	0.998037	1.00135	0.716498
Tibial artery	ENSG0000008102618	any IA	5e-05	Wald ratio	0.988806	0.9677	1.01037	0.306534
Tibial artery	ENSG0000008102618	ASAH	5e-05	Wald ratio	0.990721	0.965905	1.01617	0.471336
Tibial artery	ENSG0000008102618	DBP	5e-05	Wald ratio	1.00225	0.999913	1.0046	0.059189
Tibial artery	ENSG0000008102618	SBP	5e-05	Wald ratio	1.00141	0.999192	1.00362	0.213538
Tibial artery	ENSG0000008124810	any IA	5e-05	Inverse variance weighted	1.00223	0.98482	1.01995	0.803181
Tibial artery	ENSG0000008124810	any IA	5e-08	Inverse variance weighted	1.00223	0.98482	1.01995	0.803181
Tibial artery	ENSG0000008124810	ASAH	5e-05	Inverse variance weighted	1.00471	0.989819	1.01982	0.537606
Tibial artery	ENSG0000008124810	ASAH	5e-08	Inverse variance weighted	1.00471	0.989819	1.01982	0.537606
Tibial artery	ENSG0000008124810	DBP	5e-05	Inverse variance weighted	0.99946	0.998246	1.00068	0.38385
Tibial artery	ENSG0000008124810	DBP	5e-08	Inverse variance weighted	0.99946	0.998246	1.00068	0.38385
Tibial artery	ENSG0000008124810	SBP	5e-05	Inverse variance weighted	0.999217	0.998068	1.00037	0.182274
Tibial artery	ENSG0000008124810	SBP	5e-08	Inverse variance weighted	0.999217	0.998068	1.00037	0.182274
Tibial artery	ENSG0000008127712	any IA	5e-05	Inverse variance weighted	1.00251	0.978404	1.02722	0.839861
Tibial artery	ENSG0000008127712	ASAH	5e-05	Inverse variance weighted	1.00564	0.954794	1.0592	0.831736
Tibial artery	ENSG0000008127712	DBP	5e-05	Inverse variance weighted	1.00037	0.998142	1.00259	0.747467
Tibial artery	ENSG0000008127712	SBP	5e-05	Inverse variance weighted	1.00208	0.999974	1.0042	0.0528802
Tibial artery	ENSG0000008198510	any IA	5e-05	Wald ratio	0.990697	0.972211	1.00953	0.330777
Tibial artery	ENSG0000008198510	ASAH	5e-05	Wald ratio	1.00215	0.980622	1.02415	0.846272
Tibial artery	ENSG0000008198510	DBP	5e-05	Wald ratio	0.999786	0.997908	1.00167	0.823272
Tibial artery	ENSG0000008198510	SBP	5e-05	Wald ratio	0.999837	0.998059	1.00162	0.857996
Tibial artery	ENSG0000008344416	any IA	5e-05	Wald ratio	1.00671	0.985483	1.0284	0.538461
Tibial artery	ENSG0000008344416	ASAH	5e-05	Wald ratio	1.01361	0.988505	1.03935	0.290831
Tibial artery	ENSG0000008344416	DBP	5e-05	Wald ratio	1.00057	0.998369	1.00279	0.60999
Tibial artery	ENSG0000008344416	SBP	5e-05	Wald ratio	1.00053	0.998446	1.00263	0.61634
Tibial artery	ENSG0000008407216	any IA	5e-05	Wald ratio	1.00552	0.995519	1.01561	0.280565
Tibial artery	ENSG0000008407216	ASAH	5e-05	Wald ratio	1.00576	0.994031	1.01763	0.337259
Tibial artery	ENSG0000008407216	DBP	5e-05	Wald ratio	1.00104	1.00007	1.00201	0.0360529
Tibial artery	ENSG0000008407216	SBP	5e-05	Wald ratio	1.00023	0.999312	1.00115	0.621828
Tibial artery	ENSG000000840738	any IA	5e-05	Inverse variance weighted	1.006	0.991678	1.02052	0.413763
Tibial artery	ENSG000000840738	ASAH	5e-05	Inverse variance weighted	1.00786	0.990581	1.02544	0.374891
Tibial artery	ENSG000000840738	DBP	5e-05	Inverse variance weighted	0.999991	0.998319	1.00167	0.991975
Tibial artery	ENSG000000840738	SBP	5e-05	Inverse variance weighted	0.998426	0.996846	1.00001	0.0514205
Tibial artery	ENSG0000008463617	any IA	5e-05	Wald ratio	0.99102	0.966294	1.01638	0.484095
Tibial artery	ENSG0000008463617	ASAH	5e-05	Wald ratio	0.994039	0.965568	1.02335	0.686754
Tibial artery	ENSG0000008463617	DBP	5e-05	Wald ratio	1.00108	0.998656	1.0035	0.383699
Tibial artery	ENSG0000008463617	SBP	5e-05	Wald ratio	0.999843	0.997554	1.00214	0.892993
Tibial artery	ENSG0000008546512	any IA	5e-05	Inverse variance weighted	1.00036	0.983193	1.01784	0.967096
Tibial artery	ENSG0000008546512	ASAH	5e-05	Inverse variance weighted	1.00296	0.978474	1.02807	0.814523
Tibial artery	ENSG0000008546512	DBP	5e-05	Inverse variance weighted	0.999714	0.997154	1.00228	0.826642
Tibial artery	ENSG0000008546512	SBP	5e-05	Inverse variance weighted	0.999851	0.998493	1.00121	0.82938
Tibial artery	ENSG0000008549115	any IA	5e-05	Wald ratio	1.02366	0.999103	1.04881	0.0590864
Tibial artery	ENSG0000008549115	ASAH	5e-05	Wald ratio	1.01256	0.984815	1.0411	0.378479
Tibial artery	ENSG0000008549115	DBP	5e-05	Inverse variance weighted	0.99903	0.997123	1.00094	0.319401
Tibial artery	ENSG0000008549115	SBP	5e-05	Inverse variance weighted	0.999141	0.997335	1.00095	0.351744
Tibial artery	ENSG0000008583216	any IA	5e-05	Inverse variance weighted	0.998502	0.974639	1.02295	0.903328
Tibial artery	ENSG0000008583216	ASAH	5e-05	Inverse variance weighted	0.995641	0.967288	1.02482	0.766924
Tibial artery	ENSG0000008583216	DBP	5e-05	Inverse variance weighted	0.999687	0.997184	1.0022	0.80643
Tibial artery	ENSG0000008583216	SBP	5e-05	Inverse variance weighted	0.999635	0.998047	1.00123	0.652533
Tibial artery	ENSG0000008584012	any IA	5e-05	Wald ratio	0.998561	0.962937	1.0355	0.938059
Tibial artery	ENSG0000008584012	ASAH	5e-05	Wald ratio	1.01186	0.969617	1.05594	0.587948
Tibial artery	ENSG0000008584012	DBP	5e-05	Wald ratio	1.00499	1.00099	1.00901	0.0145522
Tibial artery	ENSG0000008584012	SBP	5e-05	Wald ratio	1.00463	1.00084	1.00843	0.0166897
Tibial artery	ENSG0000008599813	any IA	5e-05	Wald ratio	1.00366	0.985493	1.02216	0.694986
Tibial artery	ENSG0000008599813	ASAH	5e-05	Wald ratio	1.00034	0.979618	1.0215	0.974607
Tibial artery	ENSG0000008599813	DBP	5e-05	Wald ratio	0.997668	0.995774	0.999566	0.0160499
Tibial artery	ENSG0000008599813	SBP	5e-05	Wald ratio	0.997524	0.995731	0.999321	0.00694305
Tibial artery	ENSG0000008599911	any IA	5e-05	Wald ratio	0.985798	0.963294	1.00883	0.224758
Tibial artery	ENSG0000008599911	ASAH	5e-05	Wald ratio	0.984075	0.958318	1.01052	0.235499
Tibial artery	ENSG0000008599911	DBP	5e-05	Wald ratio	0.999425	0.996817	1.00204	0.666386
Tibial artery	ENSG0000008599911	SBP	5e-05	Wald ratio	0.99625	0.993788	0.998718	0.00291889
Tibial artery	ENSG0000008601520	any IA	5e-05	Wald ratio	1.00596	0.987906	1.02434	0.520317
Tibial artery	ENSG0000008601520	ASAH	5e-05	Wald ratio	1.00297	0.981877	1.02452	0.784266
Tibial artery	ENSG0000008601520	DBP	5e-05	Wald ratio	1.00132	0.999386	1.00326	0.180859
Tibial artery	ENSG0000008601520	SBP	5e-05	Wald ratio	1.00382	1.00198	1.00566	4.59591e-05
Tibial artery	ENSG0000008661913	any IA	5e-05	Wald ratio	1.00164	0.987375	1.01611	0.823086
Tibial artery	ENSG0000008661913	ASAH	5e-05	Wald ratio	0.99401	0.977403	1.0109	0.484576
Tibial artery	ENSG0000008661913	DBP	5e-05	Wald ratio	0.999039	0.997492	1.00059	0.22396
Tibial artery	ENSG0000008661913	SBP	5e-05	Wald ratio	0.999976	0.998509	1.00144	0.974201
Tibial artery	ENSG0000008803515	any IA	5e-05	Wald ratio	0.986392	0.966747	1.00644	0.181884
Tibial artery	ENSG0000008803515	ASAH	5e-05	Wald ratio	0.987365	0.964351	1.01093	0.290638
Tibial artery	ENSG0000008803515	DBP	5e-05	Wald ratio	0.997359	0.995279	0.999444	0.0130448
Tibial artery	ENSG0000008803515	SBP	5e-05	Wald ratio	0.996748	0.994779	0.99872	0.00123882
Tibial artery	ENSG0000008828018	any IA	5e-05	Wald ratio	0.998548	0.982256	1.01511	0.862591
Tibial artery	ENSG0000008828018	ASAH	5e-05	Wald ratio	1.0064	0.987057	1.02611	0.519561
Tibial artery	ENSG0000008828018	DBP	5e-05	Wald ratio	1.0006	0.998964	1.00223	0.473735
Tibial artery	ENSG0000008828018	SBP	5e-05	Wald ratio	0.99953	0.997985	1.00108	0.551091
Tibial artery	ENSG0000009002010	DBP	5e-05	Wald ratio	1.00112	0.998622	1.00362	0.380129
Tibial artery	ENSG0000009002010	SBP	5e-05	Wald ratio	1.00355	1.00118	1.00592	0.00332042
Tibial artery	ENSG0000009027313	any IA	5e-05	Inverse variance weighted	1.00448	0.986493	1.0228	0.627506
Tibial artery	ENSG0000009027313	ASAH	5e-05	Inverse variance weighted	1.01545	0.993586	1.03779	0.167427
Tibial artery	ENSG0000009027313	DBP	5e-05	Inverse variance weighted	1.00194	0.998297	1.00559	0.297498
Tibial artery	ENSG0000009027313	SBP	5e-05	Inverse variance weighted	1.00141	0.99746	1.00537	0.485114
Tibial artery	ENSG000000904326	any IA	5e-05	Wald ratio	1.00112	0.993503	1.00879	0.7742
Tibial artery	ENSG000000904326	ASAH	5e-05	Wald ratio	1.00191	0.993146	1.01075	0.670707
Tibial artery	ENSG000000904326	DBP	5e-05	Inverse variance weighted	0.999008	0.998305	0.999711	0.00571717
Tibial artery	ENSG000000904326	SBP	5e-05	Inverse variance weighted	0.998956	0.998145	0.999768	0.0117428
Tibial artery	ENSG0000009062113	any IA	5e-05	Wald ratio	0.996298	0.982574	1.01021	0.600279
Tibial artery	ENSG0000009062113	ASAH	5e-05	Wald ratio	0.998586	0.982809	1.01461	0.861696
Tibial artery	ENSG0000009062113	DBP	5e-05	Wald ratio	0.996966	0.995398	0.998537	0.000155259
Tibial artery	ENSG0000009062113	SBP	5e-05	Wald ratio	0.998953	0.997464	1.00044	0.168292
Tibial artery	ENSG0000009068615	any IA	5e-05	Wald ratio	0.999138	0.980152	1.01849	0.929811
Tibial artery	ENSG0000009068615	ASAH	5e-05	Wald ratio	1.00134	0.978905	1.0243	0.907472
Tibial artery	ENSG0000009068615	DBP	5e-05	Inverse variance weighted	0.997909	0.99604	0.999783	0.0287217
Tibial artery	ENSG0000009068615	SBP	5e-05	Inverse variance weighted	0.998985	0.997212	1.00076	0.262208
Tibial artery	ENSG0000009262111	any IA	5e-05	Wald ratio	0.993194	0.977129	1.00952	0.411741
Tibial artery	ENSG0000009262111	ASAH	5e-05	Wald ratio	0.987734	0.969054	1.00677	0.20519
Tibial artery	ENSG0000009262111	DBP	5e-05	Inverse variance weighted	0.999703	0.997258	1.00215	0.812195
Tibial artery	ENSG0000009262111	DBP	5e-08	Inverse variance weighted	0.999703	0.997258	1.00215	0.812195
Tibial artery	ENSG0000009262111	SBP	5e-05	Inverse variance weighted	0.999491	0.997285	1.0017	0.65181
Tibial artery	ENSG0000009262111	SBP	5e-08	Inverse variance weighted	0.999491	0.997285	1.0017	0.65181
Tibial artery	ENSG0000009284711	any IA	5e-05	Wald ratio	1.01974	0.98293	1.05793	0.297363
Tibial artery	ENSG0000009284711	ASAH	5e-05	Wald ratio	1.00091	0.958229	1.04549	0.967413
Tibial artery	ENSG0000009284711	DBP	5e-05	Wald ratio	1.00203	0.998204	1.00587	0.29896
Tibial artery	ENSG0000009284711	SBP	5e-05	Wald ratio	1.00462	1.00099	1.00827	0.0125488
Tibial artery	ENSG0000009496313	any IA	5e-05	Wald ratio	0.989867	0.974658	1.00531	0.197363
Tibial artery	ENSG0000009496313	ASAH	5e-05	Wald ratio	0.987609	0.970225	1.00531	0.168811
Tibial artery	ENSG0000009496313	DBP	5e-05	Wald ratio	1.00055	0.99878	1.00233	0.541727
Tibial artery	ENSG0000009496313	SBP	5e-05	Wald ratio	0.999331	0.997654	1.00101	0.434547
Tibial artery	ENSG0000009497513	any IA	5e-05	Wald ratio	0.994767	0.984011	1.00564	0.344234
Tibial artery	ENSG0000009497513	ASAH	5e-05	Wald ratio	0.992746	0.980279	1.00537	0.258884
Tibial artery	ENSG0000009497513	DBP	5e-05	Wald ratio	0.999703	0.998449	1.00096	0.643497
Tibial artery	ENSG0000009497513	SBP	5e-05	Wald ratio	0.999527	0.998339	1.00072	0.435484
Tibial artery	ENSG0000009702119	any IA	5e-05	Wald ratio	1.01175	0.994908	1.02889	0.172543
Tibial artery	ENSG0000009702119	ASAH	5e-05	Wald ratio	1.01077	0.991428	1.03048	0.277259
Tibial artery	ENSG0000009702119	DBP	5e-05	Wald ratio	0.998169	0.996474	0.999866	0.0344474
Tibial artery	ENSG0000009702119	SBP	5e-05	Wald ratio	0.998645	0.99704	1.00025	0.0986408
Tibial artery	ENSG0000009703314	any IA	5e-05	Wald ratio	1.00768	0.983243	1.03272	0.541407
Tibial artery	ENSG0000009703314	ASAH	5e-05	Wald ratio	0.992286	0.963157	1.0223	0.610448
Tibial artery	ENSG0000009703314	DBP	5e-05	Wald ratio	0.998509	0.995685	1.00134	0.301647
Tibial artery	ENSG0000009703314	SBP	5e-05	Wald ratio	0.99811	0.995437	1.00079	0.166794
Tibial artery	ENSG0000009704612	any IA	5e-05	Inverse variance weighted	1.00573	0.99035	1.02135	0.467408
Tibial artery	ENSG0000009704612	ASAH	5e-05	Inverse variance weighted	1.00357	0.978917	1.02885	0.778793
Tibial artery	ENSG0000009704612	DBP	5e-05	Inverse variance weighted	0.998391	0.997039	0.999745	0.0198778
Tibial artery	ENSG0000009704612	SBP	5e-05	Inverse variance weighted	0.998625	0.997344	0.999908	0.0356509
Tibial artery	ENSG0000011613311	any IA	5e-05	Wald ratio	0.979099	0.954867	1.00395	0.0985381
Tibial artery	ENSG0000011613311	ASAH	5e-05	Wald ratio	0.979595	0.951142	1.0089	0.170442
Tibial artery	ENSG0000011613311	DBP	5e-05	Wald ratio	0.999441	0.99678	1.00211	0.680942
Tibial artery	ENSG0000011613311	SBP	5e-05	Wald ratio	0.999515	0.996995	1.00204	0.706518
Tibial artery	ENSG0000011615113	any IA	5e-05	Wald ratio	1.01072	0.996755	1.02488	0.133073
Tibial artery	ENSG0000011615113	ASAH	5e-05	Wald ratio	1.00683	0.990373	1.02355	0.418407
Tibial artery	ENSG0000011615113	DBP	5e-05	Inverse variance weighted	0.999746	0.997493	1.002	0.825025
Tibial artery	ENSG0000011615113	SBP	5e-05	Inverse variance weighted	0.999635	0.997858	1.00142	0.687796
Tibial artery	ENSG000001161575	any IA	5e-05	Inverse variance weighted	0.987078	0.963779	1.01094	0.285898
Tibial artery	ENSG000001161575	ASAH	5e-05	Inverse variance weighted	0.999721	0.975056	1.02501	0.982511
Tibial artery	ENSG000001161575	DBP	5e-05	Inverse variance weighted	1.00118	0.99981	1.00254	0.0916308
Tibial artery	ENSG000001161575	SBP	5e-05	Inverse variance weighted	0.999772	0.99798	1.00157	0.80343
Tibial artery	ENSG0000011616117	any IA	5e-05	Wald ratio	1.01212	0.984085	1.04096	0.400539
Tibial artery	ENSG0000011616117	ASAH	5e-05	Wald ratio	1.00763	0.975566	1.04075	0.645071
Tibial artery	ENSG0000011616117	DBP	5e-05	Wald ratio	0.999589	0.997055	1.00213	0.751034
Tibial artery	ENSG0000011616117	SBP	5e-05	Wald ratio	0.999306	0.996906	1.00171	0.571214
Tibial artery	ENSG0000011619117	any IA	5e-05	Inverse variance weighted	0.989732	0.978632	1.00096	0.0729062
Tibial artery	ENSG0000011619117	ASAH	5e-05	Inverse variance weighted	0.992304	0.979538	1.00524	0.24226
Tibial artery	ENSG0000011619117	DBP	5e-05	Inverse variance weighted	1.00021	0.998757	1.00166	0.778058
Tibial artery	ENSG0000011619117	SBP	5e-05	Inverse variance weighted	0.999086	0.996544	1.00164	0.482138
Tibial artery	ENSG0000011619812	any IA	5e-05	Wald ratio	0.998713	0.983949	1.0137	0.865465
Tibial artery	ENSG0000011619812	ASAH	5e-05	Wald ratio	0.99402	0.976737	1.01161	0.502746
Tibial artery	ENSG0000011619812	DBP	5e-05	Inverse variance weighted	0.999254	0.997576	1.00094	0.384307
Tibial artery	ENSG0000011619812	SBP	5e-05	Inverse variance weighted	0.999158	0.997863	1.00046	0.203573
Tibial artery	ENSG0000011619911	any IA	5e-05	Inverse variance weighted	1.00724	0.993748	1.02091	0.294535
Tibial artery	ENSG0000011619911	any IA	5e-08	Inverse variance weighted	1.00724	0.993748	1.02091	0.294535
Tibial artery	ENSG0000011619911	ASAH	5e-05	Inverse variance weighted	1.00728	0.991886	1.02291	0.356013
Tibial artery	ENSG0000011619911	ASAH	5e-08	Inverse variance weighted	1.00728	0.991886	1.02291	0.356013
Tibial artery	ENSG0000011619911	DBP	5e-05	Inverse variance weighted	1.00216	1.00088	1.00344	0.000947838
Tibial artery	ENSG0000011619911	DBP	5e-08	Inverse variance weighted	1.00268	1.00126	1.00411	0.000225476
Tibial artery	ENSG0000011619911	SBP	5e-05	Inverse variance weighted	1.0006	0.998979	1.00223	0.46659
Tibial artery	ENSG0000011619911	SBP	5e-08	Inverse variance weighted	1.001	0.999654	1.00235	0.145171
Tibial artery	ENSG0000011620512	any IA	5e-05	Wald ratio	1.0022	0.979636	1.02528	0.85018
Tibial artery	ENSG0000011620512	ASAH	5e-05	Wald ratio	1.01533	0.989419	1.04191	0.248769
Tibial artery	ENSG0000011620512	DBP	5e-05	Wald ratio	1.00031	0.997686	1.00294	0.818013
Tibial artery	ENSG0000011620512	SBP	5e-05	Wald ratio	1.00155	0.999067	1.00405	0.220825
Tibial artery	ENSG0000011620911	any IA	5e-05	Wald ratio	0.988401	0.958046	1.01972	0.463502
Tibial artery	ENSG0000011620911	ASAH	5e-05	Wald ratio	0.987153	0.95163	1.024	0.489263
Tibial artery	ENSG0000011620911	DBP	5e-05	Wald ratio	0.999891	0.997788	1.002	0.919323
Tibial artery	ENSG0000011620911	SBP	5e-05	Wald ratio	1.00047	0.998475	1.00246	0.645686
Tibial artery	ENSG0000011621315	any IA	5e-05	Wald ratio	1.00604	0.982798	1.02984	0.61345
Tibial artery	ENSG0000011621315	ASAH	5e-05	Wald ratio	1.01134	0.983572	1.03988	0.427399
Tibial artery	ENSG0000011621315	DBP	5e-05	Inverse variance weighted	0.999463	0.998768	1.00016	0.130592
Tibial artery	ENSG0000011621315	SBP	5e-05	Inverse variance weighted	1.0002	0.998787	1.00162	0.779422
Tibial artery	ENSG0000011622115	DBP	5e-05	Inverse variance weighted	0.998936	0.993291	1.00461	0.712792
Tibial artery	ENSG0000011622115	SBP	5e-05	Inverse variance weighted	0.998992	0.99679	1.0012	0.370091
Tibial artery	ENSG0000011623715	any IA	5e-05	Inverse variance weighted	1.01778	0.993667	1.04247	0.149718
Tibial artery	ENSG0000011623715	ASAH	5e-05	Inverse variance weighted	1.01495	0.986102	1.04464	0.313183
Tibial artery	ENSG0000011623715	DBP	5e-05	Inverse variance weighted	0.999174	0.997698	1.00065	0.273572
Tibial artery	ENSG0000011623715	SBP	5e-05	Inverse variance weighted	1.00033	0.998926	1.00173	0.648843
Tibial artery	ENSG0000011625417	any IA	5e-05	Wald ratio	1.02122	0.994691	1.04845	0.117927
Tibial artery	ENSG0000011625417	ASAH	5e-05	Wald ratio	1.02752	0.996044	1.06	0.087214
Tibial artery	ENSG0000011625417	DBP	5e-05	Wald ratio	1.00081	0.998804	1.00282	0.428966
Tibial artery	ENSG0000011625417	SBP	5e-05	Wald ratio	1.00199	1.00009	1.0039	0.0400727
Tibial artery	ENSG0000011626016	any IA	5e-05	Inverse variance weighted	1.00392	0.994265	1.01367	0.42762
Tibial artery	ENSG0000011626016	any IA	5e-08	Inverse variance weighted	1.00392	0.994265	1.01367	0.42762
Tibial artery	ENSG0000011626016	ASAH	5e-05	Inverse variance weighted	1.00462	0.993341	1.01603	0.423478
Tibial artery	ENSG0000011626016	ASAH	5e-08	Inverse variance weighted	1.00462	0.993341	1.01603	0.423478
Tibial artery	ENSG0000011626016	DBP	5e-05	Inverse variance weighted	0.999994	0.99755	1.00244	0.995987
Tibial artery	ENSG0000011626016	DBP	5e-08	Inverse variance weighted	1.00029	0.998283	1.00231	0.775224
Tibial artery	ENSG0000011626016	SBP	5e-05	Inverse variance weighted	0.998521	0.996322	1.00072	0.187973
Tibial artery	ENSG0000011626016	SBP	5e-08	Inverse variance weighted	0.998678	0.995897	1.00147	0.352657
Tibial artery	ENSG0000011626610	any IA	5e-05	Wald ratio	1.00704	0.98659	1.02791	0.502874
Tibial artery	ENSG0000011626610	ASAH	5e-05	Wald ratio	0.995259	0.970645	1.0205	0.709929
Tibial artery	ENSG0000011626610	DBP	5e-05	Wald ratio	0.999298	0.997003	1.0016	0.54923
Tibial artery	ENSG0000011626610	SBP	5e-05	Wald ratio	0.998732	0.99656	1.00091	0.253565
Tibial artery	ENSG0000011628512	any IA	5e-05	Wald ratio	1.01248	0.994635	1.03064	0.171646
Tibial artery	ENSG0000011628512	ASAH	5e-05	Wald ratio	1.00664	0.985861	1.02786	0.533946
Tibial artery	ENSG0000011628512	DBP	5e-05	Wald ratio	0.999431	0.997558	1.00131	0.552132
Tibial artery	ENSG0000011628512	SBP	5e-05	Wald ratio	0.999684	0.99791	1.00146	0.726968
Tibial artery	ENSG0000011628812	any IA	5e-05	Wald ratio	0.993284	0.980691	1.00604	0.300628
Tibial artery	ENSG0000011628812	ASAH	5e-05	Wald ratio	0.989859	0.975124	1.00482	0.182831
Tibial artery	ENSG0000011628812	DBP	5e-05	Wald ratio	0.998999	0.997651	1.00035	0.145801
Tibial artery	ENSG0000011628812	SBP	5e-05	Wald ratio	0.999689	0.998412	1.00097	0.633711
Tibial artery	ENSG0000011635315	any IA	5e-05	Inverse variance weighted	1.00166	0.980994	1.02276	0.876078
Tibial artery	ENSG0000011635315	ASAH	5e-05	Inverse variance weighted	0.993917	0.962346	1.02652	0.711021
Tibial artery	ENSG0000011635315	DBP	5e-05	Inverse variance weighted	0.995308	0.993339	0.99728	3.20625e-06
Tibial artery	ENSG0000011635315	SBP	5e-05	Inverse variance weighted	0.996749	0.994882	0.998619	0.000661703
Tibial artery	ENSG0000011639614	any IA	5e-05	Wald ratio	0.995268	0.979542	1.01125	0.55946
Tibial artery	ENSG0000011639614	ASAH	5e-05	Wald ratio	1.00066	0.981594	1.02011	0.946031
Tibial artery	ENSG0000011639614	DBP	5e-05	Wald ratio	0.999197	0.997395	1.001	0.383348
Tibial artery	ENSG0000011639614	SBP	5e-05	Wald ratio	1.00063	0.99892	1.00234	0.470645
Tibial artery	ENSG0000011640618	any IA	5e-05	Inverse variance weighted	0.986809	0.973797	0.999995	0.0499178
Tibial artery	ENSG0000011640618	ASAH	5e-05	Inverse variance weighted	0.989373	0.974026	1.00496	0.180412
Tibial artery	ENSG0000011640618	DBP	5e-05	Inverse variance weighted	0.996147	0.994425	0.997872	1.22993e-05
Tibial artery	ENSG0000011640618	SBP	5e-05	Inverse variance weighted	0.995903	0.993681	0.998129	0.000313735
Tibial artery	ENSG0000011645910	any IA	5e-05	Wald ratio	0.99772	0.981657	1.01404	0.782778
Tibial artery	ENSG0000011645910	ASAH	5e-05	Wald ratio	0.998222	0.97873	1.0181	0.859569
Tibial artery	ENSG0000011645910	DBP	5e-05	Wald ratio	0.999901	0.997993	1.00181	0.919152
Tibial artery	ENSG0000011645910	SBP	5e-05	Wald ratio	0.999673	0.997866	1.00148	0.722868
Tibial artery	ENSG0000011647314	any IA	5e-05	Wald ratio	0.989888	0.975966	1.00401	0.159574
Tibial artery	ENSG0000011647314	ASAH	5e-05	Wald ratio	0.998474	0.981884	1.01534	0.858178
Tibial artery	ENSG0000011647314	DBP	5e-05	Wald ratio	1.00049	0.998683	1.0023	0.595309
Tibial artery	ENSG0000011647314	SBP	5e-05	Wald ratio	0.998458	0.99675	1.00017	0.0772672
Tibial artery	ENSG0000011647811	DBP	5e-05	Inverse variance weighted	1.00004	0.998525	1.00157	0.954597
Tibial artery	ENSG0000011647811	SBP	5e-05	Inverse variance weighted	1.00014	0.998701	1.00158	0.848775
Tibial artery	ENSG0000011648912	any IA	5e-05	Wald ratio	1.01237	0.998436	1.02649	0.082107
Tibial artery	ENSG0000011648912	ASAH	5e-05	Wald ratio	1.01201	0.996021	1.02826	0.141748
Tibial artery	ENSG0000011648912	DBP	5e-05	Wald ratio	0.995101	0.993532	0.996672	1.05828e-09
Tibial artery	ENSG0000011648912	SBP	5e-05	Wald ratio	0.996451	0.994964	0.997941	3.11406e-06
Tibial artery	ENSG0000011651416	any IA	5e-05	Wald ratio	0.993574	0.974963	1.01254	0.503997
Tibial artery	ENSG0000011651416	ASAH	5e-05	Wald ratio	0.995377	0.973481	1.01777	0.683065
Tibial artery	ENSG0000011651416	DBP	5e-05	Wald ratio	1.00068	0.998676	1.00269	0.506898
Tibial artery	ENSG0000011651416	SBP	5e-05	Wald ratio	1.00067	0.998778	1.00257	0.485954
Tibial artery	ENSG000001165745	any IA	5e-05	Wald ratio	1.00401	0.990579	1.01763	0.560026
Tibial artery	ENSG000001165745	ASAH	5e-05	Wald ratio	1.00298	0.987144	1.01907	0.713935
Tibial artery	ENSG000001165745	DBP	5e-05	Wald ratio	0.999314	0.997893	1.00074	0.344822
Tibial artery	ENSG000001165745	SBP	5e-05	Wald ratio	0.999454	0.998108	1.0008	0.427126
Tibial artery	ENSG0000011660417	any IA	5e-05	Wald ratio	0.997821	0.983737	1.01211	0.763604
Tibial artery	ENSG0000011660417	ASAH	5e-05	Wald ratio	0.993992	0.977556	1.0107	0.478738
Tibial artery	ENSG0000011660417	DBP	5e-05	Wald ratio	1.00024	0.998759	1.00173	0.748879
Tibial artery	ENSG0000011660417	SBP	5e-05	Wald ratio	1.00107	0.999665	1.00248	0.135591
Tibial artery	ENSG0000011664117	any IA	5e-05	Inverse variance weighted	0.990363	0.976329	1.0046	0.183553
Tibial artery	ENSG0000011664117	ASAH	5e-05	Inverse variance weighted	0.982988	0.966752	0.999497	0.0434682
Tibial artery	ENSG0000011664117	DBP	5e-05	Inverse variance weighted	1.00063	0.999138	1.00213	0.406231
Tibial artery	ENSG0000011664117	SBP	5e-05	Inverse variance weighted	0.999451	0.998035	1.00087	0.447501
Tibial artery	ENSG000001166499	any IA	5e-05	Wald ratio	1.01986	0.982623	1.0585	0.300135
Tibial artery	ENSG000001166499	ASAH	5e-05	Wald ratio	1.02955	0.985814	1.07522	0.188564
Tibial artery	ENSG000001166499	DBP	5e-05	Wald ratio	1.00004	0.995519	1.00457	0.987537
Tibial artery	ENSG000001166499	SBP	5e-05	Wald ratio	1.00158	0.997295	1.00588	0.470571
Tibial artery	ENSG000001166526	any IA	5e-05	Wald ratio	0.994948	0.975756	1.01452	0.610347
Tibial artery	ENSG000001166526	ASAH	5e-05	Wald ratio	0.996655	0.974152	1.01968	0.773667
Tibial artery	ENSG000001166526	DBP	5e-05	Wald ratio	1.00079	0.998865	1.00272	0.421557
Tibial artery	ENSG000001166526	SBP	5e-05	Wald ratio	0.999349	0.997528	1.00117	0.483876
Tibial artery	ENSG000001166619	any IA	5e-05	Wald ratio	0.986984	0.965894	1.00854	0.234536
Tibial artery	ENSG000001166619	ASAH	5e-05	Wald ratio	0.975691	0.951163	1.00085	0.0581748
Tibial artery	ENSG000001166619	DBP	5e-05	Wald ratio	0.999388	0.997399	1.00138	0.546631
Tibial artery	ENSG000001166619	SBP	5e-05	Wald ratio	0.999286	0.997403	1.00117	0.457796
Tibial artery	ENSG0000011666310	any IA	5e-05	Wald ratio	0.993407	0.974933	1.01223	0.489768
Tibial artery	ENSG0000011666310	ASAH	5e-05	Wald ratio	0.991755	0.969912	1.01409	0.466264
Tibial artery	ENSG0000011666310	DBP	5e-05	Wald ratio	0.999242	0.996888	1.0016	0.528761
Tibial artery	ENSG0000011666310	SBP	5e-05	Wald ratio	1.0007	0.998471	1.00294	0.537361
Tibial artery	ENSG0000011666712	any IA	5e-05	Wald ratio	0.999025	0.988769	1.00939	0.853084
Tibial artery	ENSG0000011666712	ASAH	5e-05	Wald ratio	0.997128	0.984913	1.00949	0.647409
Tibial artery	ENSG0000011666712	DBP	5e-05	Wald ratio	0.998763	0.9976	0.999927	0.0373256
Tibial artery	ENSG0000011666712	SBP	5e-05	Wald ratio	0.998419	0.997319	0.999521	0.00494593
Tibial artery	ENSG0000011666812	any IA	5e-05	Wald ratio	0.993778	0.970105	1.01803	0.611861
Tibial artery	ENSG0000011666812	ASAH	5e-05	Wald ratio	0.993524	0.966325	1.02149	0.646404
Tibial artery	ENSG0000011666812	DBP	5e-05	Wald ratio	0.997972	0.995465	1.00049	0.113771
Tibial artery	ENSG0000011666812	SBP	5e-05	Wald ratio	0.998318	0.995943	1.0007	0.165995
Tibial artery	ENSG0000011667515	any IA	5e-05	Wald ratio	1.00207	0.986724	1.01766	0.792747
Tibial artery	ENSG0000011667515	ASAH	5e-05	Wald ratio	1.00529	0.987265	1.02365	0.567385
Tibial artery	ENSG0000011667515	DBP	5e-05	Wald ratio	1.00034	0.998671	1.00202	0.688905
Tibial artery	ENSG0000011667515	SBP	5e-05	Wald ratio	1.00101	0.999424	1.00259	0.212671
Tibial artery	ENSG0000011668816	any IA	5e-05	Wald ratio	0.993362	0.974177	1.01292	0.503248
Tibial artery	ENSG0000011668816	ASAH	5e-05	Wald ratio	0.994694	0.971996	1.01792	0.651468
Tibial artery	ENSG0000011668816	DBP	5e-05	Wald ratio	1.00175	0.999906	1.0036	0.0628818
Tibial artery	ENSG0000011668816	SBP	5e-05	Wald ratio	1.00062	0.998877	1.00237	0.48571
Tibial artery	ENSG0000011669012	any IA	5e-05	Wald ratio	1.00746	0.987636	1.02768	0.463649
Tibial artery	ENSG0000011669012	ASAH	5e-05	Wald ratio	1.00609	0.982839	1.0299	0.61061
Tibial artery	ENSG0000011669012	DBP	5e-05	Inverse variance weighted	1.00011	0.997015	1.00322	0.943065
Tibial artery	ENSG0000011669012	SBP	5e-05	Inverse variance weighted	1.00013	0.998286	1.00197	0.893103
Tibial artery	ENSG0000011669110	any IA	5e-05	Wald ratio	1.01539	0.990505	1.04091	0.227633
Tibial artery	ENSG0000011669110	ASAH	5e-05	Wald ratio	1.02565	0.996895	1.05523	0.0808834
Tibial artery	ENSG0000011669110	DBP	5e-05	Wald ratio	1.00183	0.998876	1.0048	0.224562
Tibial artery	ENSG0000011669110	SBP	5e-05	Wald ratio	1.00025	0.997448	1.00305	0.863516
Tibial artery	ENSG0000011669821	any IA	5e-05	Wald ratio	0.989	0.968831	1.00959	0.29272
Tibial artery	ENSG0000011669821	ASAH	5e-05	Wald ratio	0.987961	0.964351	1.01215	0.326355
Tibial artery	ENSG0000011669821	DBP	5e-05	Wald ratio	0.998163	0.995965	1.00036	0.101928
Tibial artery	ENSG0000011669821	SBP	5e-05	Wald ratio	0.998809	0.996727	1.0009	0.26311
Tibial artery	ENSG0000011670114	any IA	5e-05	Wald ratio	0.995372	0.982992	1.00791	0.467558
Tibial artery	ENSG0000011670114	ASAH	5e-05	Wald ratio	0.998998	0.984361	1.01385	0.89413
Tibial artery	ENSG0000011670313	any IA	5e-05	Wald ratio	0.990589	0.965977	1.01583	0.46139
Tibial artery	ENSG0000011670313	ASAH	5e-05	Wald ratio	0.993362	0.964432	1.02316	0.658744
Tibial artery	ENSG0000011670313	DBP	5e-05	Wald ratio	0.997807	0.995122	1.0005	0.110174
Tibial artery	ENSG0000011670313	SBP	5e-05	Wald ratio	0.99999	0.997442	1.00254	0.993736
Tibial artery	ENSG0000011672913	any IA	5e-05	Wald ratio	1.01661	0.994456	1.03926	0.142797
Tibial artery	ENSG0000011672913	ASAH	5e-05	Wald ratio	1.01686	0.991437	1.04294	0.195561
Tibial artery	ENSG0000011672913	DBP	5e-05	Wald ratio	1.00038	0.99779	1.00299	0.771711
Tibial artery	ENSG0000011672913	SBP	5e-05	Wald ratio	1.00042	0.99796	1.00288	0.739253
Tibial artery	ENSG0000011673122	any IA	5e-05	Wald ratio	0.99359	0.972362	1.01528	0.55951
Tibial artery	ENSG0000011673122	ASAH	5e-05	Wald ratio	0.992381	0.968628	1.01672	0.536123
Tibial artery	ENSG0000011673122	DBP	5e-05	Wald ratio	0.999931	0.997558	1.00231	0.954368
Tibial artery	ENSG0000011673122	SBP	5e-05	Wald ratio	0.999952	0.997705	1.0022	0.966653
Tibial artery	ENSG000001167417	any IA	5e-05	Wald ratio	0.993039	0.968928	1.01775	0.577553
Tibial artery	ENSG000001167417	ASAH	5e-05	Wald ratio	0.998784	0.970398	1.028	0.934063
Tibial artery	ENSG000001167417	DBP	5e-05	Inverse variance weighted	0.998225	0.996499	0.999954	0.0441899
Tibial artery	ENSG000001167417	SBP	5e-05	Inverse variance weighted	0.998091	0.996457	0.999728	0.0222847
Tibial artery	ENSG0000011674712	DBP	5e-05	Wald ratio	1.00247	0.999901	1.00505	0.0595613
Tibial artery	ENSG0000011674712	SBP	5e-05	Wald ratio	1.0021	0.999665	1.00454	0.0909902
Tibial artery	ENSG000001167525	any IA	5e-05	Wald ratio	0.989904	0.972027	1.00811	0.275121
Tibial artery	ENSG000001167525	ASAH	5e-05	Wald ratio	0.983992	0.963601	1.00481	0.130926
Tibial artery	ENSG000001167525	DBP	5e-05	Wald ratio	0.996005	0.993917	0.998098	0.000186015
Tibial artery	ENSG000001167525	SBP	5e-05	Wald ratio	0.996992	0.995012	0.998975	0.00296959
Tibial artery	ENSG0000011677411	any IA	5e-05	Wald ratio	0.995552	0.975264	1.01626	0.671296
Tibial artery	ENSG0000011677411	ASAH	5e-05	Wald ratio	0.993884	0.970099	1.01825	0.619592
Tibial artery	ENSG0000011677411	DBP	5e-05	Wald ratio	1.00077	0.998548	1.003	0.497412
Tibial artery	ENSG0000011677411	SBP	5e-05	Wald ratio	1.00244	1.00033	1.00455	0.0232467
Tibial artery	ENSG0000011678314	any IA	5e-05	Inverse variance weighted	1.00345	0.987995	1.01916	0.663325
Tibial artery	ENSG0000011678314	ASAH	5e-05	Inverse variance weighted	1.00822	0.987592	1.02928	0.437697
Tibial artery	ENSG0000011678314	DBP	5e-05	Inverse variance weighted	1.0026	1.00111	1.00409	0.000611295
Tibial artery	ENSG0000011678314	SBP	5e-05	Inverse variance weighted	1.00143	1.00002	1.00284	0.0468608
Tibial artery	ENSG0000011678513	any IA	5e-05	Wald ratio	0.995151	0.976873	1.01377	0.607262
Tibial artery	ENSG0000011678513	ASAH	5e-05	Wald ratio	0.993605	0.972201	1.01548	0.563682
Tibial artery	ENSG0000011678513	DBP	5e-05	Wald ratio	0.99945	0.997546	1.00136	0.57141
Tibial artery	ENSG0000011678513	SBP	5e-05	Wald ratio	1.00053	0.998727	1.00234	0.564136
Tibial artery	ENSG0000011678611	any IA	5e-05	Wald ratio	0.980154	0.959987	1.00074	0.0587806
Tibial artery	ENSG0000011678611	ASAH	5e-05	Wald ratio	0.980639	0.956915	1.00495	0.117642
Tibial artery	ENSG0000011678611	DBP	5e-05	Wald ratio	0.999218	0.997109	1.00133	0.467967
Tibial artery	ENSG0000011678611	SBP	5e-05	Wald ratio	0.996785	0.994792	0.998781	0.00160816
Tibial artery	ENSG0000011679113	any IA	5e-05	Wald ratio	0.998854	0.98553	1.01236	0.867084
Tibial artery	ENSG0000011679113	ASAH	5e-05	Wald ratio	1.00431	0.98891	1.01995	0.585441
Tibial artery	ENSG0000011679113	DBP	5e-05	Inverse variance weighted	0.999772	0.997655	1.00189	0.832709
Tibial artery	ENSG0000011679113	SBP	5e-05	Inverse variance weighted	0.999644	0.997528	1.00176	0.741598
Tibial artery	ENSG0000011679315	any IA	5e-05	Wald ratio	1.01091	0.988971	1.03335	0.332313
Tibial artery	ENSG0000011679315	ASAH	5e-05	Wald ratio	1.01225	0.986556	1.03862	0.353232
Tibial artery	ENSG0000011679315	DBP	5e-05	Wald ratio	1.0016	0.999189	1.00402	0.193476
Tibial artery	ENSG0000011679315	SBP	5e-05	Wald ratio	1.00036	0.998081	1.00265	0.755426
Tibial artery	ENSG0000011680911	any IA	5e-05	Wald ratio	1.0037	0.982958	1.02488	0.728921
Tibial artery	ENSG0000011680911	ASAH	5e-05	Wald ratio	1.01168	0.987823	1.03611	0.340234
Tibial artery	ENSG0000011680911	DBP	5e-05	Wald ratio	0.999867	0.997533	1.00221	0.911181
Tibial artery	ENSG0000011680911	SBP	5e-05	Wald ratio	0.996966	0.994762	0.999175	0.00713173
Tibial artery	ENSG000001168196	any IA	5e-05	Wald ratio	0.997526	0.962905	1.03339	0.890693
Tibial artery	ENSG000001168196	ASAH	5e-05	Wald ratio	0.997684	0.957948	1.03907	0.910968
Tibial artery	ENSG000001168196	DBP	5e-05	Wald ratio	1.00355	0.998537	1.00858	0.165533
Tibial artery	ENSG000001168196	SBP	5e-05	Wald ratio	1.00621	1.00145	1.01099	0.010452
Tibial artery	ENSG0000011683011	any IA	5e-05	Inverse variance weighted	1.00267	0.991966	1.01349	0.626444
Tibial artery	ENSG0000011683011	ASAH	5e-05	Inverse variance weighted	1.00708	0.994439	1.01988	0.273664
Tibial artery	ENSG0000011683011	DBP	5e-05	Inverse variance weighted	0.999807	0.998641	1.00097	0.745419
Tibial artery	ENSG0000011683011	DBP	5e-08	Inverse variance weighted	0.999807	0.998641	1.00097	0.745419
Tibial artery	ENSG0000011683011	SBP	5e-05	Inverse variance weighted	1.00054	0.998269	1.00282	0.639618
Tibial artery	ENSG0000011683011	SBP	5e-08	Inverse variance weighted	1.00054	0.998269	1.00282	0.639618
Tibial artery	ENSG0000011685716	any IA	5e-05	Inverse variance weighted	0.99859	0.989855	1.0074	0.752878
Tibial artery	ENSG0000011685716	ASAH	5e-05	Inverse variance weighted	1.00056	0.991478	1.00972	0.904548
Tibial artery	ENSG0000011685716	DBP	5e-05	Inverse variance weighted	1.00039	0.999016	1.00176	0.578535
Tibial artery	ENSG0000011685716	SBP	5e-05	Inverse variance weighted	1.00009	0.998449	1.00174	0.913594
Tibial artery	ENSG0000011687411	any IA	5e-05	Inverse variance weighted	1.00055	0.988245	1.01301	0.930591
Tibial artery	ENSG0000011687411	any IA	5e-08	Inverse variance weighted	1.00055	0.988245	1.01301	0.930591
Tibial artery	ENSG0000011687411	ASAH	5e-05	Inverse variance weighted	0.996876	0.982804	1.01115	0.666223
Tibial artery	ENSG0000011687411	ASAH	5e-08	Inverse variance weighted	0.996876	0.982804	1.01115	0.666223
Tibial artery	ENSG0000011687411	DBP	5e-05	Inverse variance weighted	0.997751	0.994739	1.00077	0.144519
Tibial artery	ENSG0000011687411	DBP	5e-08	Inverse variance weighted	0.997751	0.994739	1.00077	0.144519
Tibial artery	ENSG0000011687411	SBP	5e-05	Inverse variance weighted	0.999664	0.997798	1.00153	0.724214
Tibial artery	ENSG0000011687411	SBP	5e-08	Inverse variance weighted	0.999664	0.997798	1.00153	0.724214
Tibial artery	ENSG0000011688214	any IA	5e-05	Wald ratio	1.00153	0.978458	1.02515	0.897446
Tibial artery	ENSG0000011688214	ASAH	5e-05	Wald ratio	0.999577	0.972508	1.0274	0.975917
Tibial artery	ENSG0000011688214	DBP	5e-05	Wald ratio	1.00011	0.997611	1.00262	0.930287
Tibial artery	ENSG0000011688214	SBP	5e-05	Wald ratio	0.99991	0.997543	1.00228	0.940812
Tibial artery	ENSG000001168838	any IA	5e-05	Wald ratio	0.995306	0.9839	1.00684	0.423711
Tibial artery	ENSG000001168838	ASAH	5e-05	Wald ratio	0.995205	0.981878	1.00871	0.484624
Tibial artery	ENSG000001168838	DBP	5e-05	Wald ratio	1.00069	0.999461	1.00191	0.2726
Tibial artery	ENSG000001168838	SBP	5e-05	Wald ratio	1.00104	0.999878	1.0022	0.0794901
Tibial artery	ENSG0000011688518	any IA	5e-05	Wald ratio	0.98031	0.960533	1.00049	0.0558121
Tibial artery	ENSG0000011688518	ASAH	5e-05	Wald ratio	0.98807	0.96469	1.01202	0.325967
Tibial artery	ENSG0000011688518	DBP	5e-05	Wald ratio	1.00045	0.998287	1.00262	0.68328
Tibial artery	ENSG0000011688518	SBP	5e-05	Wald ratio	1.00073	0.998675	1.00278	0.488283
Tibial artery	ENSG0000011690611	any IA	5e-05	Wald ratio	0.988992	0.976923	1.00121	0.077259
Tibial artery	ENSG0000011690611	ASAH	5e-05	Wald ratio	0.990967	0.976774	1.00537	0.217641
Tibial artery	ENSG0000011690611	DBP	5e-05	Wald ratio	0.999563	0.998254	1.00087	0.51345
Tibial artery	ENSG0000011690611	SBP	5e-05	Wald ratio	1.00035	0.999112	1.00159	0.577891
Tibial artery	ENSG0000011692214	any IA	5e-05	Inverse variance weighted	0.990746	0.977122	1.00456	0.188181
Tibial artery	ENSG0000011692214	ASAH	5e-05	Inverse variance weighted	0.989715	0.969887	1.00995	0.316748
Tibial artery	ENSG0000011692214	DBP	5e-05	Inverse variance weighted	1.00163	1.00052	1.00274	0.00390128
Tibial artery	ENSG0000011692214	SBP	5e-05	Inverse variance weighted	1.00165	1.0006	1.0027	0.00204469
Tibial artery	ENSG0000011695712	any IA	5e-05	Inverse variance weighted	0.997959	0.976184	1.02022	0.855979
Tibial artery	ENSG0000011695712	ASAH	5e-05	Inverse variance weighted	1.00036	0.982469	1.01858	0.968827
Tibial artery	ENSG0000011695712	DBP	5e-05	Inverse variance weighted	0.999648	0.998206	1.00109	0.632755
Tibial artery	ENSG0000011695712	SBP	5e-05	Inverse variance weighted	1.0005	0.999134	1.00187	0.473317
Tibial artery	ENSG0000011696214	DBP	5e-05	Wald ratio	1.00027	0.997462	1.00308	0.851968
Tibial artery	ENSG0000011696214	SBP	5e-05	Wald ratio	1.0005	0.997847	1.00317	0.710175
Tibial artery	ENSG0000011697718	any IA	5e-05	Inverse variance weighted	1.00875	0.968337	1.05085	0.676275
Tibial artery	ENSG0000011697718	ASAH	5e-05	Inverse variance weighted	1.01843	0.958478	1.08213	0.555195
Tibial artery	ENSG0000011697718	DBP	5e-05	Inverse variance weighted	1.00013	0.998803	1.00146	0.845254
Tibial artery	ENSG0000011697718	SBP	5e-05	Inverse variance weighted	1.00028	0.997701	1.00287	0.829891
Tibial artery	ENSG000001169813	any IA	5e-05	Wald ratio	1.01939	1.00064	1.03848	0.0425742
Tibial artery	ENSG000001169813	ASAH	5e-05	Wald ratio	1.02325	1.00167	1.04529	0.034583
Tibial artery	ENSG000001169813	DBP	5e-05	Wald ratio	1.00103	0.999246	1.00281	0.258913
Tibial artery	ENSG000001169813	SBP	5e-05	Wald ratio	0.998895	0.997214	1.00058	0.198148
Tibial artery	ENSG0000011698412	any IA	5e-05	Wald ratio	0.998591	0.984022	1.01338	0.850877
Tibial artery	ENSG0000011698412	ASAH	5e-05	Wald ratio	0.991726	0.974733	1.00902	0.346102
Tibial artery	ENSG0000011698412	DBP	5e-05	Wald ratio	0.999833	0.998331	1.00134	0.827836
Tibial artery	ENSG0000011698412	SBP	5e-05	Wald ratio	1.00011	0.998686	1.00153	0.880472
Tibial artery	ENSG0000011699110	any IA	5e-05	Inverse variance weighted	1.0067	0.99148	1.02215	0.390318
Tibial artery	ENSG0000011699110	ASAH	5e-05	Inverse variance weighted	1.01585	0.99758	1.03446	0.0894434
Tibial artery	ENSG0000011699110	DBP	5e-05	Inverse variance weighted	0.999644	0.997151	1.00214	0.779778
Tibial artery	ENSG0000011699110	SBP	5e-05	Inverse variance weighted	1.00037	0.998703	1.00203	0.665878
Tibial artery	ENSG0000011701015	any IA	5e-05	Wald ratio	1.02412	0.999916	1.0489	0.0508115
Tibial artery	ENSG0000011701015	ASAH	5e-05	Wald ratio	1.01986	0.992029	1.04848	0.163579
Tibial artery	ENSG0000011701015	DBP	5e-05	Wald ratio	0.998914	0.995918	1.00192	0.478486
Tibial artery	ENSG0000011701015	SBP	5e-05	Wald ratio	0.999402	0.996563	1.00225	0.680133
Tibial artery	ENSG0000011701314	any IA	5e-05	Wald ratio	0.985163	0.963991	1.0068	0.177482
Tibial artery	ENSG0000011701314	ASAH	5e-05	Wald ratio	0.989523	0.964337	1.01537	0.423306
Tibial artery	ENSG0000011701314	DBP	5e-05	Wald ratio	0.9973	0.995062	0.999543	0.0183462
Tibial artery	ENSG0000011701314	SBP	5e-05	Wald ratio	0.998127	0.996005	1.00025	0.0840825
Tibial artery	ENSG000001170169	any IA	5e-05	Wald ratio	1.00223	0.983733	1.02108	0.814587
Tibial artery	ENSG000001170169	ASAH	5e-05	Wald ratio	1.00282	0.981557	1.02455	0.796644
Tibial artery	ENSG000001170169	DBP	5e-05	Wald ratio	0.997589	0.995468	0.999715	0.0262284
Tibial artery	ENSG000001170169	SBP	5e-05	Wald ratio	0.998967	0.996955	1.00098	0.314628
Tibial artery	ENSG0000011705413	any IA	5e-05	Wald ratio	1.00712	0.987782	1.02685	0.473073
Tibial artery	ENSG0000011705413	ASAH	5e-05	Wald ratio	1.00249	0.979905	1.02559	0.830749
Tibial artery	ENSG0000011705413	DBP	5e-05	Inverse variance weighted	1	0.99825	1.00176	0.998138
Tibial artery	ENSG0000011705413	SBP	5e-05	Inverse variance weighted	1.00073	0.999066	1.00239	0.391437
Tibial artery	ENSG0000011706914	any IA	5e-05	Inverse variance weighted	1.02087	0.994044	1.04842	0.128438
Tibial artery	ENSG0000011706914	ASAH	5e-05	Inverse variance weighted	1.02538	1.00258	1.0487	0.0289172
Tibial artery	ENSG0000011706914	DBP	5e-05	Inverse variance weighted	1.00052	0.998207	1.00284	0.658395
Tibial artery	ENSG0000011706914	SBP	5e-05	Inverse variance weighted	1.00109	0.998894	1.00329	0.331433
Tibial artery	ENSG0000011712213	any IA	5e-05	Wald ratio	1.00507	0.990049	1.02031	0.510533
Tibial artery	ENSG0000011712213	ASAH	5e-05	Wald ratio	1.00447	0.986688	1.02256	0.624806
Tibial artery	ENSG0000011712213	DBP	5e-05	Wald ratio	1.0006	0.999034	1.00216	0.454563
Tibial artery	ENSG0000011712213	SBP	5e-05	Wald ratio	0.999579	0.9981	1.00106	0.57703
Tibial artery	ENSG0000011713310	DBP	5e-05	Wald ratio	0.999917	0.997617	1.00222	0.943359
Tibial artery	ENSG0000011713310	SBP	5e-05	Wald ratio	1.00076	0.998579	1.00294	0.49555
Tibial artery	ENSG0000011713916	any IA	5e-05	Wald ratio	0.995687	0.972819	1.01909	0.715379
Tibial artery	ENSG0000011713916	ASAH	5e-05	Wald ratio	1.00839	0.981313	1.0362	0.547564
Tibial artery	ENSG0000011713916	DBP	5e-05	Wald ratio	1.0036	1.00132	1.00588	0.00191647
Tibial artery	ENSG0000011713916	SBP	5e-05	Wald ratio	1.00187	0.999719	1.00402	0.0885054
Tibial artery	ENSG0000011715112	any IA	5e-05	Inverse variance weighted	0.998855	0.983547	1.0144	0.884459
Tibial artery	ENSG0000011715112	any IA	5e-08	Inverse variance weighted	0.998855	0.983547	1.0144	0.884459
Tibial artery	ENSG0000011715112	ASAH	5e-05	Inverse variance weighted	1.00043	0.973347	1.02826	0.975765
Tibial artery	ENSG0000011715112	ASAH	5e-08	Inverse variance weighted	1.00043	0.973347	1.02826	0.975765
Tibial artery	ENSG0000011715112	DBP	5e-05	Inverse variance weighted	0.999548	0.998061	1.00104	0.551253
Tibial artery	ENSG0000011715112	DBP	5e-08	Inverse variance weighted	0.999548	0.998061	1.00104	0.551253
Tibial artery	ENSG0000011715112	SBP	5e-05	Inverse variance weighted	1.00005	0.998642	1.00146	0.943578
Tibial artery	ENSG0000011715112	SBP	5e-08	Inverse variance weighted	1.00005	0.998642	1.00146	0.943578
Tibial artery	ENSG0000011715315	any IA	5e-05	Wald ratio	1.00052	0.984733	1.01657	0.948506
Tibial artery	ENSG0000011715315	ASAH	5e-05	Wald ratio	1.00295	0.984764	1.02147	0.752597
Tibial artery	ENSG0000011715315	DBP	5e-05	Wald ratio	0.998973	0.997676	1.00027	0.121374
Tibial artery	ENSG0000011715315	SBP	5e-05	Wald ratio	0.999677	0.998447	1.00091	0.606487
Tibial artery	ENSG0000011715516	any IA	5e-05	Wald ratio	0.993116	0.972508	1.01416	0.518529
Tibial artery	ENSG0000011715516	ASAH	5e-05	Wald ratio	0.997825	0.972672	1.02363	0.867254
Tibial artery	ENSG0000011715516	DBP	5e-05	Wald ratio	1.00049	0.998278	1.00271	0.663231
Tibial artery	ENSG0000011715516	SBP	5e-05	Wald ratio	1.00101	0.998916	1.00312	0.343714
Tibial artery	ENSG0000011717410	any IA	5e-05	Wald ratio	1.00291	0.990119	1.01587	0.657081
Tibial artery	ENSG0000011717410	ASAH	5e-05	Wald ratio	1.001	0.986014	1.01621	0.896748
Tibial artery	ENSG0000011717410	DBP	5e-05	Wald ratio	1.00039	0.99901	1.00177	0.578536
Tibial artery	ENSG0000011717410	SBP	5e-05	Wald ratio	1.00013	0.998825	1.00144	0.842853
Tibial artery	ENSG0000011722213	any IA	5e-05	Wald ratio	0.996417	0.975787	1.01748	0.736627
Tibial artery	ENSG0000011722213	ASAH	5e-05	Wald ratio	1.00562	0.9812	1.03064	0.655189
Tibial artery	ENSG0000011722213	DBP	5e-05	Inverse variance weighted	1.00118	0.99933	1.00304	0.210919
Tibial artery	ENSG0000011722213	SBP	5e-05	Inverse variance weighted	1.00138	0.999628	1.00314	0.122423
Tibial artery	ENSG0000011722611	any IA	5e-05	Inverse variance weighted	1.0003	0.988137	1.0126	0.962259
Tibial artery	ENSG0000011722611	ASAH	5e-05	Inverse variance weighted	0.993895	0.983509	1.00439	0.253172
Tibial artery	ENSG0000011722611	DBP	5e-05	Inverse variance weighted	0.999229	0.998223	1.00024	0.133208
Tibial artery	ENSG0000011722611	SBP	5e-05	Inverse variance weighted	0.99872	0.997768	0.999673	0.00845972
Tibial artery	ENSG000001172289	any IA	5e-05	Wald ratio	0.999771	0.976703	1.02338	0.984657
Tibial artery	ENSG000001172289	ASAH	5e-05	Wald ratio	1.00994	0.982575	1.03808	0.480261
Tibial artery	ENSG000001172289	DBP	5e-05	Inverse variance weighted	1.00076	0.998964	1.00256	0.406697
Tibial artery	ENSG000001172289	SBP	5e-05	Inverse variance weighted	1.00223	1.00053	1.00394	0.0101777
Tibial artery	ENSG000001172427	any IA	5e-05	Wald ratio	1.00228	0.991916	1.01276	0.667264
Tibial artery	ENSG000001172427	ASAH	5e-05	Wald ratio	1.00308	0.991161	1.01514	0.614216
Tibial artery	ENSG000001172427	DBP	5e-05	Wald ratio	0.999672	0.998494	1.00085	0.585999
Tibial artery	ENSG000001172427	SBP	5e-05	Wald ratio	0.999687	0.998571	1.0008	0.582043
Tibial artery	ENSG0000011724512	DBP	5e-05	Inverse variance weighted	1.00027	0.998092	1.00245	0.809153
Tibial artery	ENSG0000011724512	SBP	5e-05	Inverse variance weighted	1.00017	0.998501	1.00185	0.838341
Tibial artery	ENSG0000011726218	DBP	5e-05	Wald ratio	1.00069	0.997706	1.00369	0.649786
Tibial artery	ENSG0000011726218	SBP	5e-05	Wald ratio	1.00063	0.997804	1.00347	0.661592
Tibial artery	ENSG0000011728012	any IA	5e-05	Wald ratio	0.995997	0.985444	1.00666	0.460457
Tibial artery	ENSG0000011728012	ASAH	5e-05	Wald ratio	0.995353	0.98326	1.00759	0.455131
Tibial artery	ENSG0000011728012	DBP	5e-05	Inverse variance weighted	1.00019	0.999013	1.00136	0.75695
Tibial artery	ENSG0000011728012	SBP	5e-05	Inverse variance weighted	1.00077	0.999659	1.00188	0.174653
Tibial artery	ENSG0000011728115	any IA	5e-05	Wald ratio	0.984512	0.954097	1.0159	0.329612
Tibial artery	ENSG0000011728115	ASAH	5e-05	Wald ratio	0.986228	0.950254	1.02356	0.464505
Tibial artery	ENSG0000011728115	DBP	5e-05	Wald ratio	0.994704	0.991845	0.99757	0.000298457
Tibial artery	ENSG0000011728115	SBP	5e-05	Wald ratio	0.995614	0.992905	0.998331	0.00157018
Tibial artery	ENSG0000011729814	any IA	5e-05	Wald ratio	0.997257	0.978959	1.0159	0.771317
Tibial artery	ENSG0000011729814	ASAH	5e-05	Wald ratio	0.9888	0.967371	1.0107	0.313658
Tibial artery	ENSG0000011729814	DBP	5e-05	Wald ratio	1.00023	0.998318	1.00214	0.815144
Tibial artery	ENSG0000011729814	SBP	5e-05	Wald ratio	1.00131	0.999497	1.00312	0.157026
Tibial artery	ENSG0000011733519	any IA	5e-05	Wald ratio	0.999821	0.988236	1.01154	0.976007
Tibial artery	ENSG0000011733519	ASAH	5e-05	Wald ratio	0.996541	0.983011	1.01026	0.619334
Tibial artery	ENSG0000011733519	DBP	5e-05	Wald ratio	0.999755	0.998512	1.001	0.699055
Tibial artery	ENSG0000011733519	SBP	5e-05	Wald ratio	1.00102	0.999842	1.0022	0.0896232
Tibial artery	ENSG0000011736212	DBP	5e-05	Wald ratio	1.00012	0.997268	1.00299	0.932833
Tibial artery	ENSG0000011736212	SBP	5e-05	Wald ratio	1.00085	0.998147	1.00356	0.537495
Tibial artery	ENSG0000011738515	any IA	5e-05	Wald ratio	0.988886	0.968014	1.01021	0.304505
Tibial artery	ENSG0000011738515	ASAH	5e-05	Wald ratio	0.99062	0.965441	1.01646	0.47309
Tibial artery	ENSG0000011738515	DBP	5e-05	Wald ratio	0.999777	0.997338	1.00222	0.857722
Tibial artery	ENSG0000011738515	SBP	5e-05	Wald ratio	1.00004	0.997726	1.00235	0.97527
Tibial artery	ENSG0000011740716	any IA	5e-05	Wald ratio	1.00286	0.985175	1.02087	0.752902
Tibial artery	ENSG0000011740716	ASAH	5e-05	Wald ratio	0.989036	0.968533	1.00997	0.302325
Tibial artery	ENSG0000011740716	DBP	5e-05	Wald ratio	0.999998	0.997896	1.0021	0.998407
Tibial artery	ENSG0000011740716	SBP	5e-05	Wald ratio	1.00138	0.999391	1.00338	0.173683
Tibial artery	ENSG0000011740810	any IA	5e-05	Wald ratio	1.01189	0.981701	1.04301	0.444272
Tibial artery	ENSG0000011740810	ASAH	5e-05	Wald ratio	1.00947	0.973879	1.04637	0.606715
Tibial artery	ENSG0000011740810	DBP	5e-05	Wald ratio	1.00335	1.00032	1.00639	0.0302149
Tibial artery	ENSG0000011740810	SBP	5e-05	Wald ratio	1.00269	0.999826	1.00557	0.0656681
Tibial artery	ENSG0000011741116	DBP	5e-05	Wald ratio	1.00048	0.998148	1.00281	0.688715
Tibial artery	ENSG0000011741116	SBP	5e-05	Wald ratio	1.00122	0.999012	1.00343	0.279486
Tibial artery	ENSG0000011745013	any IA	5e-05	Inverse variance weighted	0.999195	0.983147	1.0155	0.92232
Tibial artery	ENSG0000011745013	ASAH	5e-05	Inverse variance weighted	0.993831	0.975466	1.01254	0.515504
Tibial artery	ENSG0000011745013	DBP	5e-05	Inverse variance weighted	1.00073	0.998682	1.00278	0.486095
Tibial artery	ENSG0000011745013	SBP	5e-05	Inverse variance weighted	1.00213	0.99946	1.0048	0.118156
Tibial artery	ENSG0000011746114	DBP	5e-05	Wald ratio	0.999307	0.997123	1.0015	0.534765
Tibial artery	ENSG0000011746114	SBP	5e-05	Wald ratio	1.00337	1.00129	1.00545	0.00147021
Tibial artery	ENSG000001174729	any IA	5e-05	Wald ratio	0.999057	0.979014	1.01951	0.927321
Tibial artery	ENSG000001174729	ASAH	5e-05	Wald ratio	0.999825	0.976753	1.02344	0.988301
Tibial artery	ENSG000001174729	DBP	5e-05	Wald ratio	0.99766	0.995644	0.999679	0.0231622
Tibial artery	ENSG000001174729	SBP	5e-05	Wald ratio	1.00105	0.999131	1.00296	0.284718
Tibial artery	ENSG0000011747513	any IA	5e-05	Wald ratio	1.02496	0.997424	1.05325	0.0760126
Tibial artery	ENSG0000011747513	ASAH	5e-05	Wald ratio	1.0328	0.999842	1.06684	0.051124
Tibial artery	ENSG0000011747513	DBP	5e-05	Wald ratio	1.00152	0.998026	1.00503	0.394145
Tibial artery	ENSG0000011747513	SBP	5e-05	Wald ratio	1.00135	0.998036	1.00467	0.426144
Tibial artery	ENSG0000011747712	any IA	5e-05	Wald ratio	1.00346	0.986582	1.02063	0.689592
Tibial artery	ENSG0000011747712	ASAH	5e-05	Wald ratio	1.00725	0.987375	1.02752	0.477501
Tibial artery	ENSG0000011747712	DBP	5e-05	Wald ratio	1.0011	0.999232	1.00296	0.24914
Tibial artery	ENSG0000011747712	SBP	5e-05	Wald ratio	0.999769	0.998005	1.00153	0.797222
Tibial artery	ENSG0000011748015	any IA	5e-05	Inverse variance weighted	0.99604	0.976917	1.01554	0.688278
Tibial artery	ENSG0000011748015	any IA	5e-08	Inverse variance weighted	0.993738	0.966158	1.02211	0.661808
Tibial artery	ENSG0000011748015	ASAH	5e-05	Inverse variance weighted	0.999723	0.981555	1.01823	0.976404
Tibial artery	ENSG0000011748015	ASAH	5e-08	Inverse variance weighted	0.995776	0.974444	1.01758	0.701661
Tibial artery	ENSG0000011748015	DBP	5e-05	Inverse variance weighted	1.00033	0.998769	1.0019	0.677263
Tibial artery	ENSG0000011748015	DBP	5e-08	Inverse variance weighted	0.999978	0.998322	1.00164	0.979463
Tibial artery	ENSG0000011748015	SBP	5e-05	Inverse variance weighted	1.00093	0.997427	1.00444	0.604327
Tibial artery	ENSG0000011748015	SBP	5e-08	Inverse variance weighted	1.00001	0.997065	1.00297	0.993513
Tibial artery	ENSG0000011750012	any IA	5e-05	Wald ratio	1.01731	0.99574	1.03935	0.116516
Tibial artery	ENSG0000011750012	ASAH	5e-05	Wald ratio	1.01133	0.986296	1.037	0.378296
Tibial artery	ENSG0000011750012	DBP	5e-05	Wald ratio	1.00047	0.998186	1.00275	0.689014
Tibial artery	ENSG0000011750012	SBP	5e-05	Wald ratio	1.00157	0.999404	1.00373	0.155784
Tibial artery	ENSG0000011750512	any IA	5e-05	Wald ratio	0.993637	0.976325	1.01126	0.476585
Tibial artery	ENSG0000011750512	ASAH	5e-05	Wald ratio	1.00499	0.984596	1.02582	0.633939
Tibial artery	ENSG0000011750512	DBP	5e-05	Wald ratio	0.998185	0.996285	1.00009	0.061502
Tibial artery	ENSG0000011750512	SBP	5e-05	Wald ratio	0.997764	0.995967	0.999565	0.0150007
Tibial artery	ENSG000001175076	any IA	5e-05	Wald ratio	1.00916	0.991023	1.02763	0.324341
Tibial artery	ENSG000001175076	ASAH	5e-05	Wald ratio	1.01024	0.989404	1.03152	0.337983
Tibial artery	ENSG000001175076	DBP	5e-05	Wald ratio	1.00081	0.998716	1.00292	0.44719
Tibial artery	ENSG000001175076	SBP	5e-05	Wald ratio	0.999281	0.997297	1.00127	0.478046
Tibial artery	ENSG0000011751915	any IA	5e-05	Wald ratio	0.999553	0.983278	1.0161	0.957466
Tibial artery	ENSG0000011751915	ASAH	5e-05	Wald ratio	1.01021	0.990725	1.03009	0.306558
Tibial artery	ENSG0000011751915	DBP	5e-05	Wald ratio	0.999853	0.99781	1.0019	0.88796
Tibial artery	ENSG0000011751915	SBP	5e-05	Wald ratio	0.998873	0.996941	1.00081	0.253898
Tibial artery	ENSG0000011752315	any IA	5e-05	Inverse variance weighted	1.00136	0.979199	1.02403	0.90514
Tibial artery	ENSG0000011752315	any IA	5e-08	Inverse variance weighted	1.00136	0.979199	1.02403	0.90514
Tibial artery	ENSG0000011752315	ASAH	5e-05	Inverse variance weighted	1.00305	0.981771	1.02478	0.780903
Tibial artery	ENSG0000011752315	ASAH	5e-08	Inverse variance weighted	1.00305	0.981771	1.02478	0.780903
Tibial artery	ENSG0000011752315	DBP	5e-05	Inverse variance weighted	1.00141	1.00022	1.0026	0.0199422
Tibial artery	ENSG0000011752315	DBP	5e-08	Inverse variance weighted	1.00141	1.00022	1.0026	0.0199422
Tibial artery	ENSG0000011752315	SBP	5e-05	Inverse variance weighted	0.999857	0.997924	1.00179	0.884612
Tibial artery	ENSG0000011752315	SBP	5e-08	Inverse variance weighted	0.999857	0.997924	1.00179	0.884612
Tibial artery	ENSG0000011752513	any IA	5e-05	Inverse variance weighted	0.993457	0.96919	1.01833	0.602898
Tibial artery	ENSG0000011752513	ASAH	5e-05	Inverse variance weighted	0.996986	0.976691	1.0177	0.773572
Tibial artery	ENSG0000011752513	DBP	5e-05	Inverse variance weighted	0.998031	0.996203	0.999863	0.0352064
Tibial artery	ENSG0000011752513	DBP	5e-08	Inverse variance weighted	0.998031	0.996203	0.999863	0.0352064
Tibial artery	ENSG0000011752513	SBP	5e-05	Inverse variance weighted	0.998483	0.997286	0.999682	0.0131495
Tibial artery	ENSG0000011752513	SBP	5e-08	Inverse variance weighted	0.998483	0.997286	0.999682	0.0131495
Tibial artery	ENSG0000011752811	any IA	5e-05	Wald ratio	0.989524	0.978866	1.0003	0.0566343
Tibial artery	ENSG0000011752811	ASAH	5e-05	Wald ratio	0.986293	0.97343	0.999326	0.0393406
Tibial artery	ENSG0000011752811	DBP	5e-05	Inverse variance weighted	1.00025	0.999179	1.00132	0.647189
Tibial artery	ENSG0000011752811	SBP	5e-05	Inverse variance weighted	1.00025	0.999234	1.00127	0.63027
Tibial artery	ENSG0000011753314	any IA	5e-05	Wald ratio	1.00346	0.97888	1.02866	0.784755
Tibial artery	ENSG0000011753314	ASAH	5e-05	Wald ratio	1.01732	0.988717	1.04675	0.23797
Tibial artery	ENSG0000011753314	DBP	5e-05	Wald ratio	1.0029	1.00008	1.00573	0.0441447
Tibial artery	ENSG0000011753314	SBP	5e-05	Wald ratio	1.00131	0.998644	1.00399	0.33542
Tibial artery	ENSG0000011756918	any IA	5e-05	Wald ratio	1.00803	0.991549	1.02479	0.341614
Tibial artery	ENSG0000011756918	ASAH	5e-05	Wald ratio	0.999876	0.980434	1.0197	0.99015
Tibial artery	ENSG0000011756918	DBP	5e-05	Wald ratio	1.0042	1.00216	1.00625	5.25798e-05
Tibial artery	ENSG0000011756918	SBP	5e-05	Wald ratio	1.00205	1.00012	1.00398	0.037163
Tibial artery	ENSG000001175928	any IA	5e-05	Wald ratio	0.992919	0.971569	1.01474	0.521642
Tibial artery	ENSG000001175928	ASAH	5e-05	Wald ratio	0.99905	0.973847	1.02491	0.941872
Tibial artery	ENSG000001175928	DBP	5e-05	Wald ratio	0.999293	0.996983	1.00161	0.548914
Tibial artery	ENSG000001175928	SBP	5e-05	Wald ratio	1.00101	0.998818	1.0032	0.366926
Tibial artery	ENSG000001175939	any IA	5e-05	Wald ratio	1.00702	0.981998	1.03269	0.585697
Tibial artery	ENSG000001175939	ASAH	5e-05	Wald ratio	0.995537	0.966302	1.02566	0.768668
Tibial artery	ENSG000001175939	DBP	5e-05	Wald ratio	1.00178	0.998699	1.00487	0.257709
Tibial artery	ENSG000001175939	SBP	5e-05	Wald ratio	1.00051	0.997595	1.00343	0.732057
Tibial artery	ENSG0000011759510	any IA	5e-05	Wald ratio	1.01665	0.994592	1.03921	0.140063
Tibial artery	ENSG0000011759510	ASAH	5e-05	Wald ratio	1.00995	0.984186	1.03639	0.452687
Tibial artery	ENSG0000011759510	DBP	5e-05	Wald ratio	0.999601	0.997257	1.00195	0.739372
Tibial artery	ENSG0000011759510	SBP	5e-05	Wald ratio	1.0003	0.998082	1.00253	0.788917
Tibial artery	ENSG0000011759717	any IA	5e-05	Wald ratio	1.01059	0.995047	1.02638	0.182826
Tibial artery	ENSG0000011759717	ASAH	5e-05	Wald ratio	1.01065	0.992774	1.02885	0.244642
Tibial artery	ENSG0000011759717	DBP	5e-05	Wald ratio	0.997532	0.995956	0.999111	0.00219931
Tibial artery	ENSG0000011759717	SBP	5e-05	Wald ratio	0.996629	0.995138	0.998123	9.9279e-06
Tibial artery	ENSG0000011760113	any IA	5e-05	Wald ratio	1.00755	0.978757	1.03719	0.611053
Tibial artery	ENSG0000011760113	ASAH	5e-05	Wald ratio	1.02426	0.989968	1.05973	0.167722
Tibial artery	ENSG0000011760113	DBP	5e-05	Wald ratio	0.999699	0.996591	1.00282	0.849953
Tibial artery	ENSG0000011760113	SBP	5e-05	Wald ratio	0.999294	0.996352	1.00225	0.639028
Tibial artery	ENSG0000011760211	any IA	5e-05	Wald ratio	0.99871	0.983189	1.01448	0.871643
Tibial artery	ENSG0000011760211	ASAH	5e-05	Wald ratio	1.00007	0.981838	1.01864	0.994068
Tibial artery	ENSG0000011760211	DBP	5e-05	Wald ratio	1.00003	0.998362	1.00171	0.968708
Tibial artery	ENSG0000011760211	SBP	5e-05	Wald ratio	1.00026	0.998681	1.00185	0.744039
Tibial artery	ENSG0000011762014	any IA	5e-05	Wald ratio	1.0097	0.957577	1.06466	0.721095
Tibial artery	ENSG0000011762014	ASAH	5e-05	Wald ratio	1.02163	0.960103	1.08709	0.499578
Tibial artery	ENSG0000011762014	DBP	5e-05	Wald ratio	0.998377	0.992318	1.00447	0.600905
Tibial artery	ENSG0000011762014	SBP	5e-05	Wald ratio	0.997846	0.992111	1.00361	0.463386
Tibial artery	ENSG0000011762513	any IA	5e-05	Wald ratio	1.01189	0.989695	1.03458	0.29628
Tibial artery	ENSG0000011762513	ASAH	5e-05	Wald ratio	1	0.974316	1.02636	1
Tibial artery	ENSG0000011762513	DBP	5e-05	Wald ratio	1.00359	1.00121	1.00597	0.00305492
Tibial artery	ENSG0000011762513	SBP	5e-05	Wald ratio	1.0009	0.998661	1.00315	0.430326
Tibial artery	ENSG0000011763222	any IA	5e-05	Wald ratio	1.01322	0.989685	1.03732	0.273333
Tibial artery	ENSG0000011763222	ASAH	5e-05	Wald ratio	1.01105	0.983225	1.03966	0.44029
Tibial artery	ENSG0000011763222	DBP	5e-05	Wald ratio	1.00072	0.998251	1.00319	0.568068
Tibial artery	ENSG0000011763222	SBP	5e-05	Wald ratio	1.00277	1.00043	1.00512	0.0202547
Tibial artery	ENSG0000011764017	any IA	5e-05	Wald ratio	0.990086	0.977467	1.00287	0.127912
Tibial artery	ENSG0000011764017	ASAH	5e-05	Wald ratio	0.990546	0.97577	1.00554	0.2154
Tibial artery	ENSG0000011764017	DBP	5e-05	Inverse variance weighted	0.999806	0.998443	1.00117	0.779893
Tibial artery	ENSG0000011764017	SBP	5e-05	Inverse variance weighted	1.00086	0.999568	1.00215	0.192172
Tibial artery	ENSG0000011764314	any IA	5e-05	Wald ratio	0.990943	0.978593	1.00345	0.155084
Tibial artery	ENSG0000011764314	ASAH	5e-05	Wald ratio	0.990132	0.975876	1.0046	0.180192
Tibial artery	ENSG0000011764314	DBP	5e-05	Wald ratio	1.00047	0.99931	1.00164	0.426166
Tibial artery	ENSG0000011764314	SBP	5e-05	Wald ratio	0.998843	0.997745	0.999943	0.0391814
Tibial artery	ENSG0000011768216	any IA	5e-05	Wald ratio	1.00133	0.982116	1.02092	0.893143
Tibial artery	ENSG0000011768216	ASAH	5e-05	Wald ratio	0.990127	0.967835	1.01293	0.393123
Tibial artery	ENSG0000011768216	DBP	5e-05	Wald ratio	1.00147	0.999358	1.00359	0.172349
Tibial artery	ENSG0000011768216	SBP	5e-05	Wald ratio	1.00102	0.999022	1.00303	0.316558
Tibial artery	ENSG000001176919	any IA	5e-05	Wald ratio	0.992348	0.97126	1.01389	0.483378
Tibial artery	ENSG000001176919	ASAH	5e-05	Wald ratio	1.00035	0.976017	1.0253	0.977556
Tibial artery	ENSG000001176919	DBP	5e-05	Inverse variance weighted	1.00019	0.998105	1.00228	0.859519
Tibial artery	ENSG000001176919	SBP	5e-05	Inverse variance weighted	1.00074	0.997995	1.00349	0.597777
Tibial artery	ENSG000001177489	any IA	5e-05	Wald ratio	1.01462	0.994287	1.03536	0.15996
Tibial artery	ENSG000001177489	ASAH	5e-05	Wald ratio	1.02103	0.996885	1.04575	0.0883059
Tibial artery	ENSG000001177489	DBP	5e-05	Wald ratio	0.999308	0.998421	1.0002	0.126405
Tibial artery	ENSG000001177489	SBP	5e-05	Wald ratio	0.999819	0.998979	1.00066	0.672928
Tibial artery	ENSG0000011779115	any IA	5e-05	Wald ratio	1.00213	0.989947	1.01447	0.732679
Tibial artery	ENSG0000011779115	ASAH	5e-05	Wald ratio	1.00507	0.990254	1.02012	0.504263
Tibial artery	ENSG0000011779115	DBP	5e-05	Wald ratio	1.00115	0.999656	1.00265	0.131444
Tibial artery	ENSG0000011779115	SBP	5e-05	Wald ratio	0.999687	0.998273	1.0011	0.664239
Tibial artery	ENSG0000011783412	any IA	5e-05	Inverse variance weighted	1.0145	1.00235	1.0268	0.0192353
Tibial artery	ENSG0000011783412	any IA	5e-08	Inverse variance weighted	1.0145	1.00235	1.0268	0.0192353
Tibial artery	ENSG0000011783412	ASAH	5e-05	Inverse variance weighted	1.0095	0.9956	1.0236	0.181338
Tibial artery	ENSG0000011783412	ASAH	5e-08	Inverse variance weighted	1.0095	0.9956	1.0236	0.181338
Tibial artery	ENSG0000011783412	DBP	5e-05	Inverse variance weighted	1.0023	1.00106	1.00354	0.000267973
Tibial artery	ENSG0000011783412	DBP	5e-08	Inverse variance weighted	1.0023	1.00106	1.00354	0.000267973
Tibial artery	ENSG0000011783412	SBP	5e-05	Inverse variance weighted	1.00198	0.999325	1.00463	0.144191
Tibial artery	ENSG0000011783412	SBP	5e-08	Inverse variance weighted	1.00198	0.999325	1.00463	0.144191
Tibial artery	ENSG0000011785918	any IA	5e-05	Wald ratio	1.00372	0.982584	1.0253	0.732654
Tibial artery	ENSG0000011785918	ASAH	5e-05	Wald ratio	1.02042	0.995725	1.04573	0.10583
Tibial artery	ENSG0000011785918	DBP	5e-05	Wald ratio	0.999472	0.997486	1.00146	0.602676
Tibial artery	ENSG0000011785918	SBP	5e-05	Wald ratio	0.99934	0.99746	1.00122	0.492001
Tibial artery	ENSG0000011786211	DBP	5e-05	Wald ratio	1.00268	1.0004	1.00496	0.0212926
Tibial artery	ENSG0000011786211	SBP	5e-05	Wald ratio	1.00103	0.998874	1.00319	0.349491
Tibial artery	ENSG0000011819713	any IA	5e-05	Wald ratio	0.998773	0.986019	1.01169	0.851452
Tibial artery	ENSG0000011819713	ASAH	5e-05	Wald ratio	0.998994	0.984103	1.01411	0.895451
Tibial artery	ENSG0000011819713	DBP	5e-05	Wald ratio	0.999372	0.997805	1.00094	0.432351
Tibial artery	ENSG0000011819713	SBP	5e-05	Wald ratio	0.999657	0.998174	1.00114	0.651121
Tibial artery	ENSG0000011820014	any IA	5e-05	Inverse variance weighted	0.993716	0.978642	1.00902	0.418961
Tibial artery	ENSG0000011820014	ASAH	5e-05	Inverse variance weighted	0.986342	0.969134	1.00385	0.125645
Tibial artery	ENSG0000011820014	DBP	5e-05	Inverse variance weighted	0.999575	0.996846	1.00231	0.760604
Tibial artery	ENSG0000011820014	SBP	5e-05	Inverse variance weighted	1.00032	0.998841	1.00181	0.668328
Tibial artery	ENSG000001182175	any IA	5e-05	Wald ratio	1.03237	1.00016	1.06561	0.0488819
Tibial artery	ENSG000001182175	ASAH	5e-05	Wald ratio	1.03144	0.993738	1.07057	0.103247
Tibial artery	ENSG000001182175	DBP	5e-05	Wald ratio	0.998139	0.995016	1.00127	0.24407
Tibial artery	ENSG000001182175	SBP	5e-05	Wald ratio	0.997957	0.995	1.00092	0.176666
Tibial artery	ENSG000001182928	any IA	5e-05	Wald ratio	0.981783	0.954346	1.01001	0.20363
Tibial artery	ENSG000001182928	ASAH	5e-05	Wald ratio	0.977225	0.945415	1.01011	0.172421
Tibial artery	ENSG000001182928	DBP	5e-05	Inverse variance weighted	1.00122	0.998857	1.0036	0.311089
Tibial artery	ENSG000001182928	SBP	5e-05	Inverse variance weighted	1.00045	0.998943	1.00197	0.556165
Tibial artery	ENSG0000011847321	any IA	5e-05	Wald ratio	1.00548	0.991557	1.01961	0.442206
Tibial artery	ENSG0000011847321	ASAH	5e-05	Wald ratio	1.00668	0.989743	1.02391	0.441756
Tibial artery	ENSG000001186554	any IA	5e-05	Wald ratio	0.991363	0.964482	1.01899	0.536263
Tibial artery	ENSG000001186554	ASAH	5e-05	Wald ratio	0.997356	0.966358	1.02935	0.869467
Tibial artery	ENSG000001186554	DBP	5e-05	Wald ratio	1.00177	0.998967	1.00458	0.216313
Tibial artery	ENSG000001186554	SBP	5e-05	Wald ratio	1.00095	0.998299	1.00361	0.48316
Tibial artery	ENSG0000011872911	any IA	5e-05	Inverse variance weighted	0.999275	0.990059	1.00858	0.878122
Tibial artery	ENSG0000011872911	ASAH	5e-05	Inverse variance weighted	0.998113	0.987502	1.00884	0.729118
Tibial artery	ENSG0000011872911	DBP	5e-05	Inverse variance weighted	0.999143	0.998086	1.0002	0.112234
Tibial artery	ENSG0000011872911	SBP	5e-05	Inverse variance weighted	1.00132	1.00031	1.00232	0.0100702
Tibial artery	ENSG0000011873316	any IA	5e-05	Wald ratio	0.978243	0.956858	1.00011	0.0511151
Tibial artery	ENSG0000011873316	ASAH	5e-05	Wald ratio	0.986619	0.961272	1.01263	0.310348
Tibial artery	ENSG0000011873316	DBP	5e-05	Wald ratio	0.99956	0.997318	1.00181	0.700948
Tibial artery	ENSG0000011873316	SBP	5e-05	Wald ratio	1.00046	0.99833	1.00258	0.674821
Tibial artery	ENSG0000011887315	any IA	5e-05	Wald ratio	0.989951	0.969497	1.01084	0.343103
Tibial artery	ENSG0000011887315	ASAH	5e-05	Wald ratio	0.989358	0.965332	1.01398	0.393692
Tibial artery	ENSG0000011887315	DBP	5e-05	Wald ratio	1.00286	1.00061	1.00511	0.0127137
Tibial artery	ENSG0000011887315	SBP	5e-05	Wald ratio	1.00244	1.00032	1.00458	0.0243894
Tibial artery	ENSG0000011928016	any IA	5e-05	Wald ratio	1.00918	0.986519	1.03237	0.430177
Tibial artery	ENSG0000011928016	ASAH	5e-05	Wald ratio	1.0144	0.98687	1.04269	0.308512
Tibial artery	ENSG0000011928016	DBP	5e-05	Wald ratio	1.00104	0.998368	1.00372	0.44598
Tibial artery	ENSG0000011928016	SBP	5e-05	Wald ratio	1.00196	0.999426	1.0045	0.129759
Tibial artery	ENSG0000011928510	any IA	5e-05	Wald ratio	1.01144	0.992452	1.0308	0.239407
Tibial artery	ENSG0000011928510	ASAH	5e-05	Wald ratio	1.01532	0.992934	1.03822	0.181331
Tibial artery	ENSG0000011928510	DBP	5e-05	Wald ratio	0.999761	0.997923	1.0016	0.798697
Tibial artery	ENSG0000011928510	SBP	5e-05	Wald ratio	0.997381	0.995645	0.99912	0.00317323
Tibial artery	ENSG0000012034118	any IA	5e-05	Wald ratio	1.00231	0.990881	1.01387	0.693269
Tibial artery	ENSG0000012034118	ASAH	5e-05	Wald ratio	1.00016	0.986637	1.01387	0.981259
Tibial artery	ENSG0000012034118	DBP	5e-05	Wald ratio	0.999904	0.998478	1.00133	0.895587
Tibial artery	ENSG0000012034118	SBP	5e-05	Wald ratio	0.999805	0.998455	1.00116	0.777766
Tibial artery	ENSG0000012037012	any IA	5e-05	Wald ratio	0.99671	0.985766	1.00777	0.558498
Tibial artery	ENSG0000012037012	ASAH	5e-05	Wald ratio	0.996592	0.983346	1.01002	0.617075
Tibial artery	ENSG0000012037012	DBP	5e-05	Wald ratio	1.00121	0.999922	1.00249	0.0656504
Tibial artery	ENSG0000012037012	SBP	5e-05	Wald ratio	1.0003	0.999086	1.00152	0.627259
Tibial artery	ENSG0000012131016	any IA	5e-05	Inverse variance weighted	1.00385	0.975563	1.03297	0.79199
Tibial artery	ENSG0000012131016	ASAH	5e-05	Inverse variance weighted	1.01923	0.98968	1.04965	0.204517
Tibial artery	ENSG0000012131016	DBP	5e-05	Inverse variance weighted	1.00069	0.998177	1.00321	0.59114
Tibial artery	ENSG0000012131016	SBP	5e-05	Inverse variance weighted	0.999661	0.996629	1.0027	0.826587
Tibial artery	ENSG000001214545	DBP	5e-05	Wald ratio	0.999298	0.99766	1.00094	0.401032
Tibial artery	ENSG000001214545	SBP	5e-05	Wald ratio	1.00016	0.998609	1.00172	0.838777
Tibial artery	ENSG0000012148110	any IA	5e-05	Wald ratio	1.00705	0.989379	1.02504	0.4367
Tibial artery	ENSG0000012148110	ASAH	5e-05	Wald ratio	1.00964	0.988818	1.03089	0.367005
Tibial artery	ENSG0000012148110	DBP	5e-05	Wald ratio	1.00175	0.999706	1.00379	0.0935597
Tibial artery	ENSG0000012148110	SBP	5e-05	Wald ratio	1.00077	0.998837	1.0027	0.436481
Tibial artery	ENSG0000012148611	any IA	5e-05	Wald ratio	1.00712	0.978746	1.03631	0.62668
Tibial artery	ENSG0000012148611	ASAH	5e-05	Wald ratio	1.00725	0.973398	1.04228	0.678771
Tibial artery	ENSG0000012148611	DBP	5e-05	Wald ratio	1.00015	0.997306	1.003	0.918663
Tibial artery	ENSG0000012148611	SBP	5e-05	Wald ratio	1.00049	0.997802	1.00319	0.719343
Tibial artery	ENSG0000012176411	any IA	5e-05	Wald ratio	1.01205	0.995981	1.02837	0.142467
Tibial artery	ENSG0000012176411	ASAH	5e-05	Wald ratio	1.01847	0.999433	1.03787	0.0572941
Tibial artery	ENSG0000012176411	DBP	5e-05	Wald ratio	0.998035	0.99632	0.999752	0.0249464
Tibial artery	ENSG0000012176411	SBP	5e-05	Wald ratio	0.998279	0.996655	0.999906	0.038114
Tibial artery	ENSG0000012176615	any IA	5e-05	Wald ratio	0.977012	0.955789	0.998705	0.0379308
Tibial artery	ENSG0000012176615	ASAH	5e-05	Wald ratio	0.977162	0.952192	1.00279	0.0802442
Tibial artery	ENSG0000012176615	DBP	5e-05	Wald ratio	0.998751	0.996389	1.00112	0.301059
Tibial artery	ENSG0000012176615	SBP	5e-05	Wald ratio	0.997497	0.995263	0.999736	0.0284516
Tibial artery	ENSG000001217697	any IA	5e-05	Wald ratio	0.975914	0.954868	0.997425	0.0283953
Tibial artery	ENSG000001217697	ASAH	5e-05	Wald ratio	0.976547	0.951855	1.00188	0.0693203
Tibial artery	ENSG000001217697	DBP	5e-05	Wald ratio	0.998878	0.996536	1.00123	0.348896
Tibial artery	ENSG000001217697	SBP	5e-05	Wald ratio	0.997554	0.995339	0.999775	0.0309019
Tibial artery	ENSG0000012177417	DBP	5e-05	Wald ratio	1.0007	0.9981	1.00331	0.598096
Tibial artery	ENSG0000012177417	SBP	5e-05	Wald ratio	1.0026	1.00013	1.00507	0.0390244
Tibial artery	ENSG0000012190314	any IA	5e-05	Wald ratio	0.992115	0.969673	1.01508	0.49772
Tibial artery	ENSG0000012190314	ASAH	5e-05	Wald ratio	0.991362	0.965602	1.01781	0.518387
Tibial artery	ENSG0000012190314	DBP	5e-05	Wald ratio	0.997527	0.995183	0.999875	0.0390359
Tibial artery	ENSG0000012190314	SBP	5e-05	Wald ratio	0.99841	0.996189	1.00064	0.161372
Tibial artery	ENSG0000012193318	any IA	5e-05	Inverse variance weighted	0.996991	0.988819	1.00523	0.472995
Tibial artery	ENSG0000012193318	ASAH	5e-05	Inverse variance weighted	0.994092	0.984413	1.00387	0.235212
Tibial artery	ENSG0000012193318	DBP	5e-05	Inverse variance weighted	0.999529	0.998603	1.00045	0.318576
Tibial artery	ENSG0000012193318	SBP	5e-05	Inverse variance weighted	0.999648	0.998771	1.00052	0.431117
Tibial artery	ENSG0000012194015	any IA	5e-05	Inverse variance weighted	0.983567	0.970006	0.997317	0.0193212
Tibial artery	ENSG0000012194015	ASAH	5e-05	Inverse variance weighted	0.986251	0.969798	1.00298	0.106748
Tibial artery	ENSG0000012194015	DBP	5e-05	Inverse variance weighted	0.999671	0.998014	1.00133	0.697406
Tibial artery	ENSG0000012194015	SBP	5e-05	Inverse variance weighted	1.00033	0.998756	1.0019	0.684203
Tibial artery	ENSG0000012195712	any IA	5e-05	Wald ratio	1.01628	0.989391	1.0439	0.237849
Tibial artery	ENSG0000012195712	ASAH	5e-05	Wald ratio	1.00765	0.97642	1.03988	0.635219
Tibial artery	ENSG0000012195712	DBP	5e-05	Wald ratio	0.999678	0.996754	1.00261	0.82938
Tibial artery	ENSG0000012195712	SBP	5e-05	Wald ratio	0.998661	0.995895	1.00144	0.343826
Tibial artery	ENSG0000012217610	any IA	5e-05	Inverse variance weighted	0.992899	0.978943	1.00705	0.32377
Tibial artery	ENSG0000012217610	ASAH	5e-05	Inverse variance weighted	0.997021	0.980716	1.0136	0.722913
Tibial artery	ENSG0000012217610	DBP	5e-05	Inverse variance weighted	0.998088	0.996655	0.999524	0.00906656
Tibial artery	ENSG0000012217610	SBP	5e-05	Inverse variance weighted	0.999782	0.998236	1.00133	0.782496
Tibial artery	ENSG0000012221814	any IA	5e-05	Wald ratio	0.984706	0.961271	1.00871	0.209806
Tibial artery	ENSG0000012221814	ASAH	5e-05	Wald ratio	0.982823	0.955369	1.01107	0.230681
Tibial artery	ENSG0000012221814	DBP	5e-05	Wald ratio	0.997532	0.995199	0.999871	0.038619
Tibial artery	ENSG0000012221814	SBP	5e-05	Wald ratio	0.998383	0.996172	1.0006	0.152725
Tibial artery	ENSG0000012222312	any IA	5e-05	Wald ratio	1.00076	0.989428	1.01222	0.896222
Tibial artery	ENSG0000012222312	ASAH	5e-05	Wald ratio	1.00021	0.986483	1.01412	0.976613
Tibial artery	ENSG0000012222312	DBP	5e-05	Wald ratio	0.999514	0.998154	1.00088	0.484789
Tibial artery	ENSG0000012222312	SBP	5e-05	Wald ratio	0.999884	0.998594	1.00117	0.859576
Tibial artery	ENSG0000012241715	any IA	5e-05	Wald ratio	0.985775	0.972538	0.999191	0.0377764
Tibial artery	ENSG0000012241715	ASAH	5e-05	Wald ratio	0.98695	0.971725	1.00241	0.0976962
Tibial artery	ENSG0000012241715	DBP	5e-05	Wald ratio	0.997849	0.996324	0.999376	0.00577572
Tibial artery	ENSG0000012241715	SBP	5e-05	Wald ratio	0.999396	0.997951	1.00084	0.413809
Tibial artery	ENSG0000012243217	any IA	5e-05	Wald ratio	1.00756	0.993477	1.02184	0.294388
Tibial artery	ENSG0000012243217	ASAH	5e-05	Wald ratio	1.01355	0.997244	1.03011	0.103864
Tibial artery	ENSG0000012243217	DBP	5e-05	Wald ratio	1	0.9986	1.0014	0.998833
Tibial artery	ENSG0000012243217	SBP	5e-05	Wald ratio	1.00017	0.998843	1.0015	0.801945
Tibial artery	ENSG000001224359	any IA	5e-05	Wald ratio	1.00063	0.975543	1.02637	0.961008
Tibial artery	ENSG000001224359	ASAH	5e-05	Wald ratio	0.994602	0.965403	1.02468	0.721795
Tibial artery	ENSG000001224359	DBP	5e-05	Wald ratio	1.00046	0.997783	1.00315	0.734801
Tibial artery	ENSG000001224359	SBP	5e-05	Wald ratio	0.999809	0.997272	1.00235	0.882774
Tibial artery	ENSG0000012247712	any IA	5e-05	Inverse variance weighted	0.98911	0.972739	1.00576	0.198446
Tibial artery	ENSG0000012247712	ASAH	5e-05	Inverse variance weighted	0.987387	0.968276	1.00687	0.203053
Tibial artery	ENSG0000012247712	DBP	5e-05	Inverse variance weighted	0.999869	0.998	1.00174	0.890678
Tibial artery	ENSG0000012247712	SBP	5e-05	Inverse variance weighted	0.999922	0.996573	1.00328	0.963836
Tibial artery	ENSG0000012248116	any IA	5e-05	Inverse variance weighted	1.0069	0.99337	1.02062	0.319086
Tibial artery	ENSG0000012248116	ASAH	5e-05	Inverse variance weighted	1.00734	0.991401	1.02354	0.368717
Tibial artery	ENSG0000012248116	DBP	5e-05	Inverse variance weighted	0.999977	0.998595	1.00136	0.973941
Tibial artery	ENSG0000012248116	DBP	5e-08	Inverse variance weighted	0.999859	0.998391	1.00133	0.850355
Tibial artery	ENSG0000012248116	SBP	5e-05	Inverse variance weighted	0.999329	0.998022	1.00064	0.315431
Tibial artery	ENSG0000012248116	SBP	5e-08	Inverse variance weighted	0.99911	0.997721	1.0005	0.209431
Tibial artery	ENSG000001224848	any IA	5e-05	Wald ratio	1.01731	0.995255	1.03985	0.124896
Tibial artery	ENSG000001224848	ASAH	5e-05	Wald ratio	1.00358	0.978004	1.02983	0.785926
Tibial artery	ENSG000001224848	DBP	5e-05	Wald ratio	1.003	1.00063	1.00538	0.0131867
Tibial artery	ENSG000001224848	SBP	5e-05	Wald ratio	0.999816	0.997574	1.00206	0.872539
Tibial artery	ENSG0000012347212	any IA	5e-05	Wald ratio	0.999795	0.976139	1.02402	0.986591
Tibial artery	ENSG0000012347212	ASAH	5e-05	Wald ratio	0.997539	0.970416	1.02542	0.860936
Tibial artery	ENSG0000012347212	DBP	5e-05	Wald ratio	0.997595	0.994857	1.00034	0.0860234
Tibial artery	ENSG0000012347212	SBP	5e-05	Wald ratio	0.998549	0.995953	1.00115	0.274149
Tibial artery	ENSG0000012347315	any IA	5e-05	Wald ratio	1.00032	0.982476	1.01849	0.97201
Tibial artery	ENSG0000012347315	ASAH	5e-05	Wald ratio	1.00052	0.98004	1.02144	0.960427
Tibial artery	ENSG0000012347315	DBP	5e-05	Wald ratio	1.0012	0.999205	1.00319	0.239009
Tibial artery	ENSG0000012347315	SBP	5e-05	Wald ratio	1.00151	0.999623	1.0034	0.11686
Tibial artery	ENSG000001236858	any IA	5e-05	Wald ratio	0.998587	0.97481	1.02294	0.908459
Tibial artery	ENSG000001236858	ASAH	5e-05	Wald ratio	1.0003	0.971411	1.03005	0.983998
Tibial artery	ENSG000001236858	DBP	5e-05	Wald ratio	1.00066	0.997843	1.00348	0.648179
Tibial artery	ENSG000001236858	SBP	5e-05	Wald ratio	1.00022	0.997557	1.00289	0.871851
Tibial artery	ENSG0000012383614	any IA	5e-05	Wald ratio	0.996988	0.987256	1.00682	0.546723
Tibial artery	ENSG0000012383614	ASAH	5e-05	Wald ratio	0.990616	0.979272	1.00209	0.10859
Tibial artery	ENSG0000012383614	DBP	5e-05	Wald ratio	1.00233	1.00128	1.00337	1.23784e-05
Tibial artery	ENSG0000012383614	SBP	5e-05	Wald ratio	1.00139	1.0004	1.00238	0.00585252
Tibial artery	ENSG0000012545914	any IA	5e-05	Wald ratio	0.976248	0.948553	1.00475	0.10161
Tibial artery	ENSG0000012545914	ASAH	5e-05	Wald ratio	0.97175	0.940574	1.00396	0.0849935
Tibial artery	ENSG0000012545914	DBP	5e-05	Inverse variance weighted	0.998564	0.993261	1.0039	0.596825
Tibial artery	ENSG0000012545914	SBP	5e-05	Inverse variance weighted	0.999153	0.993926	1.00441	0.751464
Tibial artery	ENSG0000012570314	any IA	5e-05	Wald ratio	1.0041	0.984164	1.02444	0.689157
Tibial artery	ENSG0000012570314	ASAH	5e-05	Wald ratio	0.995428	0.972181	1.01923	0.703891
Tibial artery	ENSG0000012570314	DBP	5e-05	Wald ratio	0.998422	0.996278	1.00057	0.149966
Tibial artery	ENSG0000012570314	SBP	5e-05	Wald ratio	0.998237	0.996207	1.00027	0.0894167
Tibial artery	ENSG0000012594514	any IA	5e-05	Inverse variance weighted	1.00035	0.989086	1.01173	0.95234
Tibial artery	ENSG0000012594514	ASAH	5e-05	Inverse variance weighted	0.998806	0.985852	1.01193	0.857701
Tibial artery	ENSG0000012594514	DBP	5e-05	Inverse variance weighted	1.00116	0.999888	1.00244	0.0738697
Tibial artery	ENSG0000012594514	SBP	5e-05	Inverse variance weighted	1.00181	1.0006	1.00302	0.00332568
Tibial artery	ENSG0000012608813	any IA	5e-05	Wald ratio	1.01087	0.992991	1.02908	0.23503
Tibial artery	ENSG0000012608813	ASAH	5e-05	Wald ratio	1.00807	0.987138	1.02945	0.452755
Tibial artery	ENSG0000012608813	DBP	5e-05	Wald ratio	0.999533	0.99764	1.00143	0.629523
Tibial artery	ENSG0000012608813	SBP	5e-05	Wald ratio	1.0015	0.999705	1.0033	0.101347
Tibial artery	ENSG0000012609119	any IA	5e-05	Wald ratio	0.991902	0.972413	1.01178	0.421888
Tibial artery	ENSG0000012609119	ASAH	5e-05	Wald ratio	0.998686	0.975628	1.02229	0.912118
Tibial artery	ENSG0000012609119	DBP	5e-05	Wald ratio	1.00261	1.00053	1.00469	0.0137735
Tibial artery	ENSG0000012609119	SBP	5e-05	Wald ratio	1.00098	0.999016	1.00294	0.328541
Tibial artery	ENSG0000012610714	DBP	5e-05	Wald ratio	1.00187	0.999468	1.00429	0.126999
Tibial artery	ENSG0000012610714	SBP	5e-05	Wald ratio	1.00465	1.00236	1.00694	6.52642e-05
Tibial artery	ENSG0000012705420	any IA	5e-05	Wald ratio	1.01805	0.97494	1.06306	0.417769
Tibial artery	ENSG0000012705420	ASAH	5e-05	Wald ratio	1.01933	0.968356	1.07298	0.464517
Tibial artery	ENSG0000012705420	DBP	5e-05	Inverse variance weighted	0.99916	0.997516	1.00081	0.317533
Tibial artery	ENSG0000012705420	SBP	5e-05	Inverse variance weighted	0.995961	0.993832	0.998094	0.000209806
Tibial artery	ENSG0000012707414	any IA	5e-05	Wald ratio	1.01948	0.997568	1.04188	0.0817974
Tibial artery	ENSG0000012707414	ASAH	5e-05	Wald ratio	1.01095	0.986058	1.03648	0.391849
Tibial artery	ENSG0000012707414	DBP	5e-05	Wald ratio	0.999548	0.996957	1.00215	0.733018
Tibial artery	ENSG0000012707414	SBP	5e-05	Wald ratio	0.999255	0.996802	1.00171	0.552298
Tibial artery	ENSG000001271299	any IA	5e-05	Wald ratio	1.00362	0.991724	1.01566	0.552679
Tibial artery	ENSG000001271299	ASAH	5e-05	Wald ratio	1.00476	0.990638	1.01909	0.510606
Tibial artery	ENSG000001271299	DBP	5e-05	Wald ratio	0.999129	0.997886	1.00037	0.170555
Tibial artery	ENSG000001271299	SBP	5e-05	Wald ratio	0.999234	0.998057	1.00041	0.203093
Tibial artery	ENSG0000012746313	any IA	5e-05	Inverse variance weighted	0.997689	0.987014	1.00848	0.673348
Tibial artery	ENSG0000012746313	ASAH	5e-05	Inverse variance weighted	0.998764	0.978258	1.0197	0.906978
Tibial artery	ENSG0000012746313	DBP	5e-05	Inverse variance weighted	1.00064	0.99944	1.00185	0.294747
Tibial artery	ENSG0000012746313	SBP	5e-05	Inverse variance weighted	1.00003	0.998892	1.00117	0.958095
Tibial artery	ENSG0000012747210	any IA	5e-05	Wald ratio	0.995413	0.984208	1.00675	0.426079
Tibial artery	ENSG0000012747210	ASAH	5e-05	Wald ratio	1.00092	0.987688	1.01433	0.892282
Tibial artery	ENSG0000012747210	DBP	5e-05	Wald ratio	0.999494	0.998283	1.00071	0.412684
Tibial artery	ENSG0000012747210	SBP	5e-05	Wald ratio	1.00034	0.999188	1.00148	0.566541
Tibial artery	ENSG0000012748114	any IA	5e-05	Wald ratio	1.00484	0.989658	1.02025	0.534363
Tibial artery	ENSG0000012748114	ASAH	5e-05	Wald ratio	1.00322	0.985394	1.02137	0.725102
Tibial artery	ENSG0000012748114	DBP	5e-05	Wald ratio	1	0.998397	1.00161	0.996483
Tibial artery	ENSG0000012748114	SBP	5e-05	Wald ratio	1.00037	0.99885	1.0019	0.632428
Tibial artery	ENSG0000013069514	any IA	5e-05	Wald ratio	0.989779	0.975504	1.00426	0.165716
Tibial artery	ENSG0000013069514	ASAH	5e-05	Wald ratio	0.997085	0.980173	1.01429	0.738058
Tibial artery	ENSG0000013069514	DBP	5e-05	Wald ratio	0.998283	0.996709	0.99986	0.0328306
Tibial artery	ENSG0000013069514	SBP	5e-05	Wald ratio	1.00073	0.999232	1.00222	0.340951
Tibial artery	ENSG000001307649	any IA	5e-05	Wald ratio	1.00426	0.985018	1.02389	0.666443
Tibial artery	ENSG000001307649	ASAH	5e-05	Wald ratio	1.01203	0.989164	1.03543	0.305105
Tibial artery	ENSG000001307649	DBP	5e-05	Wald ratio	0.999779	0.99805	1.00151	0.802436
Tibial artery	ENSG000001307649	SBP	5e-05	Wald ratio	0.999925	0.998287	1.00157	0.928559
Tibial artery	ENSG0000013076814	any IA	5e-05	Wald ratio	0.984943	0.946656	1.02478	0.453255
Tibial artery	ENSG0000013076814	ASAH	5e-05	Wald ratio	0.995619	0.950167	1.04325	0.853896
Tibial artery	ENSG0000013076814	DBP	5e-05	Wald ratio	1.00129	0.997057	1.00555	0.550453
Tibial artery	ENSG0000013076814	SBP	5e-05	Wald ratio	0.999128	0.995126	1.00315	0.67011
Tibial artery	ENSG0000013077017	any IA	5e-05	Inverse variance weighted	0.993056	0.978586	1.00774	0.352163
Tibial artery	ENSG0000013077017	ASAH	5e-05	Inverse variance weighted	0.99191	0.974931	1.00919	0.356513
Tibial artery	ENSG0000013077017	DBP	5e-05	Inverse variance weighted	0.99939	0.997951	1.00083	0.406602
Tibial artery	ENSG0000013077017	SBP	5e-05	Inverse variance weighted	1.00051	0.999149	1.00188	0.461441
Tibial artery	ENSG0000013077515	any IA	5e-05	Wald ratio	0.980375	0.961556	0.999563	0.0450485
Tibial artery	ENSG0000013077515	ASAH	5e-05	Wald ratio	0.987612	0.965346	1.01039	0.283977
Tibial artery	ENSG0000013077515	DBP	5e-05	Wald ratio	1.00126	0.999239	1.00328	0.222217
Tibial artery	ENSG0000013077515	SBP	5e-05	Wald ratio	1.00165	0.999733	1.00356	0.0918204
Tibial artery	ENSG0000013123816	any IA	5e-05	Wald ratio	1.00579	0.988162	1.02373	0.522173
Tibial artery	ENSG0000013123816	ASAH	5e-05	Wald ratio	1.0047	0.984443	1.02538	0.651709
Tibial artery	ENSG0000013123816	DBP	5e-05	Wald ratio	0.999676	0.997887	1.00147	0.722928
Tibial artery	ENSG0000013123816	SBP	5e-05	Wald ratio	0.998854	0.997161	1.00055	0.185027
Tibial artery	ENSG0000013158418	any IA	5e-05	Wald ratio	0.98478	0.943967	1.02736	0.477591
Tibial artery	ENSG0000013158418	ASAH	5e-05	Wald ratio	0.975771	0.928123	1.02586	0.336922
Tibial artery	ENSG0000013158418	DBP	5e-05	Wald ratio	1.00131	0.999277	1.00335	0.206721
Tibial artery	ENSG0000013158418	SBP	5e-05	Wald ratio	1.00499	1.00305	1.00692	4.08068e-07
Tibial artery	ENSG0000013159117	any IA	5e-05	Wald ratio	0.999341	0.970302	1.02925	0.965035
Tibial artery	ENSG0000013159117	ASAH	5e-05	Wald ratio	1.00339	0.969127	1.03886	0.848762
Tibial artery	ENSG0000013159117	DBP	5e-05	Inverse variance weighted	0.999919	0.998555	1.00129	0.907824
Tibial artery	ENSG0000013159117	SBP	5e-05	Inverse variance weighted	0.999749	0.998375	1.00112	0.71996
Tibial artery	ENSG0000013169717	any IA	5e-05	Wald ratio	1.0029	0.988752	1.01724	0.689789
Tibial artery	ENSG0000013169717	ASAH	5e-05	Wald ratio	0.994355	0.977824	1.01117	0.508088
Tibial artery	ENSG0000013169717	DBP	5e-05	Inverse variance weighted	1.00029	0.998229	1.00236	0.780461
Tibial artery	ENSG0000013169717	SBP	5e-05	Inverse variance weighted	0.999972	0.998594	1.00135	0.968689
Tibial artery	ENSG0000013177818	any IA	5e-05	Wald ratio	1.0025	0.971614	1.03436	0.875928
Tibial artery	ENSG0000013177818	ASAH	5e-05	Wald ratio	1.01821	0.981003	1.05682	0.342112
Tibial artery	ENSG0000013177818	DBP	5e-05	Wald ratio	0.994826	0.991083	0.998583	0.00699646
Tibial artery	ENSG0000013177818	SBP	5e-05	Wald ratio	0.995392	0.991845	0.998952	0.0112261
Tibial artery	ENSG0000013178112	any IA	5e-05	Inverse variance weighted	0.999183	0.979247	1.01953	0.936652
Tibial artery	ENSG0000013178112	ASAH	5e-05	Inverse variance weighted	0.989445	0.966377	1.01306	0.377997
Tibial artery	ENSG0000013178112	DBP	5e-05	Wald ratio	1.00102	0.997783	1.00428	0.536314
Tibial artery	ENSG0000013178112	SBP	5e-05	Wald ratio	0.999836	0.99677	1.00291	0.916707
Tibial artery	ENSG000001317917	any IA	5e-05	Wald ratio	0.98079	0.954487	1.00782	0.161973
Tibial artery	ENSG000001317917	ASAH	5e-05	Wald ratio	0.983034	0.952197	1.01487	0.292668
Tibial artery	ENSG000001317917	DBP	5e-05	Wald ratio	0.999536	0.996646	1.00243	0.753449
Tibial artery	ENSG000001317917	SBP	5e-05	Wald ratio	1.00028	0.997538	1.00302	0.843052
Tibial artery	ENSG0000013219613	DBP	5e-05	Wald ratio	1.00006	0.997898	1.00222	0.959407
Tibial artery	ENSG0000013219613	SBP	5e-05	Wald ratio	0.999608	0.997566	1.00165	0.707063
Tibial artery	ENSG0000013268116	any IA	5e-05	Wald ratio	0.990933	0.978	1.00404	0.174187
Tibial artery	ENSG0000013268116	ASAH	5e-05	Wald ratio	0.992246	0.977068	1.00766	0.322325
Tibial artery	ENSG0000013268116	DBP	5e-05	Inverse variance weighted	1.00029	0.999106	1.00147	0.633358
Tibial artery	ENSG0000013268116	SBP	5e-05	Inverse variance weighted	1.00011	0.998995	1.00124	0.840975
Tibial artery	ENSG0000013269418	DBP	5e-05	Wald ratio	1.00235	0.99972	1.00499	0.079884
Tibial artery	ENSG0000013269418	SBP	5e-05	Wald ratio	1.00138	0.998888	1.00387	0.278192
Tibial artery	ENSG0000013270212	any IA	5e-05	Wald ratio	1.01559	0.992827	1.03887	0.181059
Tibial artery	ENSG0000013270212	ASAH	5e-05	Wald ratio	1.01188	0.985747	1.0387	0.376439
Tibial artery	ENSG0000013270212	DBP	5e-05	Wald ratio	1.00107	0.998491	1.00366	0.415952
Tibial artery	ENSG0000013270212	SBP	5e-05	Wald ratio	1.00168	0.999239	1.00413	0.17726
Tibial artery	ENSG000001327188	any IA	5e-05	Wald ratio	1.0035	0.980183	1.02736	0.771064
Tibial artery	ENSG000001327188	ASAH	5e-05	Wald ratio	1.01451	0.986745	1.04305	0.308982
Tibial artery	ENSG000001327188	DBP	5e-05	Wald ratio	1.00162	0.999096	1.00415	0.208693
Tibial artery	ENSG000001327188	SBP	5e-05	Wald ratio	1.00032	0.997935	1.00271	0.792142
Tibial artery	ENSG0000013276314	any IA	5e-05	Wald ratio	0.996869	0.976724	1.01743	0.763327
Tibial artery	ENSG0000013276314	ASAH	5e-05	Wald ratio	1.00396	0.980093	1.0284	0.74763
Tibial artery	ENSG0000013276314	DBP	5e-05	Wald ratio	0.997573	0.995443	0.999708	0.0259119
Tibial artery	ENSG0000013276314	SBP	5e-05	Wald ratio	0.996947	0.994931	0.998967	0.00306883
Tibial artery	ENSG0000013278117	any IA	5e-05	Wald ratio	1.0172	0.993397	1.04157	0.158086
Tibial artery	ENSG0000013278117	ASAH	5e-05	Wald ratio	1.00746	0.979776	1.03593	0.601061
Tibial artery	ENSG0000013278117	DBP	5e-05	Wald ratio	1.00265	1.00031	1.005	0.0266728
Tibial artery	ENSG0000013278117	SBP	5e-05	Wald ratio	1.00377	1.00155	1.00599	0.000871311
Tibial artery	ENSG0000013284919	any IA	5e-05	Inverse variance weighted	0.994965	0.984985	1.00505	0.326435
Tibial artery	ENSG0000013284919	any IA	5e-08	Inverse variance weighted	0.994965	0.984985	1.00505	0.326435
Tibial artery	ENSG0000013284919	ASAH	5e-05	Inverse variance weighted	0.99516	0.983721	1.00673	0.410836
Tibial artery	ENSG0000013284919	ASAH	5e-08	Inverse variance weighted	0.99516	0.983721	1.00673	0.410836
Tibial artery	ENSG0000013284919	DBP	5e-05	Inverse variance weighted	0.999423	0.99775	1.0011	0.499846
Tibial artery	ENSG0000013284919	DBP	5e-08	Inverse variance weighted	0.999423	0.99775	1.0011	0.499846
Tibial artery	ENSG0000013284919	SBP	5e-05	Inverse variance weighted	0.999603	0.998602	1.0006	0.437049
Tibial artery	ENSG0000013284919	SBP	5e-08	Inverse variance weighted	0.999603	0.998602	1.0006	0.437049
Tibial artery	ENSG0000013287913	DBP	5e-05	Inverse variance weighted	1	0.998523	1.00148	0.999454
Tibial artery	ENSG0000013287913	SBP	5e-05	Inverse variance weighted	1.00033	0.998183	1.00249	0.762284
Tibial artery	ENSG0000013288111	any IA	5e-05	Wald ratio	0.998428	0.985039	1.012	0.819377
Tibial artery	ENSG0000013288111	ASAH	5e-05	Wald ratio	0.994591	0.978753	1.01069	0.50781
Tibial artery	ENSG0000013288111	DBP	5e-05	Wald ratio	0.997897	0.996508	0.999289	0.00306799
Tibial artery	ENSG0000013288111	SBP	5e-05	Wald ratio	0.998624	0.997307	0.999943	0.0408273
Tibial artery	ENSG0000013290617	any IA	5e-05	Wald ratio	0.98484	0.969233	1.0007	0.0608699
Tibial artery	ENSG0000013290617	ASAH	5e-05	Wald ratio	0.986605	0.968262	1.0053	0.159014
Tibial artery	ENSG0000013290617	DBP	5e-05	Wald ratio	0.999331	0.997631	1.00103	0.440745
Tibial artery	ENSG0000013290617	SBP	5e-05	Wald ratio	0.997809	0.996202	0.999419	0.00764632
Tibial artery	ENSG0000013304812	any IA	5e-05	Wald ratio	0.995065	0.984788	1.00545	0.35027
Tibial artery	ENSG0000013304812	ASAH	5e-05	Wald ratio	0.992058	0.98032	1.00394	0.18915
Tibial artery	ENSG0000013304812	DBP	5e-05	Inverse variance weighted	0.999596	0.998649	1.00054	0.402466
Tibial artery	ENSG0000013304812	SBP	5e-05	Inverse variance weighted	0.999448	0.998552	1.00035	0.22791
Tibial artery	ENSG0000013305916	any IA	5e-05	Inverse variance weighted	0.995376	0.979054	1.01197	0.582702
Tibial artery	ENSG0000013305916	ASAH	5e-05	Inverse variance weighted	0.98969	0.967458	1.01243	0.371292
Tibial artery	ENSG0000013305916	DBP	5e-05	Inverse variance weighted	1.00093	0.999687	1.00218	0.142177
Tibial artery	ENSG0000013305916	SBP	5e-05	Inverse variance weighted	1.00027	0.999085	1.00145	0.6591
Tibial artery	ENSG0000013306510	any IA	5e-05	Wald ratio	1.00513	0.989028	1.02149	0.534696
Tibial artery	ENSG0000013306510	ASAH	5e-05	Wald ratio	1.00548	0.987032	1.02428	0.562918
Tibial artery	ENSG0000013306510	DBP	5e-05	Wald ratio	1.00114	0.999292	1.00299	0.227002
Tibial artery	ENSG0000013306510	SBP	5e-05	Wald ratio	1.0014	0.999651	1.00315	0.116582
Tibial artery	ENSG0000013306717	any IA	5e-05	Wald ratio	0.997806	0.983386	1.01244	0.767402
Tibial artery	ENSG0000013306717	ASAH	5e-05	Wald ratio	1.00045	0.983841	1.01735	0.957683
Tibial artery	ENSG0000013306717	DBP	5e-05	Wald ratio	0.99917	0.997546	1.0008	0.316988
Tibial artery	ENSG0000013306717	SBP	5e-05	Wald ratio	0.999782	0.998243	1.00132	0.780948
Tibial artery	ENSG0000013306915	any IA	5e-05	Inverse variance weighted	1.00009	0.990685	1.00958	0.985398
Tibial artery	ENSG0000013306915	ASAH	5e-05	Inverse variance weighted	1.00056	0.98586	1.01548	0.940998
Tibial artery	ENSG0000013306915	DBP	5e-05	Inverse variance weighted	1.00109	1.00004	1.00214	0.04187
Tibial artery	ENSG0000013306915	SBP	5e-05	Inverse variance weighted	1.00017	0.999181	1.00117	0.731745
Tibial artery	ENSG0000013418412	any IA	5e-05	Inverse variance weighted	0.999273	0.985499	1.01324	0.918256
Tibial artery	ENSG0000013418412	ASAH	5e-05	Inverse variance weighted	0.998759	0.982848	1.01493	0.879534
Tibial artery	ENSG0000013418412	DBP	5e-05	Inverse variance weighted	0.997221	0.995502	0.998943	0.00156776
Tibial artery	ENSG0000013418412	SBP	5e-05	Inverse variance weighted	0.998372	0.996979	0.999766	0.022094
Tibial artery	ENSG0000013418611	any IA	5e-05	Wald ratio	1.01471	0.989499	1.04056	0.255329
Tibial artery	ENSG0000013418611	ASAH	5e-05	Wald ratio	1.01612	0.986524	1.0466	0.289016
Tibial artery	ENSG000001341989	any IA	5e-05	Wald ratio	1.03463	1.00627	1.0638	0.0163767
Tibial artery	ENSG000001341989	ASAH	5e-05	Wald ratio	1.01849	0.986108	1.05193	0.266436
Tibial artery	ENSG000001341989	DBP	5e-05	Wald ratio	0.996764	0.993281	1.00026	0.0695409
Tibial artery	ENSG000001341989	SBP	5e-05	Wald ratio	0.996111	0.992815	0.999419	0.0212374
Tibial artery	ENSG000001342003	any IA	5e-05	Inverse variance weighted	0.993566	0.97684	1.01058	0.456135
Tibial artery	ENSG000001342003	ASAH	5e-05	Inverse variance weighted	0.993065	0.970168	1.0165	0.558706
Tibial artery	ENSG0000013420110	any IA	5e-05	Inverse variance weighted	0.99453	0.985873	1.00326	0.218808
Tibial artery	ENSG0000013420110	ASAH	5e-05	Inverse variance weighted	0.993145	0.983249	1.00314	0.178202
Tibial artery	ENSG0000013420110	DBP	5e-05	Inverse variance weighted	0.999121	0.998249	0.999993	0.0482851
Tibial artery	ENSG0000013420110	SBP	5e-05	Inverse variance weighted	0.999162	0.998336	0.999989	0.0469421
Tibial artery	ENSG0000013420210	any IA	5e-05	Inverse variance weighted	1.0027	0.995592	1.00986	0.457638
Tibial artery	ENSG0000013420210	ASAH	5e-05	Inverse variance weighted	1.00343	0.995269	1.01165	0.411364
Tibial artery	ENSG0000013420210	DBP	5e-05	Inverse variance weighted	0.999152	0.998342	0.999962	0.0402395
Tibial artery	ENSG0000013420210	SBP	5e-05	Inverse variance weighted	1.00014	0.999369	1.0009	0.727798
Tibial artery	ENSG0000013422216	any IA	5e-05	Wald ratio	0.990291	0.977591	1.00315	0.138442
Tibial artery	ENSG0000013422216	ASAH	5e-05	Wald ratio	0.992018	0.977069	1.0072	0.300961
Tibial artery	ENSG0000013422216	DBP	5e-05	Wald ratio	1.00039	0.999117	1.00167	0.547013
Tibial artery	ENSG0000013422216	SBP	5e-05	Wald ratio	0.999793	0.998587	1.001	0.73711
Tibial artery	ENSG0000013424517	any IA	5e-05	Wald ratio	1.00119	0.984998	1.01766	0.885912
Tibial artery	ENSG0000013424517	ASAH	5e-05	Wald ratio	0.995632	0.976751	1.01488	0.654046
Tibial artery	ENSG0000013424517	DBP	5e-05	Wald ratio	1.00092	0.999141	1.0027	0.311826
Tibial artery	ENSG0000013424517	SBP	5e-05	Wald ratio	0.999838	0.998157	1.00152	0.849905
Tibial artery	ENSG000001342479	any IA	5e-05	Wald ratio	1.00004	0.973301	1.02751	0.99772
Tibial artery	ENSG000001342479	ASAH	5e-05	Wald ratio	1.01444	0.98381	1.04603	0.359317
Tibial artery	ENSG000001342479	DBP	5e-05	Inverse variance weighted	1.00038	0.99847	1.0023	0.694648
Tibial artery	ENSG000001342479	SBP	5e-05	Inverse variance weighted	0.999754	0.997667	1.00184	0.817147
Tibial artery	ENSG0000013424813	any IA	5e-05	Wald ratio	0.996361	0.978536	1.01451	0.692193
Tibial artery	ENSG0000013424813	ASAH	5e-05	Wald ratio	1.00067	0.979288	1.02253	0.951212
[truncated: 153,704 more rows]
